# Supplementary material for: Qualitative reasoning of dynamic gene regulatory interactions from gene expression data
Source: BMC Genomics. 2010 Dec 2;11(Suppl 4):S14. doi: 10.1186/1471-2164-11-S4-S14 (PMC3005929; doi:10.1186/1471-2164-11-S4-S14)
Supplement: Additional file 1 - Regulation of 30 yeast genes during the cell cycle — Supplementary data at http://wilab.inha.ac.kr/GeneNetFinder/supplements_1.htm [file 1471-2164-11-S4-S14-S1.mht]

From: "Saved by Windows Internet Explorer 8"
Subject: :::Welcome to GeneNetFinder:::
Date: Thu, 15 Jul 2010 16:22:00 +0900
MIME-Version: 1.0
Content-Type: multipart/related;
	type="text/html";
	boundary="----=_NextPart_000_0000_01CB2439.DA4C9960"
X-MimeOLE: Produced By Microsoft MimeOLE V6.1.7600.16543

This is a multi-part message in MIME format.

------=_NextPart_000_0000_01CB2439.DA4C9960
Content-Type: text/html;
	charset="gb2312"
Content-Transfer-Encoding: quoted-printable
Content-Location: http://wilab.inha.ac.kr/genenetfinder/supplements_1.htm

<!DOCTYPE HTML PUBLIC "-//W3C//DTD HTML 4.0 Transitional//EN">
<HTML><HEAD><TITLE>:::Welcome to GeneNetFinder:::</TITLE>
<META content=3D"text/html; charset=3Dgb2312" http-equiv=3DContent-Type>
<STYLE type=3Dtext/css>A:link {
	COLOR: #104e7d; TEXT-DECORATION: none
}
A:visited {
	COLOR: #104e7d; TEXT-DECORATION: none
}
A:hover {
	COLOR: #104e7d; TEXT-DECORATION: underline
}
.STYLE1 {
	FONT-FAMILY: Tahoma; COLOR: #104e7d; FONT-SIZE: 13px
}
#Layer1 {
	BACKGROUND-IMAGE: url(images/header_Tab.jpg); Z-INDEX: 1; POSITION: =
absolute; WIDTH: 82px; HEIGHT: 31px; VISIBILITY: inherit; TOP: 76px; =
LEFT: 126px
}
.STYLE13 {
	FONT-FAMILY: Tahoma; FONT-SIZE: 15px
}
.STYLE14 {
	FONT-FAMILY: Tahoma; FONT-SIZE: 13px
}
.STYLE16 {
	FONT-FAMILY: Tahoma; FONT-SIZE: 18px; FONT-WEIGHT: bold
}
.STYLE17 {
	FONT-FAMILY: Tahoma; FONT-SIZE: 12px
}
.STYLE19 {
	FONT-SIZE: 12px
}
.STYLE20 {
	FONT-FAMILY: Tahoma; FONT-SIZE: 13px
}
</STYLE>

<META name=3DGENERATOR content=3D"MSHTML 8.00.7600.16588"></HEAD>
<BODY leftMargin=3D0 topMargin=3D0 bgColor=3D#ffffff marginheight=3D"0" =
marginwidth=3D"0">
<DIV align=3Dcenter><!-- ImageReady Slices (mainPage.psd) -->
<TABLE id=3D__01 border=3D0 cellSpacing=3D0 cellPadding=3D0 width=3D1024 =
height=3D1021>
  <TBODY>
  <TR>
    <TD rowSpan=3D20><IMG alt=3D""=20
      =
src=3D"http://wilab.inha.ac.kr/genenetfinder/images/mainPage_01.jpg"=20
      width=3D59 height=3D1020></TD>
    <TD colSpan=3D4><A =
href=3D"http://wilab.inha.ac.kr/genenetfinder"><IMG=20
      border=3D0 alt=3D""=20
      =
src=3D"http://wilab.inha.ac.kr/genenetfinder/images/mainPage_02.gif"=20
      width=3D912 height=3D72></A></TD>
    <TD rowSpan=3D5 colSpan=3D2><IMG alt=3D""=20
      =
src=3D"http://wilab.inha.ac.kr/genenetfinder/images/mainPage_03.jpg"=20
      width=3D53 height=3D142></TD></TR>
  <TR>
    <TD height=3D36=20
    =
background=3Dhttp://wilab.inha.ac.kr/genenetfinder/images/mainPage_04.gif=
=20
    colSpan=3D4>
      <TABLE border=3D0 cellSpacing=3D0 cellPadding=3D0 width=3D906 =
height=3D31>
        <TBODY>
        <TR>
          <TD height=3D26 width=3D30>&nbsp;</TD>
          <TD=20
          =
background=3Dhttp://wilab.inha.ac.kr/genenetfinder/images/header_Tab.jpg =

          width=3D82>
            <DIV class=3DSTYLE13 align=3Dcenter><A=20
            =
href=3D"http://wilab.inha.ac.kr/genenetfinder/default.htm"><FONT=20
            color=3Dblack>Supplement</FONT></A></DIV></TD>
          <TD width=3D10>&nbsp;</TD>
          <TD class=3DSTYLE13 width=3D75>
            <DIV align=3Dcenter><A=20
            =
href=3D"http://wilab.inha.ac.kr/genenetfinder/usage.htm"></A></DIV></TD>
          <TD width=3D10>&nbsp;</TD>
          <TD class=3DSTYLE13 width=3D82>
            <DIV align=3Dcenter><A=20
            =
href=3D"http://wilab.inha.ac.kr/genenetfinder/example.htm"></A></DIV></TD=
>
          <TD width=3D10>&nbsp;</TD>
          <TD class=3DSTYLE13 width=3D82>
            <DIV align=3Dcenter><A=20
            =
href=3D"http://wilab.inha.ac.kr/genenetfinder/download.htm"></A></DIV></T=
D>
          <TD>&nbsp;</TD></TR></TBODY></TABLE></TD></TR>
  <TR>
    <TD colSpan=3D4>
      <TABLE border=3D0 width=3D898>
        <TBODY>
        <TR>
          <TD width=3D26>&nbsp;</TD>
          <TD width=3D87><SPAN class=3DSTYLE1><A=20
            =
href=3D"http://wilab.inha.ac.kr/genenetfinder/supplements_1.htm">Suppleme=
nt=20
            1 </A></SPAN></TD>
          <TD width=3D10><SPAN class=3DSTYLE1>|</SPAN></TD>
          <TD width=3D87><SPAN class=3DSTYLE1><A=20
            =
href=3D"http://wilab.inha.ac.kr/genenetfinder/supplements_2.htm">Suppleme=
nt=20
            2 </A></SPAN></TD>
          <TD width=3D10><SPAN class=3DSTYLE1>|</SPAN></TD>
          <TD width=3D87><SPAN class=3DSTYLE1><A=20
            =
href=3D"http://wilab.inha.ac.kr/genenetfinder/supplements_3.htm">Suppleme=
nt=20
            3 </A></SPAN></TD>
          <TD width=3D8>&nbsp;</TD>
          <TD width=3D457>&nbsp;</TD></TR></TBODY></TABLE></TD></TR>
  <TR>
    <TD colSpan=3D4><IMG alt=3D""=20
      =
src=3D"http://wilab.inha.ac.kr/genenetfinder/images/mainPage_06.jpg"=20
      width=3D912 height=3D5></TD></TR>
  <TR>
    <TD colSpan=3D4><IMG alt=3D""=20
      =
src=3D"http://wilab.inha.ac.kr/genenetfinder/images/mainPage_07.gif"=20
      width=3D912 height=3D5></TD></TR>
  <TR>
    <TD height=3D0 colSpan=3D5></TD>
    <TD rowSpan=3D15>&nbsp;</TD></TR>
  <TR>
    <TD><IMG alt=3D""=20
      =
src=3D"http://wilab.inha.ac.kr/genenetfinder/images/mainPage_10.jpg" =
width=3D1=20
      height=3D14></TD>
    <TD colSpan=3D4><IMG alt=3D""=20
      =
src=3D"http://wilab.inha.ac.kr/genenetfinder/images/mainPage_11.gif"=20
      width=3D915 height=3D14></TD></TR>
  <TR>
    <TD =
background=3Dhttp://wilab.inha.ac.kr/genenetfinder/images/mainPage_12.gif=
=20
    rowSpan=3D3 colSpan=3D2>&nbsp;</TD><A name=3Dstandalone_start></A>
    <TD=20
      =
background=3Dhttp://wilab.inha.ac.kr/genenetfinder/images/mainPage_13.gif=
><SPAN=20
      class=3DSTYLE16>Supplement 1 </SPAN></TD>
    <TD =
background=3Dhttp://wilab.inha.ac.kr/genenetfinder/images/mainPage_14.gif=
=20
    rowSpan=3D3 colSpan=3D2>&nbsp;</TD></TR>
  <TR>
    <TD><IMG alt=3D""=20
      =
src=3D"http://wilab.inha.ac.kr/genenetfinder/images/mainPage_21_1.gif"=20
      width=3D871 height=3D14></TD></TR>
  <TR>
    <TD=20
      =
background=3Dhttp://wilab.inha.ac.kr/genenetfinder/images/mainPage_16.gif=
><TABLE=20
      border=3D0 cellSpacing=3D0 cellPadding=3D0 width=3D864 =
height=3D240>
        <TBODY>
        <TR>
          <TD height=3D240>
            <TABLE cellSpacing=3D0 cellPadding=3D0>
              <TBODY>
              <TR>
                <TD width=3D16><IMG=20
                  =
src=3D"http://wilab.inha.ac.kr/genenetfinder/imgs/dot.gif"=20
                  width=3D12 height=3D12></TD>
                <TD bgColor=3D#f2f2f2 width=3D718><SPAN =
class=3DSTYLE20>Gene=20
                  expression during the yeast cell cycle. =
</SPAN></TD></TR>
              <TR>
                <TD colSpan=3D2>
                  <TABLE border=3D0 width=3D727>
                    <TBODY>
                    <TR>
                      <TD width=3D14>&nbsp;</TD>
                      <TD width=3D703><SPAN class=3DSTYLE20><A=20
                        =
href=3D"http://wilab.inha.ac.kr/genenetfinder/download/yeast_raw_values.t=
xt">Download=20
                        the expression levels of 30 yeast=20
                    =
genes.</A></SPAN></TD></TR></TBODY></TABLE></TD></TR>
              <TR>
                <TD colSpan=3D2>
                  <TABLE border=3D0 width=3D738>
                    <TBODY>
                    <TR>
                      <TD width=3D14>&nbsp;</TD>
                      <TD bgColor=3D#f2f2f2 width=3D714><SPAN=20
                        class=3DSTYLE20>Microarray image of 30 yeast =
genes. Each=20
                        row reprsents a gene and each column represents =
a time=20
                        point. Red areas indicate an increase in mRNA =
abundance=20
                        while green area indicates a decrease in mRNA =
abundance=20
                        with respect to the control.=20
                </SPAN></TD></TR></TBODY></TABLE></TD></TR>
              <TR>
                <TD colSpan=3D2>
                  <TABLE border=3D0 width=3D738>
                    <TBODY>
                    <TR>
                      <TD>&nbsp;</TD>
                      <TD><IMG=20
                        =
src=3D"http://wilab.inha.ac.kr/genenetfinder/supplements/Figure1_yeast30.=
png"=20
                        width=3D765 height=3D468></TD></TR>
                    <TR>
                      <TD width=3D14>&nbsp;</TD>
                      <TD =
width=3D714>&nbsp;</TD></TR></TBODY></TABLE></TD></TR>
              <TR>
                <TD><IMG=20
                  =
src=3D"http://wilab.inha.ac.kr/genenetfinder/imgs/dot.gif"=20
                  width=3D12 height=3D12></TD>
                <TD bgColor=3D#f2f2f2><SPAN class=3DSTYLE20>Table 1: =
Gene=20
                  regulations identified in the time-series expression =
data of=20
                  yeast cell cycle. Underlined entries denote the =
regulations=20
                  determined by experimental methods, and italicized =
entries=20
                  denote the regulations implied by previous studies.=20
              </SPAN></TD></TR>
              <TR>
                <TD colSpan=3D2>
                  <TABLE border=3D0 width=3D727>
                    <TBODY>
                    <TR>
                      <TD height=3D81 width=3D14>&nbsp;</TD>
                      <TD width=3D703><IMG=20
                        =
src=3D"http://wilab.inha.ac.kr/genenetfinder/supplements/Yeast30.bmp"></T=
D></TR></TBODY></TABLE></TD></TR>
              <TR>
                <TD><IMG=20
                  =
src=3D"http://wilab.inha.ac.kr/genenetfinder/imgs/dot.gif"></TD>
                <TD bgColor=3D#f2f2f2><SPAN =
class=3DSTYLE20>References</SPAN></TD>
              <TR>
                <TD colSpan=3D2>
                  <TABLE border=3D0 width=3D727>
                    <TBODY>
                    <TR>
                      <TD width=3D14>&nbsp;</TD>
                      <TD width=3D703>
                        <P class=3DSTYLE20>1. Amon, A., Tyers, M., =
Futcher, B.,=20
                        Nasmyth, K.: Mechanism that help the yeast cell =
cycle=20
                        clock tick: G2 cyclins transcriptionally =
activate G2=20
                        cyclins and repress G1 cyclins. Cell 74(6), =
993--1007=20
                        (1993)</P>
                        <P class=3DSTYLE20>2. Dirick, L., Bohm, T., =
Nasmyth, K.:=20
                        Roles and regulation of Cln-Cdc28 kinases at the =
start=20
                        of the cell cycle of Saccharomyces cerevisae. =
Embo. J.=20
                        14(19), 4803--4813 (1993)</P>
                        <P class=3DSTYLE20>3. Tyers, M., Tokima, G., =
Futcher, B.:=20
                        Comparison of the Saccaromyces cerevisae G1 =
cyclins:=20
                        Cln3 may be an upstream activator of Cln1, Cln2 =
and=20
                        other cyclins. Embo. J. 12, 1955--1968 =
(1993)</P>
                        <P class=3DSTYLE20>4. Schwob, E., Nasmyth, K.: =
CLB5 and=20
                        CLB6, a new pair of B cyclins involved in DNA=20
                        replication in Saccharomyces cerevisiae. Genes =
Dev.=20
                        1160--1175 (1993) </P>
                        <P class=3DSTYLE20>5. Althoefer, H., Schleiffer, =
A.,=20
                        Wassmann, K., Nordheim, A., Ammerer, G.: Mcm1 is =

                        required to coordinate G2-specific transcription =
in=20
                        Saccharomyces cerevisiae. Mol Cell Biol. 15, =
5917--5928=20
                        (1995)</P>
                        <P class=3DSTYLE20>6. Andrews, B., Measday, V.: =
The cyclin=20
                        family of budding yeast: abundant use of a good =
idea.=20
                        Trends Genet. 14, 2, 66--72 (1998)</P>
                        <P class=3DSTYLE20>7. Dohrmann, P.R., Bulter, =
G., Tamai,=20
                        K., Dorland, S., Green, J.R., Thiele, D.J., =
Stillman,=20
                        D.J.: Parallel pathways of gene regulation: =
homologues=20
                        regulators SWI5 and ACE2 differentially control=20
                        transcription of HO and chitinase. Genes Dev. =
6(1),=20
                        93--104 (1992)</P>
                        <P class=3DSTYLE20>8. Nash, P., Tang, X., =
Orlicky, S.,=20
                        Chen, Q., Gertler, F.B., Mendenhall, M.D., =
Sicheri, F.,=20
                        Pawson, T., Tyers, M.: Multisite phosphorylation =
of a=20
                        CDK inhibitor sets a threshold for the onset of =
DNA=20
                        replication. Nature 414, 51--521 (2001)</P>
                        <P class=3DSTYLE20>9. Visintin R., Stegmeier F., =
Amon A.:=20
                        The role of the Polo Kinase Cdc5 in controlling =
Cdc 14=20
                        Localization. MBoC 14, 11, 4486--4498 (2003)</P>
                        <P class=3DSTYLE20>10. Yuste-Rojas M., Cross =
FR.:=20
                        Mutations in CDC14 result in high sensitivity to =
cyclin=20
                        gene dosage in Saccharomyces cerevisiae. =
Molecular and=20
                        General Genetics 263, 60-72, 2000</P>
                        <P class=3DSTYLE20>11. Siegmund, R.F., Nasmyth, =
K.A.: The=20
                        Saccharomyces cerevisiae Start-specific =
transcription=20
                        factor Swi4 interacts through the ankyrin =
repeats with=20
                        the mitotic Clb2/Cdc28 kinase and through its =
conserved=20
                        carboxy terminus with Swi6. Mol Cell Biol. 16, =
6,=20
                        2647--2655 (1996)</P>
                        <P class=3DSTYLE20>12. Healy AM., Zolnierowicz =
S.,=20
                        Stapleton AE, Goebl M., DePaoli-Roach AA., =
Pringle JR:=20
                        CDC55, a Saccharomyces cerevisiae gene involved =
in=20
                        cellular morphogenesis: identification,=20
                        characterization, and homology to the B submit =
of=20
                        mammalian type 2A protein phosphatase. Mol. Cell =
Biol.=20
                        11(11), 5767-5780, 1991</P>
                        <P class=3DSTYLE20>13. Smolka MB., Albuquerque =
CP., Chen=20
                        SH., Zhou HL.: Proteome-wide identification of =
in vivo=20
                        targets of DNA damage checkpoint kinases. PNAS =
104(25),=20
                        10364-10369,=20
            2007</P></TD></TR></TBODY></TABLE></TD></TR></TBODY></TABLE>
            <P>&nbsp;</P></TD></TR></TBODY></TABLE></TD></TR>
  <TR>
    <TD colSpan=3D5><IMG alt=3D""=20
      =
src=3D"http://wilab.inha.ac.kr/genenetfinder/images/mainPage_17.gif"=20
      width=3D916 height=3D22></TD></TR>
  <TR>
    <TD =
background=3Dhttp://wilab.inha.ac.kr/genenetfinder/images/mainPage_18.gif=
=20
    rowSpan=3D3 colSpan=3D2>&nbsp;</TD><A name=3D30_start></A>
    <TD=20
      =
background=3Dhttp://wilab.inha.ac.kr/genenetfinder/images/mainPage_19.gif=
><SPAN=20
      class=3DSTYLE16>Visualization</SPAN></TD>
    <TD =
background=3Dhttp://wilab.inha.ac.kr/genenetfinder/images/mainPage_20.gif=
=20
    rowSpan=3D3 colSpan=3D2>&nbsp;</TD></TR>
  <TR>
    <TD><IMG alt=3D""=20
      =
src=3D"http://wilab.inha.ac.kr/genenetfinder/images/mainPage_21_1.gif"=20
      width=3D871 height=3D14></TD></TR>
  <TR>
    <TD=20
      =
background=3Dhttp://wilab.inha.ac.kr/genenetfinder/images/mainPage_22.gif=
><TABLE=20
      border=3D0 cellSpacing=3D0 cellPadding=3D0 width=3D866 =
height=3D53>
        <TBODY>
        <TR>
          <TD>
            <TABLE cellSpacing=3D0 cellPadding=3D0>
              <TBODY>
              <TR>
                <TD>
                  <TABLE border=3D0 width=3D738>
                    <TBODY>
                    <TR>
                      <TD>&nbsp;</TD>
                      <TD><IMG=20
                        =
src=3D"http://wilab.inha.ac.kr/genenetfinder/imgs/Figure5_yeast_visualize=
.png"=20
                        width=3D823 height=3D879></TD></TR>
                    <TR>
                      <TD width=3D14>&nbsp;</TD>
                      <TD=20
            =
width=3D714>&nbsp;</TD></TR></TBODY></TABLE></TD></TR></TBODY></TABLE>
            <P class=3DSTYLE14>&nbsp;</P>
            <P =
class=3DSTYLE14>&nbsp;</P></TD></TR></TBODY></TABLE></TD></TR>
  <TR>
    <TD colSpan=3D5><IMG alt=3D""=20
      =
src=3D"http://wilab.inha.ac.kr/genenetfinder/images/mainPage_29.gif"=20
      width=3D916 height=3D13></TD></TR>
  <TR>
    <TD rowSpan=3D3 colSpan=3D2>&nbsp;</TD><A =
name=3Dvisualization_start></A>
    <TD>
      <TABLE border=3D0 cellSpacing=3D0 cellPadding=3D0 width=3D650 =
align=3Dcenter>
        <TBODY>
        <TR>
          <TD width=3D169>
            <P><IMG =
src=3D"http://wilab.inha.ac.kr/genenetfinder/imgs/BCLogo.gif"=20
            width=3D169 height=3D47></P></TD>
          <TD width=3D450>
            <TABLE border=3D0 cellSpacing=3D0 cellPadding=3D0 =
width=3D457>
              <TBODY>
              <TR>
                <TD>&nbsp;</TD></TR>
              <TR>
                <TD width=3D457><SPAN class=3DSTYLE17>Copyright: =
Biocomputing Lab.=20
                  All rights reserved. Visited: <!-- GoStats JavaScript =
Based Code -->
                  <SCRIPT type=3Dtext/javascript=20
                  src=3D"http://gostats.cn/js/counter.js"></SCRIPT>

                  <SCRIPT =
type=3Dtext/javascript>_gos=3D'c5.gostats.cn';_goa=3D1033021;_got=3D7;_go=
i=3D47;_goz=3D0;_god=3D'hosts';_gol=3D'?GeneNetFinder';_GoStatsRun();</SC=
RIPT>
                  <NOSCRIPT><A title=3D?GeneNetFinder =
href=3D"http://gostats.cn/"=20
                  target=3D_blank><IMG=20
                  style=3D"BORDER-RIGHT-WIDTH: 0px; BORDER-TOP-WIDTH: =
0px; BORDER-BOTTOM-WIDTH: 0px; BORDER-LEFT-WIDTH: 0px"=20
                  alt=3D?GeneNetFinder=20
                  =
src=3D"http://c5.gostats.cn/bin/count/a_1033021/t_7/i_47/z_0/show_hosts/c=
ounter.png"></A>=20
                  </NOSCRIPT><!-- End GoStats JavaScript Based Code =
--></SPAN></TD></TR>
              <TR>
                <TD><SPAN class=3DSTYLE17>Biocomputing Lab, School of =
Computer=20
                  Science and Engineering, Inha University. =
</SPAN></TD></TR>
              <TR>
                <TD><SPAN class=3DSTYLE17>Incheon, 402-751, South Korea. =
Phone:=20
                  +82-32-8607388, Fax: =
+82-32-8634386</SPAN></TD></TR></TBODY></TABLE>
            <P class=3DSTYLE17></P></TD></TR></TBODY></TABLE></TD>
    <TD rowSpan=3D3 colSpan=3D2>&nbsp;</TD></TR>
  <TR>
    <TD>&nbsp;</TD></TR>
  <TR>
    <TD>&nbsp;</TD></TR>
  <TR>
    <TD colSpan=3D5>&nbsp;</TD></TR>
  <TR>
    <TD colSpan=3D5>&nbsp;</TD></TR>
  <TR>
    <TD><IMG alt=3D""=20
      src=3D"http://wilab.inha.ac.kr/genenetfinder/images/seperator.gif" =
width=3D59=20
      height=3D1></TD>
    <TD><IMG alt=3D""=20
      src=3D"http://wilab.inha.ac.kr/genenetfinder/images/seperator.gif" =
width=3D1=20
      height=3D1></TD>
    <TD><IMG alt=3D""=20
      src=3D"http://wilab.inha.ac.kr/genenetfinder/images/seperator.gif" =
width=3D21=20
      height=3D1></TD>
    <TD><IMG alt=3D""=20
      src=3D"http://wilab.inha.ac.kr/genenetfinder/images/seperator.gif" =
width=3D871=20
      height=3D1></TD>
    <TD><IMG alt=3D""=20
      src=3D"http://wilab.inha.ac.kr/genenetfinder/images/seperator.gif" =
width=3D19=20
      height=3D1></TD>
    <TD><IMG alt=3D""=20
      src=3D"http://wilab.inha.ac.kr/genenetfinder/images/seperator.gif" =
width=3D4=20
      height=3D1></TD>
    <TD><IMG alt=3D""=20
      src=3D"http://wilab.inha.ac.kr/genenetfinder/images/seperator.gif" =
width=3D49=20
      height=3D1></TD></TR></TBODY></TABLE><!-- End ImageReady Slices =
--></DIV></BODY></HTML>

------=_NextPart_000_0000_01CB2439.DA4C9960
Content-Type: image/jpeg
Content-Transfer-Encoding: base64
Content-Location: http://wilab.inha.ac.kr/genenetfinder/images/mainPage_01.jpg

/9j/4AAQSkZJRgABAgAAZABkAAD/7AARRHVja3kAAQAEAAAAPAAA/+4ADkFkb2JlAGTAAAAAAf/b
AIQABgQEBAUEBgUFBgkGBQYJCwgGBggLDAoKCwoKDBAMDAwMDAwQDA4PEA8ODBMTFBQTExwbGxsc
Hx8fHx8fHx8fHwEHBwcNDA0YEBAYGhURFRofHx8fHx8fHx8fHx8fHx8fHx8fHx8fHx8fHx8fHx8f
Hx8fHx8fHx8fHx8fHx8fHx8f/8AAEQgD/AA7AwERAAIRAQMRAf/EAEsAAQEAAAAAAAAAAAAAAAAA
AAAIAQEAAAAAAAAAAAAAAAAAAAAAEAEAAAAAAAAAAAAAAAAAAAAAEQEAAAAAAAAAAAAAAAAAAAAA
/9oADAMBAAIRAxEAPwCqQAAAAAAAAAAAAAAAAAAAAAAAAAAAAAAAAAAAAAAAAAAAAAAAAAAAAAAA
AAAAAAAAAAAAAAAAAAAAAAAAAAAAAAAAAAAAAAAAAAAAAAAAAAAAAAAAAAAAAAAAAAAAAAAAAAAA
AAAAAAAAAAAAAAAAAAAAAAAAAAAAAAAAAAAAAAAAAAAAAAAAAAAAAAAAAAAAAAAAAAAAAAAAAAAA
AAAAAAAAAAAAAAAAAAAAAAAAAAAAAAAAAAAAAAAAAAAAAAAAAAAAAAAAAAAAAAAAAAAAAAAAAAAA
AAAAAAAAAAAAAAAAAAAAAAAAAAAAAAAAAAAAAAAAAAAAAAAAAAAAAAAAAAAAAAAAAAAAAAAAAAAA
AAAAAAAAAAAAAAAAAAAAAAAAAAAAAAAAAAAAAAAAAAAAAAAAAAAAAAAAAAAAAAAAAAAAAAAAAAAA
AAAAAAAAAAAAAAAAAAAAAAAAAAAAAAAAAAAAAAAAAAAAAAAAAAAAAAAAAAAAAAAAAAAAAAAAAAAA
AAAAAAAAAAAAAAAAAAAAAAAAAAAAAAAAAAAAAAAAAAAAAAAAAAAAAAAAAAAAAAAAAAAAAAAAAAAA
AAAAAAAAAAAAAAAAAAAAAAAAAAAAAAAAAAAAAAAAAAAAAAAAAAAAAAAAAAAAAAAAAAAAAAAAAAAA
AAAAAAAAAAAAAAAAAAAAAAAAAAAAAAAAAAAAAAAAAAAAAAAAAAAAAAAAAAAAAAAAAAAAAAAAAAAA
AAAAAAAAAAAAAAAAAAAAAAAAAAAAAAAAAAAAAAAAAAAAAAAAAAAAAAAAAAAAAAAAAAAAAAAAAAAA
AAAAAAAAAAAAAAAAAAAAAAAAAAAAAAAAAAAAAAAAAAAAAAAAAAAAAAAAAAAAAAAAAAAAAAAAAAAA
AAAAAAAAAAAAAAAAAAAAAAAAAAAAAAAAAAAAAAAAAAAAAAAAAAAAAAAAAAAAAAAAAAAAAAAAAAAA
AAAAAAAAAAAAAAAAAAAAAAAAAAAAAAAAAAAAAAAAAAAAAAAAAAAAAAAAf//Z

------=_NextPart_000_0000_01CB2439.DA4C9960
Content-Type: image/gif
Content-Transfer-Encoding: base64
Content-Location: http://wilab.inha.ac.kr/genenetfinder/images/mainPage_02.gif

R0lGODlhkANIAPcAAKMkHwpHqzdqkuFTaEOt7Nj9/vrQ6QzMqpisWW7nW43Y05P8+wmolvTqduvK
Ft6TrNLe5+n3+cr9/Cy08deqz7z7iG+OV5WyyOa2Ff7/+geTDqzR7fnyiahRY43zbKr9/Kf4cwgu
lpTP+FTJ9Xzk+tbq+Mrk9/r//9qsFFDzFhCJ3QiSjv/+/rv9/HLe+bCWF1paWvL9/bjnte13jMr8
kjrsFmTM+f7/9A3gt9Dv0bz8nKR0jvLbJ/LKGGzT+Qq7EPbna/XlVBeU5fHTGtv14bP6fPzi8ofP
kg1kxFuGpvXshAvHEpD4irno5yXNsS/M8ynux/v4p6W8zsCZEAu6nv/8/qL5aP7+/CfaGPr9v70q
M8bs7fr1lhLwwWlSXJPgxBbYFgirDvLgLdu9FgmlEQqyEM84SP/5/kzyOlrcov3//h6k7vDXHP3v
+d7GFpr8uPLTPvLaSXBYXsegE87GMwzXFArFDXJvX+b66BfWMxl+1I3VcjPHKa+IqH7e53C0tQpU
uA1fvt7y92XFRiq2mPL/9Pj++vfwfbuMdg191TNcqBN0zMn8q//9+jeYLhHFHv75+TOZl+PMHx6x
4NSiEGxciv718vDsfBfXDQ1rxp7e0vv/+/L4/RGdoweADUdytRWf2E6wQwzPEPz9/6z8hgxyzSVG
mMewFCLkFHlgYfv7+HL1RPz8+3lsnHrP+hK+FSCM2vn7/e/PNSSb5b/e8l1LePz+4SWsJuv3nFA5
Z/DCFtbW1oODg62trcPT3kx6noinvvX19eDg4GRkZG9vb+rq6nl5ecHBwZiYmKKiore3t46OjsvL
yx9ZhfD09+Hp72qRrnmct7TH1wmdDvbeYEq952DF2fO61oejjYpudSfDHDzgO9W2IKHB4jhnt423
a8Gju6TOWkicnFqkp/DdGz+JvO66GDDgtebKEoF2X/PRE/PqYcOCmebwdfn58p+eyiXA6PP0jdXw
8fXvm2XzG43apbP9k2WLw6TBgqLknyDJbM+gFA1uzY8zNxBOff///yH5BAAAAAAALAAAAACQA0gA
AAj/AP8JHEiwoMGDCBMqXMiwocOHECNKnEixosWLGDNq3Mixo8ePIEOKHEmypMmTKFOqXMmypcuX
MGPKnEmzps2bOHPq3Mmzp8+fQIMKHUq0qNGjSJMqXcq0qdOnUKNKnUq1qtWrWLNq3cq1q9evYMOK
HUu2rNmzaNOqXcu2rdu3cOPKnUu3rt27ePPq3cu3r9+/gAMLHky4sOHDiBMrXsy4McoMLP6pudJI
MovLhgSygNzoxI0qLE5kGBWZxZkqhq44Xs26tevXDdWoyZBBMwtDak6wiGXaEKsT/1htKnR502lD
oVmogc28ufPngiufGKUK8pnZLAp8iHH5dmRWjdRU/1nu2ZChRlWgq1/Pvn3a6d03Z9gU48OHBQta
sOBeZdOJRjf8s4khGZwh2nLuJajgggxCdZls/p0QQwsftEAhfgsUoFwVJ/ynRjAyuINaZrU1aOKJ
KKZoE2WsZHDFKBJU2IIEFNp33weFUKYKCzJ4YIUH+UCimmoqFmnkkUh2pNxo2n1A44wx2njfAhIQ
kUMCRRRhxZYJ5BBLkmCGKeaYBtVWAIVQSqBmlPbVuMAbTFQAwpxbguDBHjmQqeeefLqmRiObTfZP
FYBu9s9lGdhy5owWrqmmhVK2wEQRpNhDCp1bbnknHsj9k1lkfYYq6qh5eQbaJpRdsckoszVyhi1R
BP/RDhEFOOpohW0y4UERFVhaxJx0gmDFnEBaMsqqZ5Cq7LLMqkWbbiw00iILmwR3QxbrBNEAEOvg
gket4NaKJpy9lmtPBb8Cq+6cCciQgSrANSvvvPRm1eI/jYy2qhqRZQGEtodsu+06WcQQ7qJx0lCB
DjrY0/C56f6aLgi8JoDHP1/Wq/HGHCfFAiujDKRGarZsq8QhKB8CRAMsrwNEFoUUILOFaKRASsMM
23MuullSTDGvHmyDBRHgdWz00UjrdMUNm1ThzgmqqMLBOigrcTLKl7DcwCWXAHGILQariUYNKayi
AyMOM1LB2lm2vTYaWKAydIBJ12333Sp1WAUk80X/sTIHHBwSuOCHcM0y14Z7u8AINaeQAj1WMMKw
DmyjSwMNCWChudxEkIb356CHrlEG4xkyShxAxDM44IJzoMTWhmsdz79PPNE4PfSUXYTka69NAwjb
gIGJ5sMT4eKoviSvvDMl+QLM88/7Ivr0Ri9JOhw8BAH49twrgbj38cQTRA/o1N64447XsIo9l9NA
yjZLLCHK/MKDQcQZ1VbkjC8XQA+MLxBQjz8GSEDpkQQYBBwgMKjHQKNdAQ7kEIMY1sEFLnBAdYCz
mtXiwYUG9OCDkngCPM5XgxLWABWoWEUFEhC/FrZQFI8gAqgk4gwpCCCBOGwGNAw4FF/gcIACOIgP
/xO4QIxAQHnJY55BEPjDJipQID/koUiYSMAiNvCKzALVciAoQTEE4RBRAFz4CqeEKCgBDg7QBQjh
MYmxmRCFqABDHeZohx/YwQ6vsEML8SjDiUjjhk7EoQCk0UMnSsEgQ6xiRn6BQykOhIqBJCIUG1kS
SPrDilhUUTGSwYtlHCMiwuCFQHpRjIiQUiLF6IUqlVFKkqSSI8FABi+SQZBjqLIXzHBlLxqySV7M
UhgZYcEVaJOBOHSxi9qLAhfioQQLxqEHauyBA3ogCTZuA4WYiOMct7mEH3jzFd4M5w9eIcMZOgQa
kWziLwrZxGYocSCJfCJGGJlARwrEkuksYhQrif9DTGbyRMyAQS92wQxjiPIhu4CBQHgBTBjsIiG9
OOg/GCqRhKoSGcMA5khCyRFfEpQgvuxFMohBDI2ChKMLEcYwkEFQZCg0IxnIlxriwINj8oAc2eNC
FOZBDV2YQxdA1UUaJTEJUOQBDHLcpijqML9HlOGpUI3qD4hwBXMyBJ3p/OE6hRLPfhakq/6kCD0L
eBB8RrKI/nveM/gpyX+miBjKGEgwiPFJhBRjF7sIhkASWhCHDkQYeB1IRB0CWL0WhK8CQcYy5LoL
kwYDr60UCGAj+1iTDmQXkS3IXQlS2YTcNbJ+LQgvdjnKYRgWIY89LWAfethWYvYgdz3tQIhBWsn/
Mtay/0gtQQJLEGEqhwXGFENNecCDIbDhuOvoAQYwYI7mOlcXYyhqHuogvyXc0YV2CIN2t8vdMhjP
qgq5gBOTcIHkSQMYgBzgVoPS1QQ2Y63w9Oo8KbnEHP7ivvjN7yFbYsmwulVBiBWsKAcrEIf2Yhi+
hMEnEetQXsDgwRElBi+MkdGEPlihDjUGLXMLA2YEwxgGHUZdL/vSfxD4GAiW8GNh4MuV5tYYEh5G
XJORYl7otZMSVvA/+JpQZMDYGHpF8YQRXJBg8CLGtHTwg1m70Nr+wxjKCKhhk2GMf8AAGcSgMDCP
PGRg9sKgDj5Ggh/KVyMjWMcklu1AhKxiK2NZ/8v/UOmES9pbFoSMpsQt7nHZMAR1KJe5yzXHcpk7
hlkI4RHWBScevVnHH0xjGmQgA6QjTenvOuQZzfihAOD7VXquFyHKC+BEjuiLdy5kf8njNCIjCQ2C
gHUhpLYnQcY6QFlb8tMeIbWpE/KMVN9TvghBtS9U/V/XEJjEJpaoQyOrjGHs+KV+DW1kl7HYYztU
GcQQCIonGtd/bHu3L51rXHdBDMPCNRiGFQYMhKGMKudWGMwYRimNnORlBDnbPA4tXYMhYoFwsiCc
1GsxhpHL0ILUyf/u9z/oamXSIgMZ/5h2tTP6D4wCU7HPNjGQI55LAR+E3OaOq0ATiwx+axTjA/8h
5gPZoOfj9nkIQ/jzoGduDm6AQgWPaHQZxLnzMjz60ZL+OaQt3ZBoaHrXBREvrgXyjGikl4BJsCcE
8vuLaPzDGcDINNSJ7WpoaJ2AOuR6e+n7j1cbxBkXeDoQ9zuQ+34diPm1+j9uXXSqi/ofU4/71bOe
wCRwfSA2TKAALmD0tn7V6zmEBtejYXeB+ILxSy92Xo69V4Va+6GPVYZLM27lhxr8rhEdsLLzuu5/
LCMZxXAoXhPK5Gf7krYkX70s92rLaw+DyQ9fc7ZHW/mMB3i0x8j2KCUqEIaTvPMG4b3H/51QvYaW
wKD3ZbKHT32+Gt8gBA6l9B8ue1E+nxfHMMb/6pVR4qblRg1wgLnL1eHnPjsABRhAgfznD/9TwEIF
+ujmD8qgXf4/NQwaMA0aEIAEGIC3gAejUBkN8Xb+4E4M8XgGcQEMiEOt5mo49Au+oHYD1Ax3NxDO
UHiBxHaOl0MXGF+GB08aKHjvlFX+sFV0xxC05g881FUYmIIceHYp2ET+9IHpJIL/EIOlRmuS5xft
VhDxNn0FtgsoZgwPp1AM5nmslQwsxkmiNxB+dXrBsG4J5UtcaFmsdwwdtlASxoXJIAwktQy94FBG
BgMrZWS1xVfKl2+cN1GqJFGUh3zUZ3ADoXz+BnHqVgy5h4eDJYWzJH0EdoiixFd6SBBFmFu7/0B+
EzWGvkRL33dgXCh9mhEe/CILMKcOMdcD6jBN0kR/pIgCp6AHpSAEhMAH+8d/lBYGAjiAsjiA0xAK
+fBbDdFe/tUQWJVOFTiC7hVJQUQQzpCDOCSCXRUNDLhfZgd4LCgASsSCLliCMEh2XTWBgldkxvhD
mFSMLCiCMSiBODSEfaFuspUM1TZ6MtZ7T4h86qZRg3V5/8AMdFVlzZcQiNVspTRLBUFtVshaxRB+
irVh86hQceiECLmHquRuSDgQBDcQ/7aIdChXxgdlt5eEw/eO1IeI1YdhHWcQf4hs/NhXrBVRX5YQ
shEtshCKDtCSLukA6KAL8kcJ9HcK8ncKi/+ABOWADfgwCNqwf5IWdJ4wlESpAaFwBDkgImoQMgyB
T3/HEOIleNEADEnwQ4QEjCxYawRRlYL3PGr3XiZYRZYEjWUHbHiXeMCAeAkkd9L4a12ZVtDDdkAY
llkpRSDIgpjElQQkAF6ZQ5wWg01Ejn3BCxAnWRfZiOqWUB0HhpwXbWQGA4Y1e/L4D8OwjpTZbXF2
WCW2DECGbao1kqnXWAIWfIbljwfpeyU2WhoZDMtAfBW3WLkFV3h4cALBmgxJfsIniLxwjxVXhUg4
WHzlj7YFUrCZcZ75V7qpkcM5KBlwAy7CiS2JDtKZRi3pBpSwD3MwB/tACXNwndxZDu+ACOL/+QAI
MAhOBYuPRpRD6QjfgA9E4CmoAl4H0YsbOBHO8HZkKRBSIEh0CXb3pYP9+Yv/QJ/+IHdlKUlqt0DN
+IPudXcQwIDM05cJBA3+s19m5UTrNZdY6V7/yY0D8Qw/1AzRkDxpB2xdJaAEaqCA+UOCyRdmaAwi
ZZkDhwyc5FAj1Qs+lpDIx5m9EH6jNWGipG7JAHGh5VKGFW/I0AvLUGK9V5vEAHFHJlK0FW/JUKO7
0AvEUKUPCWJKKm8TiZpzyHs0dmQGpVnDgIYghpGiNYZXdlpZWFvf92Q/WqYcOX18pVJo6mQRB2ML
KXxReqO6aWLDkAxfJlHTUQWIWg90ME0t/6kL0imdbpCd2omd+1CpL/ANFHAN4okI6dCpocAHrxAG
ZKABROkIjpAOqcAO1xBTZ9AZDRGDn5Z3VIdfBmpJxKZ28HWNF/ChDJih2UiM/Lmhl/QP0uCXzdhV
PniX/iCXZEcQF6pObWeNObSrTNerA6GsYPlIwEZrw+iBwcqgIYpf/tCifcEMafiREdejumVLHoZ5
rJVXuaUMvSAMwSCvwlAMGnWl42ZYwWBZxSCvx5BZjkgQsTWPqvSu6gqv5npK2tYLypBurfRYAyux
ktVKsaWkBlGvPXpZahZnq6dmIblXhoWv8TqvJEuyEadRJEuxGouuBLGwlrWw7zqyGiUMqv/kYQPB
AjdwAldQCFBwDnsgCS0pCW5QtOgwBtk5BVMgqVOAAEfgB65AAeyACKngBXKQCndgAaGgDa9Aqp7g
CBaQCtnADjMwA6zwIoDyqtQorGv7dN16rfRFgwXxgs5AgQahdv1ZRDG4Q8CmrMRWrIanoXOblS0Y
rfXUn7j2gv+gdj7YXwJRtxN6t+MoEHvbgeT6FxOmhHDBDKVUDNfHESiXFKzQHRkABV3QBWkQDjAp
CehQtGOgtLA7BS9wBF/wBQowAiPgCuCQDXJgtVabDVp7C2CbCqn6AAMwADMwKIZwAgiyELBqgYG0
XoIElzFYRHJLEIBLQFtFg3CpdgZkdrr/uK39lFYE6quHW19Zab5kJay4lr3q9bgsOrhtxb1p5b2U
26yX+xex1ElwIYUwAHsekYUuaxSoQiKme7pQkAaL2rpu8LovoLSX+gWaYLt+YAMjYAM2IALgkA5e
YLVyIAfpYAF3IAfs8AAzgLzIix4Z0CkMoZdABL0YyrZZZb1ry75uSbgyKKxWRKAMaEU4/L73e77y
u5dIVMR3J7jXi7jC+rY3LE/PGkgGJLj5O8V/0QibwC+scMCn2wVQoKjqIAlj8AJi/A31ULsKoAB+
UMEYjLuusAHgULUd3ME7YMLHW8fJeyj80hD49E5jp70ynE82DMNA/MRO9L3AhmlnNRA//1y4Qby+
QwzEziutCYRr15vE2tpWhNxEUYy/VNzJeUEth1K6WzzKQFu0L+C0ZozGaewDGNzKFiwC0tAHVTu2
J2wGdXy8d6wcDrGfOHSV6OvHB4rDNDzJX0WNmbxPwSxPTeyhk4TD6quVvwzJCoHENZzMjGzJy4xW
i7zJQuzJ3nwXoKwcUIADXYAD5nzOOJC635DKaewHLvDOrOzKrSwCUkC2A2AG+HzPdpwautwQkEvM
ZUWNEFDNCoHN1xuViuQQC+qNTmRFDAgRUnzJwBzJQmzQ1NhVTDx38oXQylyN3fzNLnFL85oRFCUS
tzRiJ/FKGsEMvoRbF1GvvoQMA1wRqf8k0ig9EgwbETXtsAI7Ef2cxeiMzgeAA06gCZpwxu38zvDc
yvGMway8A1qAz1I91cn7IPJ5EIDpg8ssvTiEdKBWzZX8rQ9olv/AywDayAPkyx7tyM5K0FgtyRMd
yP/wQ7vmuNac0QkR0SDNElcWozc9ERLZZBmBpeCHEAFG0qSFUhiRUMfAuRvxYbzADLtAY61nERZ1
0idR0hFx2UtKkAcR2AXRvOeAA0Nd2gdw2gdABdZgDX5AAmms1PDsA7JtA7LtA65QDULQClId1VEt
1QNwKMpBJGP9Q1qtuC48rMEGDaJm0QD9DwwoawIBAUmQt5J71v/A0YyMEMDArAmk1hL/Lc15Ddfg
ncQJ+sjI7dycPBDSbbhsvdd8zVrftlet11kKEVp4ZVJ86LEd2xD5HWf5yqQ7Vtm7JZq7pVH9LRCf
VWTwWpu8RRB3SLCvBeEILuC9yVmR1eCXlVmFZRCHnVIUzuCWNVl/FeGcReC71dMB5rmk9VgkbnD3
bRCXIRBOgNqpfdpUcNqdYA0TAA82QAIkANsuUNu17QojMAuwkNtakOS8reRaMAC+lccOsaK/oNaK
a9YJTYx8Z8jNLdc87N3/8AxYRd3FbN0gikNJgHSBZ0UxON3RnN3TLN5ubs3rRaD+cAHM8wx8Z3hd
bhBgPkDsDc3u3RL2/VJyBmPAJGQU/5aIqblL0WZQWRYMafhgDJVlvNBvipmlYViQaqZ8XxZiRHph
jYVghj5RQ4phjr5xS0hSkc5iZcZlg1pgb0ZxYDhk4Cbpl94LRoZksA5jvNBuEmYQmV4QhU5nOBZm
LxZiN93h+hhxMpZQnPnopL55bGZjHxZjD8vr6+hXY9pmxY5myDYQR7iFlQ6lF5aGpy5bVfUPVzDj
N04F7v7uVMAA1TAB9P4ELuDj+B7ksk0CNkAAegALR94KTD7wWtABkxHjD8HQTSQA96V2n6aBzZAE
0ENrWh7Xcs6rmkahwOB0CSTmBXHcHa2s6gU9SfB1VoRPfAkM97XValvRYL22fRxIVv+EyIKk8RxP
QH+ew4Eu6KzljyaXWPamcMy36MgXsbKpfBomEPF2VzCwDJi1DIUZiLRpYsTQuTDA9LVJca85USL2
UEb/sAoXV6cZcMxecA4HcQ+5YwVBYM6OWWQ/cAUHcakn96X37UWm9RjXSffGbdrmbOB2iZ/UmhO1
WKwXm2Lf9SBXfMrQiP3K+A1FUF5Kb4O/9+DGWWqYbqUnbU6Kmep+GZDgBPDu7gzw7p0w7/RO7yOA
7ySw767g7/8O8LBQCQTP5B0A3FeQHg8BAdsIreqNjYUs18Bv5Vnl8QRR5map8DPcn8bs1gZBzVt+
8TkPyM5IuDkP3TtfEjDg6CXnbeL/h1fkF3we93uMzlrwhqW7xHupF1l0FWDxhm5pP/WXh1jhN34G
6WTlT1vgP/XWN2K5BxAwdv3714vXv2HIghFkSNAgwV0wGBI7xhAZsn8CCWrMOJBhRIa8RAo7ZmzX
SWUSefWCCKOYwJMRPbaMuavYv2DDeA1bCJJgsmX/VhK8GBMZL2XDZiad2fEiw2PEhLL85/OjxIYc
dx3rpZHjP2HMehGj+m8TCxaGTjhh0Nbt204T5MpdU3cECbwkCCziq8evHliVAAwmXHiAOzWNqpxo
2NgxQWdJ/E2mXNmyvySNIQi43NmfL4K+LP9qLLoy6YbSmnm+zNA0ZWCP/wG7HLth/2TWlm0T/MUa
Ne3Tshv3rgw69OjSyBk6W925meTKuwmqzl2ZIXHKxoVv597d+3fw4cWPJ1/e/Hn06cnDULZrWDKH
OkWKfOjwoNWhAoPtXEl2alWsCFrJKoSOieqxoQo6aKOTsOpFvvn+w4m/sXqpLySqQPrqIY4eOmYY
GIxhprH6rNrwII5SbEoYGBaqSqYH5xNJQplgkJEXYRoikKGUlGmJoYcS5IUYGZPZD4aEgjkyyY4S
BJDGAH9kKBiXhCGGmGW6Gkij/XSqkKErTjghgyoIoYKKt+AiYIK62gRFCCFG2AuJTPjh6049atFi
sD35HKyDEwxhoQpDyPMFO88EiP8GAtmA4Yw1AS5w5rjgGnptMtRug6Y5z36RwjXdZGMuVMekedSz
ZqJ55jZEKwWOsky3a1W7S/2J9Z9ab93ssl+eeXUy6SDbNDdPr7NMO/WSVXZZZpt19llozdOIxRF7
MYbEa+17UkCWBFKGGBeHGopFF/8xphcCgcoSQaouhMnBbBtK8NtwLYyX2x+HGfEnFD26cJdkXGqo
xAD1ZSiZfhlUuKFhKmJIIGsdS7DGch3bkSBjiMnWKqAk5AU+x4opCaN/RDYGI4GWAfkfZlTKMMpt
Cfr2n2WCUlgjevElKEw1yJQiEgbQZGCFFYZeIa41ZpkFTiFUcFoFfpCQeupMqi7/pZbCCuunAwrG
hAQt856RAphfyv4FGmCkmbQ7CICBxuxfopFi1dt8sdtuRuu+25e8H5MGmCTgTnvt5fb2he7HIDAc
cceeuSAauKG5oG/H2g68bLTzfsZwyoVTfG/CneG8MdH37pwgKd6O27jN92a8sb8vL3twzQwnPFrc
c9d9d957R4+jpIRhMUeChIchx2CWOYhcnPyDONtgzpWQGB/BOp5AFgWWuN0FO/JpeIZyTDBinM4F
Hywo/0HG5mCo70hb4t8HckGr1ieofR9VXBhIcB/e5Xz0TUwiw6ge+nQEs4IQoxj+sQpFJJSz4sXP
IBLsV1RcVLP0HZAhzDDYxwjy/5ItDYR80SuLGk5whkbEYAsK+APQ2kI0GBIATipoWiJUkAgcIiEQ
O+QhD5GAtaxt7QHXMMAV0MKCM/hOiUtkYhOd+EQoRlGKU3TiV5ZhjGA8KBnWOkgydKKxBRljJRnr
lk0SYi3/JMVCLdvie2KGse7JaxjEgI+7BjIMlQlDi1yUUDHOSEb1DaMXyBjGP9SILon4MUvGyFaH
UJQlXtxLQVIqGR6t1UiP6K8xy3hPLziZoz2KMX0cRIYnYRaRIskEQA2CZLacNKReJIMsY0mGF8VC
R1u+j5GeHMZNBNgYVA6JGPviYC15oZErWuiP/iGIGoyoihPIowlNUMA4OvFCGP/C4oY4xCE/SvHN
QABCnOMkJxAH049+sIMCBjCAETIQCxZsQg1UpGc97XlPfOZTn/uE4i7KFQybgGWNLiqGPz15P2Uo
oxjCuIk/S9YLhTKUIFwZUTEs5BGANqZhj4lJjhb6kYVYtBcL0WMvmEHSm3wQogtN6S5WOlGTZhQn
yuiFw6pCUI/S1KYM+ShOmhIMnYIUIi5yqGNKuq/iDRQsKZVpMXSa0inV5H/CC58wYGRTiW7wogQR
Sy9S2tWWuogrynBRVmUa1ZPEDyI1BehCgNoLhq40q/+owj8aoQZDCGIL06SmODpBBRgmohSLqFPV
DJsJcQYgsYBQrGJzQZh+7GD/nexspwmrwAoW8FOzm+VsZz37WdBOkRk3WeBOn/Wh0KYWPRdTbUNi
ALYqOEMe8thrEzTxB78OjU5T06HUAoGEAARXuMMFxGP7kYohUtYIRmjDCTbxtcy2VrrTpW51rXtd
3wUMBszEnTFWhl3wsna6LFDDJv6hhhg4QxCCoO1ebxuJOumQnOQMbgiGO9xcdCC57Fwuc79miAyI
CbwDJnCBDXxgBCdYwQsOD16DEQH20naaCvjFb8M538TaNwQb5nAITNGKaxCxncxtAysggVkGp1jF
K2Zxi138YhiXJ1AxiACEJTzNC3xih4wlbod9rAhgQIC/y21DG85QBbDFWMlL/2Zyk538ZCgrMckE
GcUJaGzjLWyBFhsAhjcSO1wfb9gU0dgALYRMZCNXoa5RZnOb3fxmOMfZxUc84nljwYkaz9YEJtjy
PRTB4zB7+B7doEWh0XyGUaxZDYuWc6Md/WhIR1rSUn5MkmMRiysLogR7poUI7sHjAHT4ExcotAlK
UAJnGBmeSWY0Q6Y8aVjHWtazprWk0XIFgmzCEJnWNJ9pkeNQbxjIZd5zCZ4RgWB87bz/qHOtnf1s
aEdb2gyu85qNeN5NjCIWNdb0pk3AZUWY4h7SMLOpj+0MTiC5mcyedrvd/W54x5ue0W1Mkut8Axbc
mRPr9faWu+ELWpi6BIJAd0osGLNsZoON3vJmeMMd/nCIM4sFV7gzt71d7Gc8o+DwZHfEPf5xkIdc
5CMneclNfnKUp1zlK2d5y13+cpjHXOYzp3nNbX5znF83IAA7

------=_NextPart_000_0000_01CB2439.DA4C9960
Content-Type: image/jpeg
Content-Transfer-Encoding: base64
Content-Location: http://wilab.inha.ac.kr/genenetfinder/images/mainPage_03.jpg

/9j/4AAQSkZJRgABAgAAZABkAAD/7AARRHVja3kAAQAEAAAAPAAA/+4ADkFkb2JlAGTAAAAAAf/b
AIQABgQEBAUEBgUFBgkGBQYJCwgGBggLDAoKCwoKDBAMDAwMDAwQDA4PEA8ODBMTFBQTExwbGxsc
Hx8fHx8fHx8fHwEHBwcNDA0YEBAYGhURFRofHx8fHx8fHx8fHx8fHx8fHx8fHx8fHx8fHx8fHx8f
Hx8fHx8fHx8fHx8fHx8fHx8f/8AAEQgAjgA1AwERAAIRAQMRAf/EAEsAAQEAAAAAAAAAAAAAAAAA
AAAIAQEAAAAAAAAAAAAAAAAAAAAAEAEAAAAAAAAAAAAAAAAAAAAAEQEAAAAAAAAAAAAAAAAAAAAA
/9oADAMBAAIRAxEAPwCqQAAAAAAAAAAAAAAAAAAAAAAAAAAAAAAAAAAAAAAAAAAAAAAAAAAAAAAA
AAAAAAAAAAAAAAAAAAAAAAAAAAAAAAAAAAAAAAAAAAAAAAAAAAAAAAAAAAAAAAAAAAAAAAf/2Q==

------=_NextPart_000_0000_01CB2439.DA4C9960
Content-Type: image/jpeg
Content-Transfer-Encoding: base64
Content-Location: http://wilab.inha.ac.kr/genenetfinder/images/mainPage_06.jpg

/9j/4AAQSkZJRgABAgAAZABkAAD/7AARRHVja3kAAQAEAAAAPAAA/+4ADkFkb2JlAGTAAAAAAf/b
AIQABgQEBAUEBgUFBgkGBQYJCwgGBggLDAoKCwoKDBAMDAwMDAwQDA4PEA8ODBMTFBQTExwbGxsc
Hx8fHx8fHx8fHwEHBwcNDA0YEBAYGhURFRofHx8fHx8fHx8fHx8fHx8fHx8fHx8fHx8fHx8fHx8f
Hx8fHx8fHx8fHx8fHx8fHx8f/8AAEQgABQOQAwERAAIRAQMRAf/EAF0AAQEBAAAAAAAAAAAAAAAA
AAABCAEBAQAAAAAAAAAAAAAAAAAAAAEQAAAGAgIDAQEBAAAAAAAAAAACUpLSAxIFARGR0QRRQeER
AQEAAAAAAAAAAAAAAAAAAAAh/9oADAMBAAIRAxEAPwDVHOf8548f6AnVn7x459gHVv6Xxz7AOrlF
8c+wE6vUXxz7FQ6vURvPsBOvoURvPsCnX0qI3mQQqdfUojeZBCnX1rraaQQqdfYutppBCmP2rraa
QQqY/cupppBCmP3LqYaQQpj966mGkEKmOwXUw0ghTHYLpYaQQpjsV0sNIIUx2K6WGkEKY7FdLDSC
FMdiulhpBEpjsV0tNIIVMdiulppBCmOxXS00ghTHYrpaaQQpjsV0tNIIUx2K6WmkEKY7FdLTSCFM
diulppBCmOxXS00ghTHYrpaaQQpjsV0tNIIUx2K6WmkEKY7FdLTSCFMdiulppBCmOxXS00ghTHYr
paaQQpjsV0tNIIUx2K6WmkEKY7FdLTSCFMdiulppBCmOxXS00ghTHYrpaaQQpjsV0tNIIUx2K6Wm
kEKY7FdLTSCFMdiulppBCmOxXS00ghTHYrpaaQQpjsV0tNIIUx2K6WmkEKY7FdLTSCFMdiulppBC
mOxXS00ghTHYrpaaQQpjsV0tNIIUx2K6WmkEKY7FdLTSCFMdiulppBCmOxXS00ghTHYrpaaQQpjs
V0tNIIUx2K6WmkEKY7FdLTSCFMdiulppBCmOxXS00ghTHYrpaaQQpjsV0tNIIUx2K6WmkEKY7FdL
TSCFMdiulppBCmOxXS00ghTHYrpaaQQpjsV0tNIIUx2K6WmkEKY7FdLTSCFMdiulppBCmOxXS00g
hTHYrpaaQQpjsV0tNIIUx2K6WmkEKY7FdLTSCFMdiulppBCmOxXS00ghTHYrpaaQQpjsV0tNIIUx
2K6WmkEKY7FdLTSCFMdiulppBCmOxXS00ghTHYrpaaQQpjsV0tNIIVcdiulhpBCmOxXSw0ghTHYr
pYaQRaY7FdLDSCFMdiulhpBCmOwXUw0ghVx+9dTDSCFMfvXUw0ghTH7l1NNIIVcftXW00ghTr7F1
tNIIU6+xdbTSCFXr611t5kEKdfUojeZBCr19KiN59hCnX0KI3n2AvV6i+OfYB1covjn2IL1b+l8c
+wU6s/ePHPsBerP3jx/oBxl/eePAD//Z

------=_NextPart_000_0000_01CB2439.DA4C9960
Content-Type: image/gif
Content-Transfer-Encoding: base64
Content-Location: http://wilab.inha.ac.kr/genenetfinder/images/mainPage_07.gif

R0lGODlhkAMFAMQAAPz9/v7+//39/v7+/vX4+vr7/Pj6+/f5+/v8/fn7/PT3+vb4+vb5+vr8/ff6
+/n6/P3+/vT3+fz9/f///wAAAAAAAAAAAAAAAAAAAAAAAAAAAAAAAAAAAAAAAAAAAAAAACH5BAAA
AAAALAAAAACQAwUAAAX/4BSMZDCc6AmtbMsKcAzMtGTfuITsfI80wGBhSCwWEsik8sFkGp7QqMFB
rR6u2OyBwe0uvuAFYUwum82KtDodabvf8Lh8Tq/b7/i8fs/v+/+AgYKDhIWGh4iJiouMfmtrZ5GR
YWBdXVqYVVVSnE1MSqAJRqNBQT6nOak0NDExLq8rKSkltBO2t7i5uru4tL6/tLLCwyqwxsfILq3L
zM2rz9DR0KnU1dbX2Nna29zd3t/g4eLj5OXm5+jp6uvs7e7vONLy8wDN9s3J+fotxP0owAB98RpI
sKDBgwgTKlzIsKHDhxAjSpxIsaLFixgzatzIsaPHjyBDihxJsqTJkyhTIapcybKly5cwY8qcSbOm
zZs4c+rcybOnz59AgwodShRiCAA7

------=_NextPart_000_0000_01CB2439.DA4C9960
Content-Type: image/jpeg
Content-Transfer-Encoding: base64
Content-Location: http://wilab.inha.ac.kr/genenetfinder/images/mainPage_10.jpg

/9j/4AAQSkZJRgABAgAAZABkAAD/7AARRHVja3kAAQAEAAAAPAAA/+4ADkFkb2JlAGTAAAAAAf/b
AIQABgQEBAUEBgUFBgkGBQYJCwgGBggLDAoKCwoKDBAMDAwMDAwQDA4PEA8ODBMTFBQTExwbGxsc
Hx8fHx8fHx8fHwEHBwcNDA0YEBAYGhURFRofHx8fHx8fHx8fHx8fHx8fHx8fHx8fHx8fHx8fHx8f
Hx8fHx8fHx8fHx8fHx8fHx8f/8AAEQgADgABAwERAAIRAQMRAf/EAEsAAQEAAAAAAAAAAAAAAAAA
AAAIAQEAAAAAAAAAAAAAAAAAAAAAEAEAAAAAAAAAAAAAAAAAAAAAEQEAAAAAAAAAAAAAAAAAAAAA
/9oADAMBAAIRAxEAPwCqQAf/2Q==

------=_NextPart_000_0000_01CB2439.DA4C9960
Content-Type: image/gif
Content-Transfer-Encoding: base64
Content-Location: http://wilab.inha.ac.kr/genenetfinder/images/mainPage_11.gif

R0lGODlhkwMOAOYAAPz8/Pv7+//+//r6+v/9/v3//vv9/Pz+/f78/fn7+vr8+/j6+f/9//78//z8
/vf5+P7///r+//j8/fb49/n9/PH19vz7+f/8//v//vn5+fv7+fr6/Pr6+Pz8+vD08//+/MXT3P39
+/j4+PX5+Pf39/f7/Pj5+/H19Pf7+v7+//D1+Pf4+vv5+uvs7v79+/38+vD09cjW3/b3+fT498TW
2Pr+/ejs7/j8+8jV28TS2/L29ebv9Pr7/czZ4czZ4uPr7cbU3dPc4/H2/O/0+OXq7vD1+dLg6cfV
3vL299fi6PL2+dHf6NXi69Xd4O31+P39/f7+/sLU3v////n6/AAAAAAAAAAAAAAAAAAAAAAAAAAA
AAAAAAAAAAAAAAAAAAAAAAAAAAAAAAAAAAAAAAAAAAAAAAAAAAAAAAAAAAAAAAAAAAAAAAAAAAAA
AAAAAAAAAAAAAAAAAAAAAAAAAAAAAAAAAAAAAAAAAAAAAAAAAAAAAAAAAAAAAAAAAAAAAAAAACH5
BAAAAAAALAAAAACTAw4AAAf/gFKCg4SFhoeIiYqLjI2Oj5CRkpOUlZaXmJmZMBWdFR4ekCQiIhkD
AwEBAKsAqawAT7FPUlBQsbWFtq9PtbW8srK4tK2qvL2+wMnKTwcGCgnQCgbNzwnSB8DH2tvaAJrf
4OHijpyeoKKkpqiqrK6swLS2xrlPu8e/ycJQxLDby/+xqEGzNs1ZtGnZuCk8tupJgQIUZpwYR7Gi
xYsYM2rcyLGjR0glJIiUQIGCJVjGYu1KmBCXr1Yo78lrOG+YK4A4kxUwkODBgwXXDCzwuQChrHap
kipd6uqj06eWQo4sefLWzHcsg/WKV6+YMV9XrQradzOn2Z09fwYd+tOoylVM/+MqRfmQwoiJUPPq
3cu3r9+/gAdFGDwYAwZJuvpBGZsYpVV5j3vVgxn5Ks2U/FSWXcht54IJEx4oOOAZdNECL1OdWs26
NetZgWN7JFz4cKTENV9e/tpSMtyY9yZfTu0181fOvUqHHq38NHHX0FvLqjtCh+zr2LNr3879kIPv
4L8LGA/pgHkD6A1A6jogQ4bIKnsrk0dcLFfhjn/xsxXgVIDjyNXSDFsLJGDATgosANSByMAVQID3
dMddeOGNJ0B556W3XivtvXdcfFohk41VXf2Xm2X56eIKf/4BGOCARBmIoILSoHZVKhBKFksBENSA
wgwSBinkkEQKyYCFSCaJJP8DTDbJZANQRgnlBVRCAsFDWBZwW4PKpKhNVvXxMkiDWPXTlZn9oeIi
cugpUA00D5ln3kMKQbJYkeMcqeSe4znppJRSUnmBlVk+tOVMXfYmYkqYpXLLmCjGpyKaLebYS5tv
JhCnnHRyY+eOEGBwwwh4lmrqqahmRAACrLbKKgGwxirrrATw6aqrH3zgwgsW9GpBCCF00IEGGnDA
gTaD0AorIrsNd8x9LvnWSk2MQWYMAL7x1pCll8pJjQIPQSDulTbeCamlqWqy6q2vKuuurewikOuu
vv4a7LDFHvusIO4ym5+zWyETrW7/CVNtQti+pK1i3E4jpzPg8jhup+ZWyy3/jxhQgEK64ow3RBI9
gBDFyCSXbPLJKKes8sost+zyyzDHLPPMNNds880456zzzjz37PPPQAct9NBEF2300UgnrXTRIOTg
AxMqSHEhISkQEcQOSrAwxdZcd+3112CHLfbYZJdt9tlop6322my37fbbcMct99x012333Xjnrffe
fPft99+ABy643xIgYUMTP6RQiBM4FMGCBgMMLvnklFdu+eWYZ6755px37vnnoIdu+QZcC0FD1IQs
0cIUCUyxQeSixy777LTXbvvtuOeu++68d55AC0YUEoMMrJvweu/IJ6/88sw37/zz0EfPeQIyxFAI
CDwUv0Hr0nfv/ffghy/+Mvjklx936yAUcsQKrLvOvfnwxy///PTXb//9ciewAhCFRIH//wAMoAAH
SMAC1i4KgggEADs=

------=_NextPart_000_0000_01CB2439.DA4C9960
Content-Type: image/gif
Content-Transfer-Encoding: base64
Content-Location: http://wilab.inha.ac.kr/genenetfinder/images/mainPage_21_1.gif

R0lGODlhZwMOAPcAAPX6//v4//r5/vj6+ff0+/n3/PT//8nLwPP48v7+/PP9//78//T59dDR1fr/
//r6/Pf8//r7//X8/+zp4ur4//36//H48fb7////+/P3+v349Pb37/fz8Pf19vr4/fv6+PL3+/b2
9Pf48vj5+/n5+fv5/P/9+mnL8ebl5fn6/AAAAAAAAAAAAAAAAAAAAAAAAAAAAAAAAAAAAAAAAAAA
AAAAAAAAAAAAAAAAAAAAAAAAAAAAAAAAAAAAAAAAAAAAAAAAAAAAAAAAAAAAAAAAAAAAAAAAAAAA
AAAAAAAAAAAAAAAAAAAAAAAAAAAAAAAAAAAAAAAAAAAAAAAAAAAAAAAAAAAAAAAAAAAAAAAAAAAA
AAAAAAAAAAAAAAAAAAAAAAAAAAAAAAAAAAAAAAAAAAAAAAAAAAAAAAAAAAAAAAAAAAAAAAAAAAAA
AAAAAAAAAAAAAAAAAAAAAAAAAAAAAAAAAAAAAAAAAAAAAAAAAAAAAAAAAAAAAAAAAAAAAAAAAAAA
AAAAAAAAAAAAAAAAAAAAAAAAAAAAAAAAAAAAAAAAAAAAAAAAAAAAAAAAAAAAAAAAAAAAAAAAAAAA
AAAAAAAAAAAAAAAAAAAAAAAAAAAAAAAAAAAAAAAAAAAAAAAAAAAAAAAAAAAAAAAAAAAAAAAAAAAA
AAAAAAAAAAAAAAAAAAAAAAAAAAAAAAAAAAAAAAAAAAAAAAAAAAAAAAAAAAAAAAAAAAAAAAAAAAAA
AAAAAAAAAAAAAAAAAAAAAAAAAAAAAAAAAAAAAAAAAAAAAAAAAAAAAAAAAAAAAAAAAAAAAAAAAAAA
AAAAAAAAAAAAAAAAAAAAAAAAAAAAAAAAAAAAAAAAAAAAAAAAAAAAAAAAAAAAAAAAAAAAAAAAAAAA
AAAAAAAAAAAAAAAAAAAAAAAAAAAAAAAAAAAAAAAAAAAAAAAAAAAAAAAAAAAAAAAAAAAAAAAAAAAA
AAAAAAAAAAAAAAAAAAAAAAAAAAAAAAAAAAAAAAAAAAAAAAAAAAAAACwAAAAAZwMOAAAI/wBTCBxI
sKDBgwgTKlzIsKHDhxAjSpxIsaLFixgzatzIsaPHjyBDihxJsqTJkyhTqlzJsqXLlzBjypxJs6bN
mzhz6tzJs6fPn0CDCh1KtKjRo0iTKl3KtKnTp1CjSp2a4oTVq1izat3KtavXr2DDih1LtqzZs2jT
ql2rlqrbt3DjyrXJtq7du3jz6t3Lt2/YuYADCx5MWKLfw4gTK17MeHHhx5AjS56KorLly5gza97M
ubPnz6BDix5NurTp06hTq17NurXr17Bjy55Nu7bt27hz697NW/Pk38CDCx9OvDjLDSIwhOhQwgMB
AAAuQIBwATqIDCNIfOBgQoNxicydQ1WXTt06du3cvX9XOKHCggEJCKyfn7OAgAgOJCgwQCFAAAEP
DMAAAhY0cEB778VH34IMNujggxBGKOGEFFZo4YUYZqjhhhx26OGHIIYo4ogklmhiTwEBADs=

------=_NextPart_000_0000_01CB2439.DA4C9960
Content-Type: image/gif
Content-Transfer-Encoding: base64
Content-Location: http://wilab.inha.ac.kr/genenetfinder/imgs/dot.gif

R0lGODlhDAAMAIAAAH+duf///yH5BAEAAAEALAAAAAAMAAwAAAIRjI+py80AH4xq0mSB1K57VQAA
Ow==

------=_NextPart_000_0000_01CB2439.DA4C9960
Content-Type: image/png
Content-Transfer-Encoding: base64
Content-Location: http://wilab.inha.ac.kr/genenetfinder/supplements/Figure1_yeast30.png

iVBORw0KGgoAAAANSUhEUgAAAv0AAAHUCAIAAAAm7wAgAAAACXBIWXMAAAsTAAALEwEAmpwYAAAK
TWlDQ1BQaG90b3Nob3AgSUNDIHByb2ZpbGUAAHjanVN3WJP3Fj7f92UPVkLY8LGXbIEAIiOsCMgQ
WaIQkgBhhBASQMWFiApWFBURnEhVxILVCkidiOKgKLhnQYqIWotVXDjuH9yntX167+3t+9f7vOec
5/zOec8PgBESJpHmomoAOVKFPDrYH49PSMTJvYACFUjgBCAQ5svCZwXFAADwA3l4fnSwP/wBr28A
AgBw1S4kEsfh/4O6UCZXACCRAOAiEucLAZBSAMguVMgUAMgYALBTs2QKAJQAAGx5fEIiAKoNAOz0
ST4FANipk9wXANiiHKkIAI0BAJkoRyQCQLsAYFWBUiwCwMIAoKxAIi4EwK4BgFm2MkcCgL0FAHaO
WJAPQGAAgJlCLMwAIDgCAEMeE80DIEwDoDDSv+CpX3CFuEgBAMDLlc2XS9IzFLiV0Bp38vDg4iHi
wmyxQmEXKRBmCeQinJebIxNI5wNMzgwAABr50cH+OD+Q5+bk4eZm52zv9MWi/mvwbyI+IfHf/ryM
AgQAEE7P79pf5eXWA3DHAbB1v2upWwDaVgBo3/ldM9sJoFoK0Hr5i3k4/EAenqFQyDwdHAoLC+0l
YqG9MOOLPv8z4W/gi372/EAe/tt68ABxmkCZrcCjg/1xYW52rlKO58sEQjFu9+cj/seFf/2OKdHi
NLFcLBWK8ViJuFAiTcd5uVKRRCHJleIS6X8y8R+W/QmTdw0ArIZPwE62B7XLbMB+7gECiw5Y0nYA
QH7zLYwaC5EAEGc0Mnn3AACTv/mPQCsBAM2XpOMAALzoGFyolBdMxggAAESggSqwQQcMwRSswA6c
wR28wBcCYQZEQAwkwDwQQgbkgBwKoRiWQRlUwDrYBLWwAxqgEZrhELTBMTgN5+ASXIHrcBcGYBie
whi8hgkEQcgIE2EhOogRYo7YIs4IF5mOBCJhSDSSgKQg6YgUUSLFyHKkAqlCapFdSCPyLXIUOY1c
QPqQ28ggMor8irxHMZSBslED1AJ1QLmoHxqKxqBz0XQ0D12AlqJr0Rq0Hj2AtqKn0UvodXQAfYqO
Y4DRMQ5mjNlhXIyHRWCJWBomxxZj5Vg1Vo81Yx1YN3YVG8CeYe8IJAKLgBPsCF6EEMJsgpCQR1hM
WEOoJewjtBK6CFcJg4Qxwicik6hPtCV6EvnEeGI6sZBYRqwm7iEeIZ4lXicOE1+TSCQOyZLkTgoh
JZAySQtJa0jbSC2kU6Q+0hBpnEwm65Btyd7kCLKArCCXkbeQD5BPkvvJw+S3FDrFiOJMCaIkUqSU
Eko1ZT/lBKWfMkKZoKpRzame1AiqiDqfWkltoHZQL1OHqRM0dZolzZsWQ8ukLaPV0JppZ2n3aC/p
dLoJ3YMeRZfQl9Jr6Afp5+mD9HcMDYYNg8dIYigZaxl7GacYtxkvmUymBdOXmchUMNcyG5lnmA+Y
b1VYKvYqfBWRyhKVOpVWlX6V56pUVXNVP9V5qgtUq1UPq15WfaZGVbNQ46kJ1Bar1akdVbupNq7O
UndSj1DPUV+jvl/9gvpjDbKGhUaghkijVGO3xhmNIRbGMmXxWELWclYD6yxrmE1iW7L57Ex2Bfsb
di97TFNDc6pmrGaRZp3mcc0BDsax4PA52ZxKziHODc57LQMtPy2x1mqtZq1+rTfaetq+2mLtcu0W
7eva73VwnUCdLJ31Om0693UJuja6UbqFutt1z+o+02PreekJ9cr1Dund0Uf1bfSj9Rfq79bv0R83
MDQINpAZbDE4Y/DMkGPoa5hpuNHwhOGoEctoupHEaKPRSaMnuCbuh2fjNXgXPmasbxxirDTeZdxr
PGFiaTLbpMSkxeS+Kc2Ua5pmutG003TMzMgs3KzYrMnsjjnVnGueYb7ZvNv8jYWlRZzFSos2i8eW
2pZ8ywWWTZb3rJhWPlZ5VvVW16xJ1lzrLOtt1ldsUBtXmwybOpvLtqitm63Edptt3xTiFI8p0in1
U27aMez87ArsmuwG7Tn2YfYl9m32zx3MHBId1jt0O3xydHXMdmxwvOuk4TTDqcSpw+lXZxtnoXOd
8zUXpkuQyxKXdpcXU22niqdun3rLleUa7rrStdP1o5u7m9yt2W3U3cw9xX2r+00umxvJXcM970H0
8PdY4nHM452nm6fC85DnL152Xlle+70eT7OcJp7WMG3I28Rb4L3Le2A6Pj1l+s7pAz7GPgKfep+H
vqa+It89viN+1n6Zfgf8nvs7+sv9j/i/4XnyFvFOBWABwQHlAb2BGoGzA2sDHwSZBKUHNQWNBbsG
Lww+FUIMCQ1ZH3KTb8AX8hv5YzPcZyya0RXKCJ0VWhv6MMwmTB7WEY6GzwjfEH5vpvlM6cy2CIjg
R2yIuB9pGZkX+X0UKSoyqi7qUbRTdHF09yzWrORZ+2e9jvGPqYy5O9tqtnJ2Z6xqbFJsY+ybuIC4
qriBeIf4RfGXEnQTJAntieTE2MQ9ieNzAudsmjOc5JpUlnRjruXcorkX5unOy553PFk1WZB8OIWY
EpeyP+WDIEJQLxhP5aduTR0T8oSbhU9FvqKNolGxt7hKPJLmnVaV9jjdO31D+miGT0Z1xjMJT1Ir
eZEZkrkj801WRNberM/ZcdktOZSclJyjUg1plrQr1zC3KLdPZisrkw3keeZtyhuTh8r35CP5c/Pb
FWyFTNGjtFKuUA4WTC+oK3hbGFt4uEi9SFrUM99m/ur5IwuCFny9kLBQuLCz2Lh4WfHgIr9FuxYj
i1MXdy4xXVK6ZHhp8NJ9y2jLspb9UOJYUlXyannc8o5Sg9KlpUMrglc0lamUycturvRauWMVYZVk
Ve9ql9VbVn8qF5VfrHCsqK74sEa45uJXTl/VfPV5bdra3kq3yu3rSOuk626s91m/r0q9akHV0Ibw
Da0b8Y3lG19tSt50oXpq9Y7NtM3KzQM1YTXtW8y2rNvyoTaj9nqdf13LVv2tq7e+2Sba1r/dd3vz
DoMdFTve75TsvLUreFdrvUV99W7S7oLdjxpiG7q/5n7duEd3T8Wej3ulewf2Re/ranRvbNyvv7+y
CW1SNo0eSDpw5ZuAb9qb7Zp3tXBaKg7CQeXBJ9+mfHvjUOihzsPcw83fmX+39QjrSHkr0jq/dawt
o22gPaG97+iMo50dXh1Hvrf/fu8x42N1xzWPV56gnSg98fnkgpPjp2Snnp1OPz3Umdx590z8mWtd
UV29Z0PPnj8XdO5Mt1/3yfPe549d8Lxw9CL3Ytslt0utPa49R35w/eFIr1tv62X3y+1XPK509E3r
O9Hv03/6asDVc9f41y5dn3m978bsG7duJt0cuCW69fh29u0XdwruTNxdeo94r/y+2v3qB/oP6n+0
/rFlwG3g+GDAYM/DWQ/vDgmHnv6U/9OH4dJHzEfVI0YjjY+dHx8bDRq98mTOk+GnsqcTz8p+Vv95
63Or59/94vtLz1j82PAL+YvPv655qfNy76uprzrHI8cfvM55PfGm/K3O233vuO+638e9H5ko/ED+
UPPR+mPHp9BP9z7nfP78L/eE8/sl0p8zAAAAIGNIUk0AAHolAACAgwAA+f8AAIDpAAB1MAAA6mAA
ADqYAAAXb5JfxUYAAOeqSURBVHja7L1nXFTLsj68ZgYYZshZck5KlCAgKhkVs24DJhRRDCAqJjBh
FhSMqJgxgIoZEVRAEAyIqCgGEBEFJEfJE94P9e7+91kD6Pacc7f73lUf+MHQ06tXx+qqp56i8fl8
ghJKKKGEEkoooeT/gNCpLqCEEkoooYQSSii9hxJKKKGEEkoooYTSeyihhBJKKKGEEkoovYcSSiih
hBJKKKGE0nsooYQSSiihhBJKKL2HEkoooYQSSiihhNJ7KKGEEkoooYQSSii9hxJKKKGEEkoooYTS
eyihhBJKKKGEEkooveefKOHh4ba2tuHh4X0Xa2hoCAkJUVBQoHqMEkr+LsnLy5s6daqtrS3VFZRQ
05jSeyj5wTwTEhJKTU0lfX7s2LGQkJC8vLwf1jB16tQf6kaUUELJL8inT58WLlwo9KdMnToVPhEs
6enpmZCQ8DN1wkXFwMCgx2Vra2uLP44aAkp+w2n86dMnT09PqM3T05N0ToWHh8O/FBQUfsOzidJ7
/n6BaSE41fz8/FJSUn6mhpSUlEmTJlE9SQkl/1k5duyYgYHBp0+fcnJyOBwOh8NxdXWdOnVqjwdD
TU3NwIEDf6baQYMGHTt27NOnT4L/Sk1NxY8QV1dXahQo+Q2n8dSpU/38/DgcTk5OTklJiaenZ0ND
A/wrJCQkJCQkPj6ew+GkpKRERET8dqoPn5K/Verr6+Xl5W1sbOTl5evr60n/ff78OYPB2LVr1w/r
mTJliry8PNWflFDyn5L79+8zGAwPDw/BNauvry+4Wvl8vo2NjY2Nzc9XLri0p0yZ8jPrnRJK/sZp
HBMT8/z5c/Tn5cuX8cmsr6+Pf33KlCmCT/97hbL3/P2auJ+f36RJkxoaGo4dO0Z1CCWU/Caydu1a
giB27NhB+lxGRmbevHn/ZuUyMjKCH+bl5SUkJERERISEhKDbMyWU/G7T2M/PD7cJkayS2traJSUl
aAI3NDRYWVn9Vn1C6T1/sxw/fnzSpEl+fn4yMjJ9e1Xz8vIWLlxoa2ubkJBgYGAAXlWSqRz5XG1t
bdG/8vLyEGIAt0ZSQgklvQn4m3R0dHq0+a9atQopLuHh4QoKCkJCQiEhIaRiCOVga2v7M0A9uPk0
NDSEh4cbGBj8JFqIEkr+3mkMZwpSbuAaD8cTeLi2b99O6T2U/P+SkJCgra09cOBAGRkZV1fXvLy8
PjZHT0/PY8eOlZSUfPr0qbCwMCcnB4D3JC0qJSWlsLCwpKQkIiICPpw6daqVlRW4WlNTU9HnlFBC
SW8C1wZtbe2+i4WHh8Oi43A40tLSJSUl6F8LFy5MTU2tqanhcDiNjY0/g1A+fPgwh8PZvn27q6tr
Q0PDwoULqVsKJb//NE5ISHB1dUVWHz8/v+3bt+fl5RkYGOTl5f0kSpXSe/6vSHh4uJ+fH9KRiZ7Q
zUgAbqatrb1q1SqCIAYOHLhy5cq8vDw8EAzUah0dHRkZGWTvaWhoAGXf1dUV/5wSSijpTUDh6NEb
hZeJiIiYN28erC/89pyamnrs2DH0ycqVKxsaGn5SiVm1alVKSsqqVaso3zclv/80bmhoOH78+OHD
h/EPdXR0Jk2apKOjk5CQQMVzUfL/BKw7U6dOxQNW/5JlG+yKz58/F/yXtLQ0mp01NTV+fn4hISG2
trbU9ZESSn5+cfV9SUhISGhoaHBzc8PXHfwCqxLds/38/Gpqavo+fkiyffv2gQMH/ox3jBJK/sZp
PHXq1MOHD+vo6OAVQjxXYWGhq6trSEjI76b6UHrP3ybHjh3bvn07B5NVq1Z9+vTp51UfmH8/3EzB
O0sQRHx8/F/aeSmh5P+sgHE0Ly+vjzMDbhF93CX+TYCOm5sbfpxQQsnvNo1DQkImTZpEwjWHhISg
T1JSUlxdXX83cAWl9/w90tDQkJCQgJxcID90dREE0djYiH4HZbxvhg+kem/fvp3aQymh5Odl5cqV
sIn3eGn59OkTXKaRo7mhoQEBI+BfERERaDn/pSsNyP379yleLkp+22kcEhIiLS2NTrGQkJBPnz41
NDSQdKzfkYOKojf4W8TDw2PKlCk9EifgRAgkXgT4b0xMDJ/PLy4u1tfX9/f3RxXi/D36+vr6+vpA
tIBqiImJkZeXpwhCKKHkJ2XKlCnAfXL58mX4pLi4eMqUKehPfEnu2rUL/oSV6OHhwcCERNDVI3/P
2rVrES0KtU4p+Z2n8dq1axn/KnDiIDI5qLy+vt7GxgadU7+JUHrP3yDy8vJoDvX4OYPBsLGx2bVr
F/oTlCSgk4JJLKgPgcB+itcPE9fGxub58+dAkIimOyWUUNK3xMTE4Fv/lClTcMa2+vp69N/Lly/D
8sR1F/gXfuTgn8PCxK9DPZanhJLfahoLKj0MBgNXbvz9/dHnv6H6TuPz+ZQl8J8ikCsuJyeH6gpK
KKGEEkoo+QWh8D2UUEIJJZRQQsn/FRGiuuAfJDiomRJKKKGEEkoo+atC+bn+GdLQ0KCgoID+/Ktc
IJRQQgkllFBCCaX3UEIJJZRQQgkl/4eEwvdQQgkllFBCCSWU3kMJJZRQQgkllFBC6T2UUEIJJZRQ
QgkllN5DCSWUUEIJJZRQ8vvK7xXH3tLScuHChWPHjlFoa0r+RlFTU1uzZo29vT01gSmhhJL/7F5B
7RJ//7j8VuzRr169ogaMkt9Bhg4dSk1gSiih5D++V1C7xN8+Lr+XvYfBYBAE0b9///j4eGrYKPlb
pKCgYNq0aWw2m5rAlFBCyX98r6B2ib99XH4vvYfL5RIEwefzTU1NqcGj5G8RHo9HEERrays1gSmh
hJL/+F5B7RJ/+7j8XnqPnJzc7NmztbS0/hGdy+VyGQwGj8ej0Wg0Go1q5/+O1kpKSs6ePfvXtqR/
1gT+h84Q6mWpl/1H7xW/7S7xv2a2/HBcKL5mSiihhBJKKKHk/4pQceyUUEIJJZRQQgml91BCCSWU
UEIJJZRQeg8llFBCCSWUUEIJpfdQQgkllFBCCSWUUHoPJZRQQgkllFBCyd8tQlQXUEIJJb+5QNjp
fyS2FkWw9lEb/rjeHs3n81GBHv+Lfu/tQT22hPS4H774z7zOf/DF/8aB+E3mYR+DRQml91BCCSWU
/M9pQn1Qcgge3v/+WfULlfy8jvJfUhMFu+i/p9b0+MT/xkD8bsoQJb+/UPw9lPyzT77u7u7a2lrS
5/369aPT6Whut7W1NTU1oa/Q6XRZWVkRERHYrXg8Xnd3d319PexfaOuHSqh+/p8fU4Igzp079+jR
Iw6HA0RqBEFoaWmtXbsWH6MXL17Ex8c3NjbS6XSgXCMIwsHBYcaMGTBwfD4/ISEhIyOju7sbPUJO
Tm7btm3ooHr8+HFCQkJrayu+Ezo7O0+ZMgWmAZ/Pj4uLy87O5nK56IRTVVVdv349mirV1dWxsbEf
P34EzjeoxNPTc8KECfiheO3atdTU1O7ubjQPpaSkwsPDgcCXTqe3t7fHxMS8e/eO+DNzIo1GGzJk
yPTp06EAn8+/ePFiZmYmNAYpE76+vjY2Nqj93d3dx48ff/36NdQMZQYOHDh//nzUnps3b96/f7+z
sxN9QqPRJk+e7OzsDL93dnYeOXLk/fv30P8ggwcPnjVrFvzO4/HodPrHjx8vX778+fNnfBzHjRs3
YsQI9CePx7t8+fLDhw/xgVBVVd2wYQP0MLSB1Gz4l42Nzbx586AMQRA3btxIS0vr6urCHzdt2jQn
J6e+dUoej9fV1RUdHf3hwwf8jWg02u7du8XFxfsg64Nh/fz58/Hjx6urq5E9jE6nq6urh4SEQD2U
9vNP2mgooeSfKFwuNz8/X1ZWlqSd0Gi0xsZGHo/H5XI5HE50dDSoOGhXotFot27d4vF4HA6Hy+U+
fvxYWloaKsHLwJFAyf+k8Hg8Ho937tw5dBLDTzqdbm9vD2MK0tDQICYmhv6L5oCvry/vT0lKSoLP
0U8ajaanp4cKfPv2TVRUFP0LydKlS2HycLncS5cuoc9xHYLD4UCDP378KCIiglqCflm9ejU8hcvl
8ni8u3fvopagklpaWjweDyYzj8dbuXIlXgZk0aJFUIbD4Vy/fp0mIARBJCQkoGdxOJxdu3ahrkO/
TJ06FXXggwcPSP+FX2JiYjgcDhRbu3Yt6SkEQcyfPx+6Bd49Ly9PWFiYVA+NRgNlDl6Kz+dfu3YN
PseHw8LCAu8fLpe7bds2GAjUzzQabcaMGWjQ09LS8AJIYmJiUD19TK1ly5ahr+PvVV1d/cPvcjic
/v37418Esba2hregFu8/SCg/FyX/YAkKCqqvr5eQkJCQkOjRXN/c3BwcHMzlchUUFISEhPh8PtgP
2Gw2XNd4PF5QUFBzc7OkpCSLxYL/8vl8ERERyhT6d93EkpOThYSEli1bpquri6w7SkpKuO3k8ePH
ra2tI0eO9PLyEhYW7u7uFhYW5vF4RkZGaOCSk5NpNFpQUJChoSEceHw+X0pKChmHsrOzOzo6JkyY
4OTkxGQyURsGDBiADsWkpCQGgxEUFKSnpwcWFz6fLy8vj35/+PAhl8tVVlZeunSptLQ0jUYDQ4i5
uTk0GOoBvWfJkiXGxsZIswHVDRrM5/NTU1Pl5OSWLVumqKgINgk6nW5oaAgPotPpd+7cgTcyMDDA
bZMWFha4tePu3bvi4uLLly9XUVFBZXR0dFCZu3fvgkY1YMAA6ApoqoODA9Ig09PTZWVlg4KCFBUV
Uc8YGhpCq7hcLo1Gu3//PofD0dDQCAwMFBcXR8UGDRqEjCJ8Pv/27dtCQkKBgYHQh/C5goIC7laD
VrHZ7BUrVqioqKBuhDkAvycnJ/P5/EWLFpmZmeFzZvDgwX1bXKAZqamp0tLSq1atgmFC/2Wz2bh5
uMevf/78+d27d1ZWVrNnz2YymcjuqKSkRHm7KHsPJZT8z9kGDAwMvLy8Ojo6eP8q6K757t07Go0W
EREBt1hk44H/godLVVV18uTJnZ2d+NUTflKd/D8/plwud9WqVcbGxjBYpAGFX/h8/rNnz2g02suX
LwVHDQ1ueHi4iooK+hf6L6o2MzOTwWAUFRWhT9AkQZ+Ehobq6+uT2oD/mZiYSBDEokWLuJiQWsLj
8fbs2aOoqEiae6R56+npOXXqVLwGUsM2b96soaGBbFHQTvyhIN7e3u7u7vhUR18B21J0dLS0tDTe
vaQX5PP5o0aNmjhxIl4tWj7ozwsXLhAEsWbNGtLqQ0Yj+EpYWJimpib+CGgGXhWXy506derw4cNJ
7cHL7N+/X1ZWltQGVGEfdheox8PDY/r06Xh50pD1MS1ra2vFxMTOnTvXR/Oo9ftPEcamTZso5Y+S
f6jK/uTJEz6fP23aNNw2jhvJWSzWmTNnPD09LS0tSYZ9VCwtLU1KSmr8+PGoWnQlpfA9fwu+R1NT
89ixYwYGBmpqauDfgZOYwWDACIK14NmzZyUlJXZ2dmCxQGoEFOPz+RoaGmfOnOnXr5+mpiacXlBG
SEgIJoCSklJ6enp1dbWVlRXAOOAkIwgCKiEIQkND4/jx43p6empqajQaDU50AB7BU1RVVSsrKzMz
M4cNGwZ2R1BHUCVQj7q6+tmzZ2VlZXV1dQmCQGcng8GAacblcuXk5GJiYhwdHWVkZJDaB/YV+EVD
Q+P06dNqamra2tq4qgHPQh2orKx8+PBhOzs7OTk5pKxAB0I/q6mpxcfHi4uL6+npgeUGyiCXH5/P
l5OTO3r06JAhQ6SlpdEoQAFoMI/HU1NTKywsfPLkiYuLC5vNRs8ClxbUQ6PR1NXVT58+ra2traam
Bl+EYujd4RWUlJSOHDlia2srLy+P9CfUbBjQ8+fPS0lJ6enpQT9DMZJXVHBegcVIWlo6JibGyclJ
UlISvwKh+dAHvofNZldXV8Mos1gsmEjQPOgQythD2XsooeR/At9z4cIFcXHxiRMnrlu3bvPmzWFh
YWFhYZs3b/7+/TtsiJ2dnWCB9/Pz27Jly6Y/pbCwEN3bjh8/zmazJ02atH79evg6COBPKfkftvdw
OJzt27cDzlRISEhMTIzNZouJiTk5OaH7PZ/Pf/v2rZKSEpyvoqKiLBaLxWKx2eyFCxciM8Phw4el
pKTodDrUAwUGDBiA1IVnz54pKirCicVkMlEl4BtFRiNojLCwMCpgb2+PCqSmpmpoaADEh8ViQWPY
bPa6devw94qJiQH3CnopNpttZGSE9Bs+n+/j4yMqKgr6OvtPCQwMRIf0/v37paSkCILA30hUVPTa
tWu4GhQUFMRmswmCEBUVhUpYLNasWbNQB546dUpGRoYgCGFhYXFxcfRex48fR5X4+fmxWCwow/pT
UPdCPVeuXNHS0hISEoJ3h2eJiYlFRkbCW4PCFBUVJSEhAe8ODWaxWIMGDSLZbAIDA+GJqNlsNtvH
xweVOXnyJDSbwWCIi4ujYidPnuzb3gMdOGvWLIBzwRdZLBb0YXV1dd8GGy6X29bWpq6uDmofGmIx
MbHBgwdT9h4K30MJJf9DQqPRjh8//v3796tXr/KxMB+CIAICAuAw6+7uPnjwIJ/PP378OCpDp9MH
DRoEUAMejxcdHd3W1nblyhUCiydiMBirVq2CDZ2S/8lrGI1Ga2tr4/F4LBYLTixBqxscRc3NzWBj
QHAT0vTo6OjgcDgsFgvOJHyGgKBKYDfEbU5I2tvb4VAnegmV53A4VVVVQkJCACATRIrAnx0dHV1d
XaDW4GFfxJ84Xx6P19zcTKfTWSyWYFOh2vb29q6uLjExMWTm6bEDv3//DspTj7gT6GFUT29tbm5u
ptFooD+hevCqaDRaV1dXdXU1k8mElSLYyfBJZ2cnh8OBwUIYO1KT+Hx+a2sroG2If+UQwseio6MD
3guN+E/i8Oh0emNjI4PBgK+jLv353aa+vh7ahl6TsvH8U88OCrxJyc+4Hn6TFU6arrGxsaWlpfje
RKPRuFzu6tWrmUwm3BHDw8NJmyyfz/f29gZ3A0EQMTExtbW1cHzCQQtWhDVr1lB6z99ifkYgHtzF
Q6fTwaaCLm0QFI1OIOSXFBYWRmoNGBLgoEUlIb4PKunq6oJHkDykyPfB5XK7u7uhDMwQ+C4g3+Fz
3CGFVCgGgwGxTvAneG2QzwU9DkCy8DuEZ6MVB89iMBhCQkLgFULOJlxZgekKWhdSxXBFEPUkag8E
dSOFEtUDz4JPUGPwtc9gMJCDD/7b2dmJXFqoMKoHbw9fgOlRREQEvQUMKPodDQo0Gw/34wuQBwoJ
CeGBWr3tG11dXTCIMFgw0Dwej8lk/tDPBZorTCQ0DeB3YWFhyiFO6T2/1x6KFt6tW7fevHlD/Ek7
weVyZ82aBTEOaIt5/vz5vXv3urq68G5Zvnw5CheCzzMyMrKyshA3BkEQ7u7u9vb2+H2ou7v7zp07
eXl5qH4+nz916lRDQ0P0uEePHj148ABWO6ylwYMHu7q6opXJ4XBu37798uVLnDECzmz0ycOHDzMz
M2FHgA9ZLFZwcDBanB0dHTdv3gRSEPQW8+fPV1ZWxu9kT58+TU9Px4kx+Hw+KBBQFYfDSUpKevny
Jd7J3t7e4GtHuwY0A+8KvDNRIx8+fPjw4UM4CUBcXV3xcBIUw0K6RKJjA49n6fHWy/9X8lnB9vSx
ReLn6C9Pv6ysrOXLl5eXl6MdlkajPX78WF1d/S/pkXw+v6SkZP78+fggEgQRHR09ZsyYPt4FXwU0
Gq2wsHDBggVFRUV4n8TGxjo7O/fxdS6Xu3nz5vPnz3d2dqLPBw8efOHCBWSoAO6A4OBg4KdBh9nc
uXM3b96MK6YnTpzYs2cP2BLgJJOSkiooKAD6Fh6PJywsDLAJwZaAvgJTVEhIqLu7u8dmw79AcREs
A3pPe3s7nFhQm2AZBoPR1dUFMWL4ToJKCgsLw5EvJCSET2NcF4Gvd3V1CTYGFYNgNHg70oujk5XB
YHC5XKSXC44vnNyghTCZTGiPoN0FnoXeTnB6g7LS1dUFlZDsUqA8QZmOjg74BSmUeDEA7oClB4px
OBzBwYIYuu7ubg6Hw2QyQU8l6TTwROhDqIcQ4KsEzUNQd4EtGqG+EJwZL4Msi8jwhncsvAI0tbOz
k/SmUA8eyf/fOMViY2N37doFDGRoDmzcuHHBggX4XNq1a1dMTAy+SM3MzG7fvo2Omxs3boSHh5eV
lcEUgg8XL14MsHSoOSws7Pz58+3t7WiLcHBwuHjxIv52HR0dixcvTktLg7kET589e/bWrVvRzhke
Hn7ixAmwlUIBQ0PDe/fuIegkQMpWrVp148YN6Fj4fPz48fv370f1HDlyZN++fS0tLbiNcOfOnTNm
zEB3pMDAwOTkZNQYGo02bdo0nMqh123xf3FsCCwqFxcX1AuAkqPRaImJiXisR3R0tCDpBY1G+/r1
K86xsXz5ckIAIbtjxw48IoDH440aNQoHu8F4X7lyBTmDt2zZgtOKQFXBwcGoSd3d3UDGhUCCKEgV
XX3WrFlDYhah0WgSEhII49nZ2WltbS1ooH7y5AnuWQ8PDxecHzQarba2FoXAuLm5IQYOJImJiXh0
Q1lZmb+/v5WVlcq/SmlpKR4tsmrVKsEmbdu2DSFPoWRKSsrQoUNVVVWhEvjlxo0bmZmZmzZt+vr1
6+nTpwHWsxmTTZs2tbW1HT9+fM+ePV1dXZs2bQrDBPA9Hz9+TElJ2bx5c1VVVUxMzOae5N/E95SX
l0NkL07rQhBESUnJX4UCdHV1GRkZCfZYXFzcD7EFKOqkvb0dAApoQkJtd+7c6TuSJSIiQnD7cHV1
RSQuPB6vqKgIwCukGbJkyRI8fgfCp/Ezg06nS0tLQ1X3799nsViHDx/esGEDDnABcXFxgRfR1tZ2
c3N78+YNqQDC9+Tl5bHZ7B07duzduxd9jsqYmpp2dnYqKyuPHj368ePHgNJAgBuQFStWZGRksNns
Q4cObd26VVxcnPQUe3v7pqYmOTm5adOmpaSkIHwM1AbwkfXr13O53FevXrHZ7I0bNx44cABvDIBL
jIyMuru7zczMWCzWw4cPJ06ciDdDVFRUTEwsMDDwyZMnbDZ79+7de/bsEewZwPdwOJyzZ8+KiYnd
vHkToDmkYrNnz37//j2bzV6zZs3Ro0fZAiImJnbs2LFjx46xWKz09PRp06aRuoXNZi9ZsoTD4VRU
VIiLi8+fPz8uLo7Uw/BnVFQUl8vNzs5ms9lRUVG7du0SfBzge7q7u2NjY9lsdmJi4ty5c0llxMXF
fXx8CgoK2Gx2SEjIkSNHoJ2kx506dQrNc9Lk5/F4UVFRLBbr8ePHY8eOFewWACwjixQ+80E8PDxU
VVXb29sBCEXqMcD3wLP+G6fYgwcPBOmaaDTarl278KYeO3ZMcHO2srJCpxswLcGqx9mq1q5di940
MjKS+FcuK4IgnJ2dEWAObr/z58/HC0B5iGeErfvMmTOkI4lOpw8YMADh0OFACQ0NxfciEDyeMTEx
kbTjwc/o6Gi06QUEBOAnLIifn1/fAXr/m834qJtKSkrS09OtrKwA14asBUCwgcqfO3dOUlJy5cqV
JGIJSUlJVGF3d/fZs2fV1dWDgoLExMSQgmlra4s/OicnJykpydTU1NfXF+40UBJoNqABsbGxCgoK
QUFBMjIySNs1Nzcn/qTH+PTpU0ZGhrW19Zw5c8CIDZUghhJojJqaWkBAAOA34baEgBE0Gu3Nmze5
ubkODg7e3t7I/k8QhJaWFu6ljo2NlZOTW7lypZSUFE68AcwWPB6vpKQkNTXV0tJyzpw54G4A6d+/
P+5oCA4Ojo+PFxISkpOTww3d+KWQy+XGxsaqq6sHBgbihrRBgwahCw1AELy9vevr6+Xk5ERFRdGF
DFjXwsLCRowYERsbm5aWJjjuAQEBJ0+e/PDhw8KFCzdv3oxb4KEea2vr9PT0yMjISZMmHT58+MWL
FySoAfDO/TvTLy8vr729PTQ0dO7cucixQhBEv379/mpV5eXlHz58mDx58saNG9FsJAgCon76Nkqh
jePTp09lZWWzZ88ODQ1FCBIajSYrK9v30x8+fCgrK3v58mXgbsFv6ujqnJeX19jY2L9//9OnTysr
KyNrHPDToBtednY2nU4/efKkk5MTRMHARRyqkpSUtLOzU1JSEhISAuspfj0zNjaGDrS0tFRVVQVg
rOC7a2pqslgsOzs7BQUFMTExe3t7kltEUVGRTqdbWVkZGhqKi4vb2toyGAxSGS0tLTExMTs7O3l5
eXgQMtnCDNTT02MwGJaWlgYGBhISEnZ2dvjUhUogdgkao6amJi0tbWdnh0w4UFJRUZHP55uamsrK
ykpISOjr6zc2NpKMNNra2mw2G3oGKHZIr8zlcmEPkZGRGTRokIyMjI6ODl4MOllHR0dUVHTQoEFq
amry8vKCPcPn86E9dnZ2kpKSOjo6sCTxMhoaGmA3srOz09HRkZeXh5ciWUGgqWJiYra2tgoKClwu
l/Q4Pp+vo6MD/SknJzdo0CBpaWk9PT17e3vS7NXR0UF9KCsrSyqAFoLg4YcMZsrKyvb29mw229DQ
sLW1VdDeAztVbwYbIyMjQEODokZ6hK6u7n8VCZCdnU0QxMmTJ8EPgGzq6JVBMjMzxcTELl26ZGpq
ilqCk5Dl5ORwOJx58+b5+/sD5xBAAiC0DVbigwcPZGRkLl26ZGRkhBy7aBtHRsdHjx4ZGRmdPHkS
IhzhEZKSkui5aWlpYmJi8fHxZmZmqLuQ2RKpOA8ePFBTUzt37pyOjg66GSIAHEEQ6enpwsLCZ8+e
tbe3R9sFQRDS0tJo88nKytLT04uNjVVTU0Nxf70h2/5v+bm+fv2qo6Nz9uzZqVOn4s4Lkh/Ezc1N
QkLi+vXrOCAA+cVgMOC6OX369B07duDOAlQVfFhQUGBhYXHkyJE5c+bgN2zUJNCBbG1tcbwt2luh
8OfPn3V0dOLi4iZPnkz8a6pCNDP09fXHjBkDejoqAFAAqKegoMDc3PzmzZteXl54DaRmW1tbDxgw
4MyZM+jgJ22+FRUV6urqsbGx3t7eJGswvhfY2dk9e/Zs1apVCxYsQOoRn8/v168fOt74fL6ent74
8eMjIyNJTcLHpaKiQktLa+LEiZs2bYIYFviXrKxsbm5uenq6n5/f3bt3v3z5Ijj0K1eujI+Pr6ur
CwwMBHwP6aW8vb1LSkoePXq0aNGiGzduVFRUCKoLISEhKO73F+TVq1eWlpbPnj2DEHpcqfqrVvGW
lhZ1dfXIyEgfHx/Slo08Sn1oP/D69fX1ampqZ86cmTRpEu57xW0/PX536dKljx8/fvbsWW+oLz6f
n52dPWzYsOnTp8fGxpJcjTgC9NSpUwEBAfX19cg1gGzXYPfmcDjgGyL5OxAOgyAIsIqDi0rQPwWX
Sw6Hg1w2gmehiIgIVAIesR6Vxd58Kwh6IioqCpUwGIwePW7g54KrLfQw/ILrKwi7w+VyBf1cCCcE
b4R2IcHlCX40MJ+IiIjgWSzwWUd6KcE2w/2Kw+GgxpAWDuB7wAYJQB88FQZqEl4M0Dng/SR1MvwL
hltISKhHsDYaJliMMDFIPSAkJIR4B1Az0KpHwepgAxCEMyMeQsF0b/AK0FTkjiEtQHSz/W+cYrGx
sQsWLKitrcXvKqTW8vn8devWXbp06cOHD4ItRPSbY8eOzc3NNTc3R+caqdlLly7Nysp6/vw5OiWR
jQDfpb28vGRlZc+dO4fPQHyBbNmy5cyZMx8/fiRNPxKCfvr06XV1dUDFKQhm4PP5Bw8e3LRpU01N
TY8ocvhz7NixwsLCV65cwU8Q/MDtmdfgf7feg34GBQV9/vz58OHDsrKyOPk9Umb5fH56erqvr+/F
ixdBZUZqCgK4QMmjR48eOnTo0qVLWlpaOBoAASHhWyEhIc+fPz9x4gRQu8IcwgF0ly5dWrdu3ZUr
V/T19dFIowUMj1uyZElFRcXBgweh2Wj3Rzvg6dOno6Ki4uLikMoM1xfctOPj48PhcCIiImRlZdFx
hZCA/D+z3gQHB1+5cgV4YFEjYWOCmpctW/bx48ejR4/Kycn16Fnn8/nLli07cODAvXv3UJYf0kyF
be7UqVP79u27ePGijo4OUisRVALtywMGDPD39w8KCiLpfIK/k3ZenPWkj0zaPVaCPkGmiF+T7u7u
BQsWfPjwYenSpcrKymg2Dho0CE2DnxQul7t3797Dhw+vW7dOW1sbfdfIyEheXr5vSCa+CjZv3nzx
4sXQ0FAUkcvj8UxNTVGajh6//vHjRxcXl+nTpzs5OaHoHhkZGTD1IUBuTEzMtm3bVq5caWlpCRdN
yHGGsGgEQTQ3N3t6eurq6k6ePBkeCtMVt+5AU6urq3Nzc+HIgU9kZGScnZ3x/bGrq+vRo0f19fVw
HgOnjpqampWVFZqQDQ0NT58+BWZLmNhsNtvT0xMt546OjidPntTX1+M9oKOjY2pqilY9agwqICUl
hUBR0KQPHz68e/cOx5EYGRkhayh8q76+Picnp729HZmOoDH4EVVcXPzu3TtccdHU1Bw4cCD6s66u
7tmzZ4CcQHrYoEGDgJoZPe7r168vX77E0cQqKiq2traonxsaGnJyctra2lABLpdrbW2tqamJ5v+X
L1/y8/NxIKOGhsbAgQNJB/CbN2+Ki4vROcrn8wcMGGBgYIDjr2tra3NycgBZDGWkpaWdnZ1xXDON
RistLX39+jU4u0FzUlVVBWs6FIABRa8PYmFhoa2t/UPQHp/PLy4ufv/+PULEw4cjR47sW3dB2tiz
Z8/Ky8vxaqWlpQFEwf838tTi12bS7tTS0jJy5EgVFZWZM2ciYzyPx9PV1QWDIhQrLy93cnIaOXLk
yJEj2Ww2srZaWloi4NekSZPy8/ODg4NNTU3htOLz+erq6hoaGjAKJSUlzs7O06ZNc3FxAacBjUaT
kpLCbUgEQTx+/Hj8+PHBwcGWlpboAqOkpKSvrw9fqaysdHJy8vDw8PLyQtF5IiIiuFeEx+O9ffvW
09Nz/vz5Dg4OEHRJp9Pl5eXRGVRfX+/u7m5hYTF+/Hiwc8PnOjo6AE4FWOr48eMDAwOtra3BLAc2
XV1dXeQk+T+H70EkLhMmTKDT6Xp6em5ubs7Ozq6urs7Ozk+ePMGxKdHR0XJycrKyso6OjlDAxcXF
2dm5qqoKd/euXLlSVFRUWVl52LBhrq6urq6uLi4uwOOJ44qmTp0KtmUnJyd4qIuLy4MHD+D+weFw
tm3bJikpqaSkNHToUNc/5fDhwwh819bWNnHiRBqNZmBgAE+B9uTk5KBmh4aGstnsfv36DRs2zMXF
BYp5eHgANoXD4TQ0NIwaNYpGoxkbG8PXXVxcnJycYG9FHKy7d++WkJBQUFAYOnSom5sblHR2dm5q
agKnbFdX16RJk2g0mq6ursuf4uzsDPkakUf22bNnBgYGDg4Oly5dSk9Pz8zMzMzMfPDgAUQmo2Jr
165lsVioD6Gqs2fP4kysHA5nz5492trap06devDgQUZGBlRVVVWFxqKtrS0mJmbZsmVLMQkICGht
bUW+5LKysh07dgQFBQUEBCxdujQoKGjp0qUFBQXoKa2trYcPHw4MDFy2bFlAQEDQn/Jv4nvev38P
1n4Gg4EQCaKioqWlpb/AVKSjo4OYGBGsAeBiP6SaRX2lqqqKzn4EUAC4WB9fX79+PRDYiIiIoBfx
8vLCoUU5OTmampqgkTOZTISYWb58OQIH8Hi88+fPg9IsLCwM1CliYmKqqqo4eTGXyy0pKRk4cCBS
zeHn4MGDuf8q8+fPh10Vx8nh+bkqKirs7OzA7ojUGpSfC4wQ3t7ecJPGd0XIzwVlPn/+bGVlhWJ2
oANx5ERbW1tISAiY2dFTaDQazmIMse4ODg64S4VOp0N+LlRVZmamlpYWjgYD5Cla72VlZTY2Nqhn
EKQD8nPhYA5IzYHDyyA/FxSrqakZPHgw3I5QVQwG48iRI6iS7OxsHR0dkurv5+eHExY3NzcvXLiw
X79+pA6MiIjAiYy/fv06cOBAdBmDJ5qbm5O4m589e6anp4ezCEJ+LrR1VFdXOzo6CkZZHjt2rO+F
AP/NyMgAPx3JQFhTUyOIDRLECe3YsQPl4kBZ4WxsbH6ZvIfXu6ACly9fhksvUB+hBbh//368nvDw
cPA0iYiIwBbBYrEcHR1Rt9y7d09OTg56HuBoUNXGjRvRrNi0aROsdCaTibaIESNGkBjPZ8yYgVY6
2ouWLVuGtnecrgntV9bW1vihDHRNoKIBdRaJronH4508eRJUPdhCAe4GdE2oPX5+fuAawytZuHBh
3/Phfzm+B83alJQUJpP57du38vJyZMgBhDwqmZ2dDTj258+fw1UDriYdHR249+fevXsMBqOpqSkn
JwdZ0kaNGkW6H9y9exeeWFlZiT6vq6sDFyk4LzkcTnNzM9gVoQBKqgxPT05OZrFYX79+LS8vR2Ua
GhoQSuD+/fuQherp06fIt4VbRDkcTlpaGpvN/vr1a2lpKXoLFFADKx8yPLe2tj5//hy3kSCrMpfL
TU5OZrPZ3759+/btG3ojFGUAJXfv3v3x48eioqJHjx4hdyxBEMXFxWCoQH0IdBq492TEiBGk686a
NWs4HM6cOXPw++X58+enTp0KvwOOhxCIbw8LC4P7SldXl5OTU3FxMekWNXz4cMCL0On02bNnk8h7
YIB27tz578SxM5nM/v37DxgwACeAhrCdX6hNT09PW1sbjzVDsIbezFok8xWdTjcwMACMDjQJZhEO
GOpRFBUV7ezs8Efw+XyoBxnwREVF9fX1dXV1UbwJ+PKR8QB6QEpKClz+uLtBQkICLJ1otuzYsSMv
L8/Gxgb4mqEkbhal0WgPHz48duyYioqKh4cHPj0sLCyQ++zQoUNPnz41MzMDYwDUg/J88fn8u3fv
xsXFqampWVhY4GMN+bmgebt3787Lyxs4cKCGhgbyuCHrAkEQ169f3759u7CwsIuLC+DV4ItGRka4
yf3w4cOPHj0yNzcHXAusOxhB5G1cs2ZNWVnZ0KFDwTQLXQeNgXoiIyNzc3Nx8wayq6EB4vP5Gzdu
LCoqcnBwgDxfSFdDLumYmJjs7GwTExN9fX3cagXjBRN1/fr1nz9/Hjp0KA4lQZhI+HnhwoXDhw+L
iop6enoiXhwASOFu9D179rx48cLa2ho0b3hZMFfgDtOwsLCPHz8OGTJEQUEBDSIMKBQ7evRodnZ2
//79wZiEBKr6oft4zZo15eXlMEx4SRj6PjzFNBrt27dvoaGhUlJSo0aNAis4qD5ABY6m9C84JXqz
N4OIi4tbWlrig0vKCwbNk5WVtbKyIrnwoJegPIvFAvAoyVaHRoFGo8nLyw8aNAgZI9FKJ4FD1NTU
HB0d8bfm8/kwc2DIZGRkbG1tEWwIWq6lpYXOPqhHWVkZR7wh1Bdqv6SkJGhLaBFBDbjDQUlJydHR
EVzG8JPH40GIcR+T4X85fw8cxnDfwicNMrD/kPSCz+eLiori5xZcTEkB0oJ+LohxxVlDuFwuXhWY
E+BzElcHqqejo4O0mJGfi1QAh2sg2Ck0AEJ2Sa5rQeYMNP+QLxx5vqEkhPf3EUEKsZRZWVk4mB9a
dfz4cUSMi0IDAAeA+hy5HdHXJ02aBAOHTkQIrXd0dITfjYyMWltbT58+DakT0esMGDAAurGgoMDM
zMzd3X3Lli0oaTacW9LS0nBjUFdXFxUVPXnyJNyr0LNMTU3/HT8XDqLCz4BfwPeQ2GVIvACkTPK9
GXQFI//x0ez766S9Eicvwb0tJPw4Pv9/xgeBZvXs2bNzc3PBbYSu/viig3uFl5dXXl4enMT4ZEY1
L1u2LCEh4evXrzjhCk6fc+3atUmTJoFS3uPZw+fz586dm5WVVVRU1NvhdPr06blz5y5cuPDQoUOC
MAXUpFWrVsXGxlZWVvbIpwBftLGx0dXVjYuLI51P6M9FixbduXPn8+fPJCwtjg6k0+mAgUXRc+i/
yHm0YcOG6Ojo6upqfIbjBx5BELa2thoaGpcvXyYteXyk9u3bt3LlyuDg4B07duDvS5obCxYsuH//
fnFxMelgRu2BYu7u7sLCwklJSYLIMJDQ0NCYmJiqqipSs9Hp24e7FuKbjIyMzp8/L7iO+l4FXC73
8+fP+vr6586dQ1lx0GwXZO74+S2iq6urvr4eBZaDooP8WehDfJkLwqhJHS4ImsSXJO5cE5xjPWJ6
0DuSrlg9epFIQ48XRpciPJodp+nqcYMSPHT6RingW0Fv8+G303vwocrJybl48SKQeKKO2L17t7i4
OCpTXV197Nixr1+/4r0wceJEWPkdHR2IpUNQoYGzH0dT9kiBCkc7eKaZTCbSV/AZgHB8nZ2dIiIi
QkJCYDoijSJcFADDiEi68CEEU3lnZyeQnuGQAlzVACMeYA9J9wyYWCwWq7OzE5Q20I1IlaB37+7u
BuYMQZgbPAt84SIiIkjvwXdznDGMdGAIggThlXGCFtKqQPBMHFfexw3J3d1dWVkZYWkFD8iGhgYt
La3o6Ghvb28S4BFtIg4ODhYWFojFoEfk4F+avfv27ZOUlBw9evSRI0dIaxhgwvi+1reuc+7cuW/f
vi1fvnznzp04DAJ+mThxorGx8Q/xPWfOnKmvrw8ICEBgfNThXC535syZOGYIaZmFhYXx8fHjxo2r
rq5+/PgxaQfR0tKaMWMGl8uNjIxUUVEZOnTo6dOnBeePra2th4dHU1PTgQMHBg4cqKKiIhibKiIi
AnRTaODS09MnTJiQkpIycOBAgLvhRHNQc1tbm4WFxaxZs1asWAGEyzh1Hvz+4sULFxeXq1evOjo6
IjMbfoTU19ebmZkFBQUtWLAAJeXGoxkgUmbcuHFJSUnW1taIAgPfsmtqatzc3ISEhK5duwbeLnyk
0Mu+fPnSyckpISEBYtkQXA9/6L59+w4dOpSUlKStrY2fc6hJT58+HT58+O3btwERhZ9DeK+ePXt2
zZo19+7dQ/QHCPEGBQoKChwcHC5cuACqBmoqvplER0dHRkbeuXMHmfEEkaelpaXOzs6qqqoJCQng
1UXIa3S2ASLEy8vr9u3bNjY2iDsR3XxQd8XGxq5bt+7u3bvgpBNUiN+8eTNkyJC4uDg3NzfwmgkO
eh8YnX379h05cuT27du4/e9nbiOwqY4YMUJVVTUyMhLiiUgW4l/A99y7dw9CVvELw4IFC6Kjo1ta
Wvbt22dhYaGhoXHz5k2kE8CNlE6nu7m52dralpaWxsbGjhgxor29PSMjA1lEoG0qKire3t579+41
MDAwNzePi4uDazYKMaHT6Y6OjsrKyhcvXhwzZkxNTc3Tp09JL66lpTVz5kxIrPv9+3dfX9+srKzi
4mLSbmljY2NkZBQbG+vu7s7lctPT00lbgYKCArif8vPzb968OXny5Pfv379+/ZqkMA0YMGDw4MFH
jx51cHCQlJRMTk4WPEdGjhzJ5/Pv3Lkzc+bMp0+ffvz4kaSNWVpaIg/MPwbfA2fw69evAaZE8nYj
XyzIyJEjScQGNBpt7969oBm4uLioq6u3tbUBmACn2WCz2cnJyZCeicVi3b17d8aMGYLUDuBm4nK5
QUFBLBaruLjYwsJCsNju3bt5PB7QgYBvW1pamsT5wWKxrl27tnnzZlFR0by8PFdXV8F61qxZc/fu
XTabraWl1dra2iPbxL1791atWsVisT58+GBraws1428nLy/P4XAgRKu6uho9HW9PTk4Oj8cDXo2n
T5+OHDmSJSBsNruurs7NzU1dXb29vR18q6Qyt2/fhstQSkpKTU3Nq1ev7t69e/fu3Xv37t39U+7c
udPW1tbd3R0cHMxisQoLC21sbFCr0LN27doFQ5+TkwP0d3glIMnJyRUVFciRDEwtYWFhz549e/Xq
1cuXL1++fJmXl9fd3Y1myO7duxUUFOLi4l68eAEFXrx40djYiDAKEAIaHh6OKoGSv4DvAdVZWVnZ
wcHh7du3+MJDs/Tz588/gwaAtnl6ekpKSiJufpJcunQJT1nVW3uGDBmiqKjY1tbWY/STIH8PGORu
3LhBEMSJEycCAwMF9w5I993V1SUnJ+fu7v7kyZMetxjg7/ny5QuNRvP39z9+/LhgMYjGxxNcczic
IUOGAKZSRkZGVlYWnkJK+r13714AK0hLSysoKEhLS8vKyi5ZsgQvA+A2SUlJaWlpGRkZaWnpgQMH
4tCTrVu3AhABngXFVq9ejacTd3JygkqggJyc3JAhQ/BKXr58KSsrKywsLCMjgyrZtGkTojgCW/L4
8eOBXkvmTzE1NcX5uhobG1VVVRkMhrS0NLyOjIzMsmXL8P7x8PCg0+nojWRlZWVlZSEKFZX5/v27
vr4+FJOTk4OSc+fOxcE0U6ZMQS8lKysLZRBygsvlNjU1qaur0+l0vGcgWRj+7pmZmWw2GzpQWloa
CkdFRZHSs7u5uYHnAlWFo0+gi75//w4EAVAASvr5+aFcsFwuF1CGEhIS6L2g2T9cCFwut7GxUVlZ
Ga8f5If5ueDRqampoKaj15SVlXV2dv4hxq43cXFxodPp4uLiQE6mpqamqqq6evVqAHIBWO306dM4
wRvu8QRGD4Ig9uzZs3HjRsHVZ21t3dTUJCIiMnHiRHTfIPHurF279ubNmwRBHD9+fNmyZYL7g4uL
C0xOCKHIyMjw8vIStJMtXrz40aNHNBotIiICCAxJYmZmBt0IUcM3btyYPXu24OOmT5/+9u1boLI7
dOhQj/risWPHDh48CAHzgNwlvTug0PqYD78dvgfpj+Hh4Z2dnWPHjvX09ATfP7wbwoeDcSUrK0tH
R2fRokU4m46Dg8O/nzzlP5t+Bb8nIajmX60E3cb+fVp0wYX0awJXh5SUlAULFiQmJp49e/bSpUuC
gJvi4mIE2Oytf9CdaePGjZmZmbW1tV5eXiSrGI1GO3v2LJiaeTxeQUEBwPFg2aMhq62tRXeyoqKi
2tpab29v/FmJiYkjRoyAmt++fdvV1bV69WpSuoO2trZfwPcA8l1aWlpeXn7Tpk1I3UGmxB/iafDp
N2PGDIgW2bBhAx7cBAX69+//Q1QBn8+fM2dOQ0MDg8GA9pDM14humzQ99PX1w8LCBg4cqKqqqqCg
QDK/aWpqwnitXr1aSUlJRUUFvSxp5wUeF1RVWFgYSfUBSi08KhB5S5ubmwksaRe+lD5+/Ajsl5Cz
CY0dHulz7Nix27dvEwQBeWqhfhzZ9urVqw0bNsDBBs9C7mPUsVFRUXC6tLS0oJpbW1vRK2RnZw8d
OhR+b2xsRJUDcy4y4586deratWuQPAtNVHC2ouwH/v7+QKkA9aCIM3RBPXTo0P379+EtcHMFiaB5
zZo1RUVFdDodbzOEbsHvcXFxly5dgnAhfLxwm+7ixYvLysrgWahnIBgNjVRycjKcgnQ6vbm5GY0C
GIlRVfv3779//z6dTod3h3+h31HJ4OBgMCQAahCqamtrQ1ff8+fPJyQk0Gg0aDZqBnr9Xv0aNBqf
z/fz8wM/Y1NT01/KsUWj0VpbW6dOnQpwCGgePK6lpeWXT4q6ujpnZ+fbt2/jtiuoWVxcPCwszNLS
Ul1dff369Si+GD0IOKXU1dU3bNjg6OiIwAz4bqmioiIkJLRhwwZDQ0MDA4MNGzaAdQ13Kg0ePFhN
TW3jxo1WVlZqamokWiAA7sBXVq1a9f37dy0tLW9vbzwyC2oDrtoNGzY4ODgAwztpK5OVlYVXMDc3
37Rpk4GBwbhx41CyIPT6/fv3l5eX37hxo4ODg7S0NF4PEisrKw6HExYWpqWl9ccff1hYWJCcXwMH
DsS3lH8GvgdW+MGDB5cuXfr+/XuEvOsxVNjY2NjHxyc0NBT3j6B+/Hf8XKgr/30/F4I+oKf8Dn4u
sHn++34uGo328uXLW7duTZ8+/fXr169fvyZ58fl8fmBgoJSUFLT2h36u8+fPl5eXL1u2LDIyUrAH
JkyYAM4dGo1mZmb29evXKVOmAKQfYd927NgBuObPnz/r6ekZGBh4eHggizqNRvPz8zM2NoZdTF9f
v7W1deLEicCOiDbZXbt24XQAfxWIQ/ocPb1vJIEg6kVwd8b3R1yZ7qNVuKZLCp0lufNJj8Ynp6Av
rMe2kYARpMlJam2Pz/L29n748GFqaioCb4JDBKmMPB7vzp07Y8aMOX369MiRI5H7CVYois9asmRJ
XFxcRkYGHvELVhBo+aVLl6ZNm3b16tUhQ4YgyAhQV6BKZs6cef/+/QcPHigoKKC1jFdy8uTJBQsW
eHh4nDx5EsfDQWQNcjqsXLny+PHjmZmZKEsJvDXwXEM/WFhYSEhIxMXFQdwQbBpgEIU//fz8bty4
8eDBA1VVVXy3FBcXxx15rq6u9fX1169fh8qJP0luIFoHWDYOHDjw8OFDBECGn2w2G6CB4KMUERGJ
i4tD3Q4bArph8vn8PXv2rFmzZvLkyfv374fFgkIrwFoPNc+ZMycpKSk9PR2FH8NPCQkJPHXa0KFD
v3//fv36dUlJSThNYSwQ++XKlStjYmIyMzM1NTVxUARESvaxsmC6mpmZycrKXrhwQUxMDFe5EI9D
Hz6yoqIiIyOjkJCQoKAglMIM5gOwi/1CWptdu3bFx8dnZ2fDzkPaWkn+VsHlL7iseixDgtH0mAGm
R08fzgaC/4KDBPpoleCWIthmwc1B8N1JTerxuYIJRgR3PFx+x3gutFSuXr169OjR9evXg/8eoYxR
FwgLCy9evPjChQuTJ0+GAEU4pAGwDDhidMwLQtnRyY0SKQviT9FJhrYV+IWEyEOTBtFNwvaBTzV0
wAAmBs54wXMIKoHfESuu4NSHtQdVkc4e2C9AXYMeE5wZaCsEWxo64AUxjIihAb2R4NqwtLQEihEg
JBQEdeJKEtQpeP6ht5g+fTp8uGrVKgJLH0gC6EC3eHl5HT58WJCtCx/ikJCQmTNn9gjXhYvUpEmT
oqOjiX9l8/uFOxypk7u6uh4/flxXV4d2DQglQ/v4zxjk0Bs9f/4c7t+okcDa0nc7Sdk9nzx5UlFR
gQPhHR0dIXymx0fD1799+/bixQv88iAnJzd48GASZLKwsBDAyGjQdXR0EE8adHhTU9PTp08BtEf8
yREFDnv0XAsLi6dPn2ppaaHocRy4CiUNDQ2FhYW1tLTk5OQEoZGI2Rl4ttBRjUYBXS4ZDIa6urq8
vDyu/+HhCFZWVhD/DBQjqAzgJGg0Wv/+/eHsxJm48flM/EnFzmAwtLS0EBOJYBkTE5P6+noIeuoR
uTxw4MCkpCRgXiYB6fAONDc3hw4khRegP2FQtLW1ZWRkSEBjdNiYmJiUlZUB1RPpSEbPMjMzA08l
ziOFs7Oi+3dKSoq2tjZy1wqeyhCLl5eXBzs5bpZAzYNNRltbW0JCoscc8r3e72k0Pp9vZmbW3Nys
oqJCOqp/ZqWrqqoqKiqqqqrKycnhWCg0nX7BBq+vr//p06epU6eam5sjlJWVlRWAN9AbNTc3P378
GOyd6HNTU1OIcETvXlNTk5OTA+SKiCHJyckJbXStra0vX76sra3FJ4OBgQHcAEEqKipyc3MRfRSN
RpOTk0NxJOjpxcXFb9++hWIwENra2mB3Qaasp0+folsrn8+XlJR0dXUl3dO+fPny/PlzfL0AyxRa
0SS6JhSzCfZm+GJpaemrV6/wdQ2UV33trr+hvQc26NjY2FWrVtXV1YEegJbQ169fIcgTXtLe3v75
8+dcLpfNZqOJuGfPnoULF+ILDJISgNOU+DPb4tGjR4H1HIahvLx83bp1wNOFL8uUlBQgqIBF+Pbt
27CwsKKiIuBJg5IBAQFz587F983s7OwdO3ZATko0zyIjI2HsgSRq48aNBQUFeLzSrFmzwMkKxpj0
9PQ9e/aAbRYdJ0ePHrWzs4PfCwsLw8LCPnz4gBOUMZlMHIh648aN6OjoqqoqfJGcO3fOxMQEvdSX
L182bNjw5s0bnKMMkp6iVBIZGRm7du2CIHbUP/v37x86dCh+PLe1teXl5cFhj8TDwwOxaQHJW1hY
GJyRaEIvWbLE19cXT4oOnALAyIyeCNRq8Of58+c3btx49uxZiBlGgwtZO5Cv99u3b1FRUcDBj4Im
EIY6JiZm796958+fB3gvzgT/7/gTW1tb7ezsCgoKSNj2z58/k0hEfiYs0dvb+/Lly6SdPS4u7o8/
/vhJ3kIajebl5ZWSkkKKurpz546np2cfN92UlJTx48eTkvW6urreu3cPPaKxsXHatGn37t3Dy9Dp
9CVLluzduxftvEVFRY6OjtXV1fipIykp2dDQgF8Pnj9/Pnbs2H79+oEZBhqspaW1dOlSVHlTU9Os
WbNycnJGjRqFpigwjyOf5uvXr8eNG8disZycnNANQUFBYc2aNTCy1dXVM2bMePv2rbOzMwTHQj8M
HTp07NixUP758+cTJ06UlZVFhDcQN75q1Sp4r69fv+7du/fQoUPu7u7a2tpwkWAwGM7Ozji9xZs3
b4COy93dHRkMZGVlN2zYgAzVV65c8fHxcXBwMDY2Ri/u6OgIFNt8Pj8/P3/s2LGSkpJOTk6ILplO
p/v4+EBcG/RzcnLyH3/8YWlpCUHgMBYWFhZI+3/37h0AI6BnUFjr5MmTIaEE7BuzZs2ysbExNTVF
PWNnZ4fo4/l8/qdPn4AMc+TIkerq6sjcPnbsWJxk8tWrV6NHj5aXl3d0dIRm02g0ZWXl4OBg/IaZ
kpLi7e1tZmZmbm6OmmRpaTlz5kwo8P79+0mTJvF4PIBjo91j2rRpNjY2P7TZXL58ec6cOUOGDEHk
RqC8bt26FSxzfXwX+GZOnz49YcIExA4AvH9ox/6rNyUvLy/EVoyWEgQGouVZUlJiZ2dXV1dH0lx3
794NmSKJPwnTR4wYga4TKH7t2bNnUH9lZeWgQYOAdBG/2q1duxbgOEDrMG7cOBSwDAWcnJxSU1Px
UL7o6OjAwECS1r548eJ9+/bB70+ePPH09ATONjRVTE1NSQm24+LiZs2aReIW9/b2PnfuHEIgDBs2
rKGhgWStiImJ8fX1xa2tpFgwX1/fmJiYPrDqvy++p7W1ta2tDZlPeqSBh4Ad3LIiuNcDAmDChAng
18cfAalw0Ifr1q07c+YMKdYd953D5/PmzXvy5AkpWBe2ctxN/scff9TW1qLQBpQrAI1xYGDgnTt3
SHo0qDjwyl1dXRMnToSpjM8MvNn+/v6ZmZn45QOcZWhmw4EETjq8hYByRdr6smXLIGqAFH+EGPo7
OzvHjx+P8BaonpaWFvwunpycPGHCBBIShSCIT58+QUYwZK7Pzs4m6dzAD4mnYQ8MDDx48CDJSnfh
wgXkKbh169bXr1/B8IAbKgDfA27HxMTE6upqEhs6wvfQaLRr1659/PgRPNZISWUwGG1tbb/GtQPy
+PHjgoICFRUVNzc3lDgGXBJ/tarq6uqEhAQJCYkRI0aArQi6DqdC/qEUFxffuXNHRkZm+PDhiOEJ
wvj7vigfP368q6vL0dHRwMAADZmxsTEyQ/J4vIyMDABwDB8+XEFBAY+Fxq1NV65cqa2tHTBggLW1
NTKvgv0D7Vx0Ov3KlSvV1dVVVVX5+fn4DWfp0qWonWVlZQDVPHPmDOgNMFfnzp2L9J67d++WlJTA
MY/2RB0dnZCQEKjz48ePAJeBDK/4OQdmSxqNdvPmzfLy8rKyMmgMNGDgwIGALgKQ2b59+3g8XlJS
Er6cRUREUHIYPp+fmpoKpMZFRUWoG7W0tDZs2IAcgmfPnm1ra0tLS0tNTUVlgDIU/kxKSvr69StE
NuEbvaOjIyLVBf/d9+/fs7KysrKy0GyZOnXqrFmz4PeMjAyIzP/w4QPeZmNjY6BUIQji3Llzra2t
GRkZ6enp+L4Beg/U8+TJE8hXcP36dQJjHFZVVUV81jQa7datW+Xl5d++fXv16hWei3DFihU4Siku
Lq6pqSkrK+vhw4doOXt7e0OzIdDv/fv3dDod9SE8zsTEBIwEfV9Uzpw5097eDtESuIs2JCTkhyZY
DocDdmVSGLytre2yZct+Dd+zefNmIKPHdQhkjgKBJdO/f3+UJA4+NzExwYudOnUKLloojR1BEBC2
BrpdcnJyeXk5k8l0d3dHehuPx7O2tkYWvpMnT3Z1dQ0ePNjAwACtWSMjI5xSHyKBaDSah4eHiooK
8nvgadrOnDnz/ft3GxsbMAdCPXhSZNDXAY3u5OSkp6eHtB90pafRaPHx8Q0NDWZmZhDXCalagFII
dfiJEycIghgxYgROngn0Qn0MitDvpvSgGeDv7z937lxBzwtOKA5BcYJ8AIgCh/iTbb2lpcXHx2fx
4sXo2gebDj4Sb9++1dPTO3r0KOJxgUqAeAYq7+rqKioqGjJkyI4dO5DxnCAIZWVlnL/k2bNn1dXV
U6dOXbZsGX52oos+j8d79+6dpaXl3r17paSk0EgjHjMajfbp06fv37/PnTvX398feYjQbIal+OHD
B3t7+127dkF6OSiDeGNpNFphYWFnZ6e/v7+vry9yZvF4PNxGShDE+/fvTUxMDhw4gNLLQRskJSXh
oaWlpU1NTbNnz168eDGAGBC+FU/reODAAS6Xq6ysbGNjg3NsIM8dWNqKiors7e0jIiLw7QbiYNEx
2dDQcOzYMUlJySFDhqAnwpaK+rCjo0NQjSDli+nq6kIYZ7SYcSAhXgCfQj2SGvy8wCtfvXrVxsaG
lBX1rwpkL9mzZw/JpviThnp4OqDZDh48CPBMkierj++KiYmZmppCXugeHfYMBoPJZPJ4PG9v77Nn
z+JEQSS3CJPJFBERycnJQf4OPMQafuHxeKNHj4bkpnj4OpoeIMrKypGRkWjhI68TbrR3dnaGHHC4
Ogs0iVCVjo4OMkeRYk9Qx44YMQJcG/grA9AbGHsNDAx27dpFou+C1Kd4Pw8dOnTPnj0kpAVYqtCO
5Ovr6+rqSsohBYcHfNHNzQ23m6LrDdh1UOVTpkxB5h/UyaC2Iu4GaAxpCuFZP2fPng1RdXjP9O/f
H5851tbWEDxLYOSlfD4fvoiaN3z4cNy7hxwoJE/W9OnTBw4cSHJggSkXPhw8eHBUVJRgOifIC/tD
mTdv3vDhw0nQw5+8itDpdNBuSdmmkIPvL0W3ILcdjnDo8ahmMplMJvPJkyfIIkUytKDdRkdH5+HD
h7jRC79DwjGUlZUFubEFSaSgElNT04yMDEEGFtKzJk+eDPofIZAlEFhMNTQ0nj59ivuFBZNyiIqK
Ojk53b9/n+TtRfUwmUxpaenc3Fwcjk3aqJlM5tixYxMSEkjURD+ravwmOSXwgEDB8Fo8OA2V7zHs
EGV74HA4kAfx4sWL6IsoYB4lRuBwOOPHj580aRIeoinIGs7j8YyMjNauXYsXg8fhxerq6ths9unT
pwHAi5qKGsblcgcPHgx8BgCshhrAmwBfAV7mhIQEiMpGLcf7wdzcPDg4GPUD6hzUjYAIuXv3Lmow
XgxFmTo7O8+ZM4f0CBTAyeVyW1pahIWFL126ROpw9DgQ2DcfPHiAP4vUk1wu19jYGFj8UTNQS9Cf
4N4CLjg8IhF/wR4FvTsp4LbHMe2DLb4P3vqfEQ6H069fv6ioKDTo+LP+am3Dhw+fNm0aaVHgaT36
WFnouXZ2dv7+/qQO/GEI7pUrV9hsdlVVleDyQVW1t7fr6Ojo6+uDZRFP/4LP/+LiYpgepLmKkor0
OEB41/X2p+BQ/jA5wA+3o5+h2+htnpBa0luFeAEYzT4K/GTP9PGJ4G7WR1U/LPDDufeTWRr6eLu+
V+4vZ4QQXCA///W/Ok8E5fHjx2FhYSUlJfHx8du3b9+6deu2bdt27Nixbdu2zZs3JyUl4fWXlpYS
BAH2P7y1pOdmZGQICQmBGQxtkogdl8fj1dfXi4iIeHt74wlh8JOLx+PdvHmTxWJ9+/YN3zdgn0Gn
KuTE0NHRgbgZvBiqFsj6i4qK8H0Yz0kCU/3EiRNycnLNzc2kYmj3ACoQyMsE74JT2MC3IiMjNTQ0
IADzhyvl/xlWfgd8D96GJ0+epKSkzJ0799u3byTOIigZHBzMZrNv3Ljx5s0bcLiC3wdXAz09PSGA
FgV5enp6ampqQt4QZJjBmbXodPrRo0d37tyZnJyMUpoRAuSVBEEEBwc/evQoISGhX79+OA8sHohL
o9HGjBkjJiYGKUUJgfzVBEFs37794sWLiYmJqqqqODYZ6a1cLtfd3R2upHDJI0XWgG8uNTU1ISFB
VVWVhHCE37u7uwcPHmxrawtUPbhRCreT7dmz59SpU4mJiSg+meRehKNXVVUVSPkEjSvwi7e398WL
Fx8+fOjg4IB/F7nh4AXXrl2bmpp6/fp1uNaT8nJDVa2trTo6OmFhYQsWLCDdGEgBBYKT5GeMGX3c
0vrmF/55WbNmzeXLl2fOnAn2JLDuzps3j0ST/zMLJD4+fsmSJXPmzEGhSQRBjBw5Uk9PTzCiQfBi
AzP51KlT69atmzNnjpKSEkqfOX78eJRNokdkQ0NDg52dHfCJIeOlurr6uHHjcMtTcnLyjBkzxowZ
AzzX0Cpzc3MnJye8tlGjRjU2No4dOxZc2BCvNH/+fFK8SY/ZZAWtv70V+yHg6YcT4CcD7nqrqkfK
5j5eCgfa9z2Zf7JnelsXfdf2w8cJXs1/eY38ZBf1/VK/cMT0nRfiLz39rzYJtsHo6OiVK1empKTs
3bsXyKnxYMN58+bt3bsX3znHjRtXVVU1duxYPMpv2LBhCLoLfARDhw5VUVEZNmwYpD0GKNu0adPQ
BJs9e/b169e9vb0RvAmi9oADk8fjNTY2Ojg4GBoaDh48GPlVVFVVJ0yYgK/04uJiBwcHLy8vExMT
FMRnZmYGNFeAUXFycpKTkwN6Sdhq5OTkZsyYgYfvlJWV2dnZDR482MbGRkREBCrX19cfPnw4Orw8
PDy4XK6XlxeLxYKU1Xw+39XVFZK3QOo3Gxub4cOHAyYMPjQxMXFzc+vL7/mbGHvQz/DwcIIgMjMz
Dxw4IHhQAUEzh8Px8fGh0WgVFRUonhOf01FRUaTr7L59++h0uqioKKLDkpaWxq0gHA6noKAAcqcD
ARcUk5WVLSsrw+836enpLBZLSEgIJ78Cni6cI+vEiRN0Ol1ERAQKyMnJycjI3LhxAymzOTk5kpKS
QKKFeMM2bNiALvGImY3JZAJJF3CmpaamIiPTw4cP2Wy2sLAwEIKBqKqq4nYsgK0B3RYiDcvNzcX7
58WLFzIyMhAqDGxpIPX19eguDlAbIGeT/lPu3LmD0819+fJlwIABurq6GzZsiIqK2rt3b2Rk5J49
exobG3EzwMOHD1ksFoPBAPovkN27d+NXEC6Xe/HiRVlZ2ZUrV0ZGRu7duzcqKioqKgplVP3N0+LW
1NTA5MQPMxqNVlJS8lcbD4Y0QG7h+yzwFqKkH30sLi6X29XVZWZmhmpAuiOwd/ZRw8mTJwXDVdzc
3HAbbVlZGe50R78EBATg16+nT5+ChwsRFhN/8hb2nRiSkr7Hl5K/pQP/qr0H5vnly5ednJxevny5
du1aSJKN8lu7uLjs2bMHP0qeP38Ol148zx2EyOD7w/Xr19EiRavP2toabbmFhYVw3ODpbCF7LjI3
nj59WjDhBiJmRLZb4BMilQTfBZS8ffs2PIjAcgabmpqiMxT2+aioKLy1iLcQHcoZGRnAtwJl0N4V
ExODymzZsgW9FNrT5s2b17cx8nfB9yAcwIQJE8zNzQcMGKClpQX56EnF4K68fPlyb29vIGMAfjCk
UAsJCQHeE1kRGhsbg4ODeTxeZ2cnXhiAkMh9u27dOohCAioqAuN2I6XIAW4eHF9MoplpaGhYunQp
YEcgtB5BldEbLVu2rKWlBSfRIgji+/fvyOne0NAQHBwMlaBYaMQJBhUGBgZCfCMMMyINQ+7Pb9++
bdiwAZBJ8EX83dFrLl++HJqBo79xf2pLS8vy5cuh8sbGRjypGYHluUxKSoIoLZxvikajQRAKstAs
WrSos7OTx+M1NTWhx0EEJoGRypw9e7a+vn737t341VBJSQkl1+wxJ0aPV7Gfv5n9p/gqc3Jyvn37
5uzsPHnyZAiZAQUFJdX7eSktLX369Kmenl5gYCDilQGuMFKig95umRBL9ebNmwEDBixYsADBazgc
DpAf9paJjMfjXb16lU6nBwUFIdokPp+PEqLBczMzMz98+CAtLR0cHKyiooKMTHhuTogda29vnzFj
xtChQ5HPHgUB4S/SW1KePsbxP0s0+jN1/kfMKn0gPHp86z6a1IdB6K8uhL4X13/W8PMzj/uPWH1+
+es/37yfkYkTJ4IFBQ+U63G+AZ16W1vbtGnT3N3d8eAyHIlFo9EgjdrixYsRfIfH40HgM5RJTU1t
aWnR0dFZsGCBjIwMXKK6u7uB4g9W39WrVxkMRlBQEAqPhZWOI/AAeiEpKbly5UoVFRVAdAGvBHrW
xYsX4aAE3gGwc+ONASjYtWvX2Gz2smXLIFMv1A+gW/jWjRs3OBzO3Llz4dYHwuFwBg8ejHrpypUr
oqKiK1euBEM4qFl4ctPfF9eMI9R0dXV1dHSAol5NTQ0HSOIzz8TExMTEBII8e7NboileWVnZ3d29
fv36JUuWgD0NSgKoFhmZv337Zm1tfenSJQDzIs0JJxbjcDg1NTV//PHH/v37EcEXArHiMOHW1tbl
y5dDxCwKN0UAOj6fX1FR4e7ufvLkScROBPWg3b+yspLL5W7YsCEgIAAdS3gCbR6PV1FRMX78+MOH
DwPLDjrMUPmKigoej7dz58558+bhDjL0jujdhwwZcuHCBaD7Q90CDho+n19VVdXd3b127VoIwSCw
LHq41h8XFwdoR/BzoUcAtRcc0l1dXTU1NZC+CgDLUAZnZgLD3p07d3R0dEaMGAHkFvBEtMAE6ft6
TFNH9MKaheea7c0v9u/scRA2v3v3bktLS+TEwRPf/rzIyMiIioquWbMGzJxo1H4S2gz/kpWVZTAY
oaGhkydP7jF9Zm/fVVZWNjc3Dw8PF+R2QmtEUVGRTqePGjUKhUqR+h96W0FBQUxM7Pjx44CDxhVr
tKviqafx/YGUVbFHAkZBylrBHQYvLKhS4M4mUhJsQbUGVzpJugspX1iPORd7rFlwbgvmlSMNH/Gv
6WOJnkjkSN9F7vs+Eqn2SI6HLzQc+C9YlWDn98g4h1pC6iJSDG9vSxufG31cp39GN+1xIeCMUD1O
y59cR7hJgzSmQCaOB+6gaA9QO0RFRSGZUm/zGWD+2traKJJcsNNghd68eRMCvnqEUSsrK5uYmOza
tQsiAAgBIlZYpP369bOwsAgJCSEEOA+hvLKysqamZm8eGxSFoKCgYG9vv2XLFrxv8YWjqqoqLS19
9OjRHjEe8IuSkpKuru7GjRvxkfoh/8jvmJcUvVVHR0d6evq3b99QvnsOhzN9+nScmpPP50NCJTQq
dDodUlNBecj4rampuXLlSuD/IKWuRLJs2bLc3FwUQtkjGSWfz/f09FRTUzt58qSggoWTAxkbG/v6
+kKinx6pcmfMmNHW1nb16lV808f7gcvlamhohIaGLlq0CJ+meGD8mDFjJCQkzp8/39uu197erqKi
cuDAgRkzZvTGZAr8H7W1tYmJiYIbGTqNoA8DAwP7GDgPD4/09PSXL19CmCVieCM9evTo0bKysmfO
nBFsEnpiXV2diorK8ePHUcsFb73o9Kqvr4dcUSijO8JIIYp39L6QcB63CQO0HD7EYwP/zSvslClT
vn//fujQIUhHAA0GWqC/mo99+/btZ8+evX79OiLHg0gr0ov0ccEFlt7k5OT4+Hiw1iDtH1XS49fL
y8v79+8fGRk5btw4FJDPYDDExMSQeg150LZt23b16lUIyYFmA9cwmrqdnZ1mZmZeXl5r166FkYJF
Chg4kObm5sTExAcPHlRVVdHpdCMjo1GjRjk4OJBiNh8+fHjr1q2ioiIul6ukpGRsbOzu7g6hTyiv
RXJyckpKyrdv32g0mp6enpeX19ChQ3HoXlZW1o0bN0pKSoDjdMCAAZMnT8Yvu62trbdu3UpPT6+o
qBASEtLT0xs7dixqDNw+Hzx4kJGRUVxc3NzcLC4ubm5uPnHiRBTzj7JnJCcn3717F9JQ6Orqjho1
ytHREb871dTUXL58+cmTJ42NjUwm09TUdNKkSf3798cRb4mJidAYBoMBbzR48GA82JNGozU0NCQk
JGRlZTU0NAgJCZmYmIwZM8bKygrV09HRAT1TVlZGp9MVFBSMjY29vb2VlZWRFlJbWwuVNDc3CwsL
Q8/AVRPPDpGamvrgwQMImBUTE7O0tJw6dSoiHoQBbWtrS0xMTE1N/fbtGzR77Nix9vb2cJlBr9/U
1HTx4kXg+YRmT5gwAe4MsONBs+/evfv161c6na6lpTVmzBgHBwcEFOtxm0WHd01NzZUrV7Kzs5ub
m0VERExMTKZMmYLzfhECjKzIwECn0wsKCi5fvvzmzZvu7m5paWl7e/s//vgDIn+JPqmB+5DPnz+7
urp+/vwZ15wWLFiA8/d0dHQMHDjQ09NzzZo1EJIJPS8pKYkIXPh8fn19vb6+/vr162fMmIGy68BN
G7Vq8ODBJSUlly9fBnAMvKOoqCh0IOBGjIyMoqKixo0bh2Y4nU6HqEM0ptnZ2aNGjbp8+TKwUSB6
W7jV83i85uZmPT290NDQmTNnIqgfnU6XlpZG9iGCIAoKCgYNGnTq1CkXFxfkw0Jthnc3NDScNWtW
QECAiIgIHOUQf4dYf589e+bi4hIfHz9o0CD0LBEREZTP6p+RlxQhV4qLiyHWmuRHRDnkoCTwH5CK
7d27FwfudHV1gW1/5syZQUFBQUFBS5cuDQgIePv2LQ46uXHjhpiYmJOTExSAn4GBgcAZhR4aGRkp
JCQ0duzYwMBAKBAUFHTv3j2SKzEwMFBUVNTb2xvVExgY+OLFC/TEEydOMJnM4cOHB/4pS5cuhfyC
4Ezt7OycP38+m82eOXPm0j8lMDAQklJBYw4ePCgsLDx69Ohly5ZBDUuXLl2zZg1A33k8Xmtr64wZ
MyQkJHx8fFCDAwICAGWCnnXu3DkWi+Xp6RkQEIA3+Pv376ATdHV1LVy4kMVizZgxA/0XGoNCBoDC
RFxcfP78+V++fKmrq6uvr6+vr6+trcWDCLhc7r59+xgMxrhx4wICAtB7paSk4KFGXC43ICDAycnp
7du39fX1DQ0N9fX1dXV17e3t9+/fd3FxOX36NITEOzo6wsmtrKwcEBDw7ds3gLMsX75cSkpKSkpq
7Nixb968gTojIiJERUXv3r0LwW5Lly7V19eXkJAQExOTkJBQVVV1d3cHNpe+cTM/lMLCQuBBBl3q
r+YlJeF7NDQ0BK1QEKLYN9oJzbe2tjaUJQB38PeN7+HxeBs2bEDswEgg6zIa99zcXHV1dUTtjRqJ
Zwnl8XgXLlxAuehRSTk5OTTiZ86cgRwFJK+/iYkJkHMCUgEoN/EOga84OTlVV1dzudyrV68iEmoc
i6Cnp/fy5Usul1tQUIDcdnhvQOB6Q0MDl8s9e/astLQ0CREFsdzv37/ncrm5ubmAKycde3Q6fdy4
cXCP7+7uvnHjBkQ7I+USftHW1gbOVR6Pt27dOjjG0GyBn66urjU1NTwe79KlS+CeIL24oaFhQkIC
6sAdO3agGAh8rO3s7MrLy2GFgupMgkQwGAx/f3/YNzZu3AjYWNRgKOns7Azdy+Vys7KygJEF+gfN
cDqdPn36dMiYBiOOmo0/rn///gUFBQjqsX37dnT64r1kb28PzU5MTIQ+JI2pqKjookWLYHsRXAho
wwkNDcW7F72UlpbW2bNnUe8Jxut1d3fX1tZCUlW8V+l0OpPJHDlyJLj1fw1xOHbsWIhUB0glAD1X
rFiB43suXrwILKykaRYVFYW/Znh4OKgdeD/b2tqik+LevXuA4MQTRAK6A5XZuHEjmjyoEldXVxyU
w+FwZs+ejbsXoJ7FixcjlGdUVBSpMeDUw+Os+Xx+UFAQ4jdBj/P29kaI0pMnT4LKhe5XUAzH98yf
Px+w1QhIBPievgfld+QthBcICwv7+PHj+PHjBw8eDAgA+CkmJoZMI11dXSdPntTR0Zk3bx7Shel0
+rBhw/Cbbnd399GjR+l0OlBsoQd5enoCUgSKxcbGtrW1ZWRkQBpCNK4rVqyApQvPPXr0KJfLvXnz
Jm7iU1BQcHFxwe0H0dHRPB4vLi4Of+LQoUPNzMygzKlTpzo7O+/du5eSkoIztYwZMwZ+7+zshPzV
wF+J2uPl5QUkJcBcyeFwEhMTcS8Ak8ncsmULurDCWwMlI3rQ9OnTIccNyOnTpzs6OlJSUqAxSIvf
sGED2Fc5HM7Ro0d5PB7YlvDzz8jICH0C1G0xMTExMTG4bQbykiI75/Hjx3k8HmDx0DApKCgAWhZV
npiYWFpaamJign8YHx9Pp9PT0tKcnZ0Jgpg0aVJ+fr61tbWysnJ2dvaBAwcyMzNzc3P37NkTGRmp
rq6uoqJy69atu3fvxsbGAqdiR0cHl8utrKy0t7cvKysDP2N7e7u2tnZ7e3tGRsa9e/cKCgogg+Yv
C5PJBH53kpBcoj8ptra2gFLEDTNIj+mbeBCtBXt7exI1JZ1OhzwPfZiL1NXVgTgfZ4xFlhW44bHZ
bBRBia8LKIaqkpOTQ8sEjTsy4JeXl/v7+ysqKq5cuVJLSwtubLW1ta9fvz5y5MiiRYtSUlJgh/3w
4cPixYvNzMyAWaelpaWpqSknJ+fChQubNm3aunWrj4+PmJjYli1b1NXV4fpYX1//7t27w4cP+/j4
PH/+fN68eZ8+fVq6dOmAAQNQLsbKysqHDx9evnx5586dgYGB8+bNU1JSCg4O1tDQANdDbW3tu3fv
oqOj582bl5GRMXfu3PLy8lWrVmlra0tLSwODcHV19d27d2/cuBEZGblu3brW1tZZs2YxmczNmzer
q6sDyq2+vr6wsPDAgQM+Pj55eXlhYWHbtm0DYmIlJSVwAtbW1j58+PDChQvbt29fu3atj4+PrKzs
smXLNDU14VBpaGh4+/btwYMH//jjj6SkJA8Pj7y8vHXr1hkYGMybN69fv35w0tfV1T1+/PjMmTMh
ISEHDx708fEBzUZTUxO4PVtbWxsaGq5cuXL06NEhQ4aoq6tv3rzZwsJixowZSkpKsDoqKyuzs7Mv
XLiwefPmffv2gd29qakpNDRUTU0NmHigWGJi4vnz5+3s7BYuXFhTU+Pn5ycjIxMcHKympiYuLk6n
0+vq6t68eXP48OH58+dnZmZCNvvQ0ND+/fv7+PioqKhAs2tqap48eRIbG7t+/fqoqKhZs2bR6fSN
GzdqaGhAsxsaGoqKis6cORMdHT1kyJDJkycLOrNgEt6/f3/Hjh1AV92vXz9gw6qsrMzMzIyPj58/
f76HhwckXxN0zwGbc2pq6tSpU4cMGdKvXz8AXH779u3ChQtJSUmtra3A6/gLtuHPnz+7uLgkJSUB
4xrJdQiClgypYTj5HEEQcGEjfRfBXADYgHJW4H4iANHCn5qamp6eniQXHqRhwWONtbW1x4wZg7ia
4F8AW4bdSUlJycPDg+QKR0xvyPKtra09cuRIHNvH5/OtrKyQ7xgiwpCBGUzy+CWQx+Pp6Oh4eXnh
7mY6nY5wRb0Nym+n96DtFUzxW7duRf5I3C+Dny4zZ86EZNqkxGmoNhERERQZiG/fYO5DW/DcuXOH
DBlCcifx+XxQelC1oaGhwJyNLzASzIhOp+/duxcMBvjn5ubmaIQCAwMnTZpECuG2tLREz2KxWJGR
kYL9Y2RkhCbcqlWramtrSQ5dlNUIUmHv27dP0P2PlB5oz6JFi4BbloRsAG5GgiCEhYXhhkFqD/Qh
es22tjZhYWFZWVmS2w53AtLp9NWrV9fW1pKc+ni+J2TjhT0Of0FhYWG05CorKwsKCqytrW/fvi0n
J5eSkjJx4sRXr159/fo1KytLXFw8KSlJXV193759mzZtCgoKAu8bdA7Y+SdMmLBixYr29vZly5aZ
m5tv3rz5+fPnwcHBR44cWbt2LRy9vybq6uqQO5oEEv+F/ZFGo128eJHoJa3gT9bJYrEA/EjC0PT9
XSB9BwZR3EOPuxXAG3X58mU060hJVdGcd3d3d3NzE0ymBoU/fvzY3t4O5kYSSiYvLw8ydfP5/Hfv
3g0aNGj//v2khIsdHR1paWkfPnz4/Plzc3PzsmXL1q5dS/xrjsN37949fvy4o6OjqKjIyclpz549
BJbakMfjzZo16969e2/fvi0uLu7s7FyyZElwcDAp1PzFixdFRUVtbW3FxcVeXl7bt28nuaG9vb3V
1dXfvn0LNsXm5ubQ0NCQkBCS9/z9+/fp6end3d0wT/bv3w/4TdR1M2fOhMaUlJS0tbWFhoauWbOG
NNz5+fnw1p6enh8+fAAw3+jRo/FZN2fOnKysrA8fPnz79q26unrlypUbN24kDZOzs7OZmdnbt28h
TmLPnj2IgAAKzJ07Ny0t7f379+CTKi8vnzlzZlhYGJ5YFGwYenp6kJy4tLS0tbV13bp1q1evJsGS
8vPzwdxOp9Ohzu3bt0NaD/R2c+fOffjw4YcPHyorKxsaGlauXLlhwwbUz/BQExOTmTNnvnv3rkc2
B3h96JYDBw4gKmooOWvWrJcvX3748KGkpKRH+kH45M2bN4qKioCwwbdQMzMzd3d34OD+YWxBj+Lo
6Pjq1SvIaY3vxngZFxcXxHzdB9pp2rRpELLeoz+HRqPZ2Nggcr/eYNqzZ8/28fEhekn6hkAIEM8l
eJ6iMlOnTp0yZQquzQiioCAx0ZIlS0gZ6PDmjR49GmYyCQKB62ErV67sDVTXx/72O+o9MI22bt36
5s2bsLAwf39/ZCmF0Hxk+4FbVGRkZP/+/fX09JDKrKKiAhHpxJ8pPPHMPr0dGyNHjvxh2wiCIGW4
7FHgVtp3PX/88UffBfpuNimFZ2/CZrN7Q+TgVaFkor0C4IWE+qgH4XjA0iOY1xffbn6m2TBfUT41
UlWXLl2Cy3dnZ6eoqOiQIUPk5eUJgrCzs5OWlu7o6Ghqauro6JCQkDAwMGAwGOvWrdPV1fX19XV2
drazs4MJVlhYCOZiSO3p6+u7fv36/fv3T5w48fXr15s3b/769SsyB/7aTCbhBn4525dgVb/2dZKf
5SeRmILFBL0tuC2a9C1SDYI7OGqMuro6nU4/ffq0oqIipN6k0+n19fXPnj3Lz8+HrIc0Gk1DQ+PV
q1e7d++2sbEBsFRbW1tVVdXjx4+rq6uHDx+urKzMYrHi4+O1tbX19fXBVNPc3PzixYunT58qKyuL
iIioqKg8ffp0//79VlZWKL1XVVVVSkpKU1OTrq6umpoaWIj79esHlQCVUV5e3osXL/r3789kMvv1
65eRkREdHT1gwAAIEoZIgjt37gD7FNx9RUVFL126pKura2hoCH6EpqamV69eZWdng/nB0dHxw4cP
27Zt8/PzU1NTg9iL2tralJSUhoYGbW1tFRUVISGhCxcuqKmp6enpwW2ksbExNzc3JyeHz+draGjw
eDy4B0dGRnZ1dUEiVS6XW1dXl5GRUVpaam1traCgIC4ufvXqVWNjY0NDQ7AbdXR0VFZWXrhwASwE
ampqfD4/IiKioaFBXV1dRESEz+dXV1enpaVVV1fDfUlMTExWVjYlJeXkyZO6urqQzxxiNa5fv97d
3a2rq8vj8VRVVRkMxvnz51VVVfX09CCFYktLS25ubm5uLrDI0Gg0iF/Zt28fNBss99XV1YAcsrOz
U1BQYLFYV69eNTIyMjAwgNdvaWl5+fIlgF4hIIh0zqErJdBJ7Nixw9fXV01NDdwilZWV9+7d+/jx
o7CwMDjsejsjNTU109PTw8LC3NzcwHnK5XI/f/584sQJBoMBjf+1UK/169cPGDBAX18fEUwARHLB
ggV9rL4e12Pf65dUm+Bi7G2R9r3Me9wNBGvoDQLV41v03YeCWMY+tpofHDC/G74HvKocDgeyVLJY
LJwwpra2FrkbeTzerVu3hIWFEU0OyOHDh/8dIlFKfk1wjoce6Y9/3guODzEuwEt08eJFsIdZWlqy
2WwDA4OGhobS0tLZs2cLCQlJSEg0NjYGBgbSaLSlS5fChYzL5cKFG0WHQpaZpUuX5ubm3rt3z9TU
VENDo6mpKTU11dDQkMlk1tTUUGP6PzNt0AwZMWIEIDAkJCRgLcMlG9zQUPL48eOw/bHZbNgZJCUl
AcvJZDIzMjK4XC5ksqTRaFCPrKwsslwC+G///v0wE9hsNmLPAlZGcXFxYLcaO3YsWLMkJSUBewGV
0Ol0cNRu374dmWalpKSgHrC2SktLAw6Py+XOmTMHDnhQF6SlpREjS0REBJfLLS0tBSVASEgIEXEx
mUzY/Z48ecLj8SZPntxbz3h5eQEg6fv378Blh+qRlpYGN6KwsDDQlfn7+yP0KLyUhIQEoETV1NS+
ffvW3Nzcv39/aAyi1wK4D5vNzs7OhjW4Zs0aeDqbzUbvDvARRUVFgA9yudxJkyahZgP9GDSbTqcf
PnwYIc8g+hon9AK4j7Cw8L1797hcrp+fH3S1hISErKwsPqCampoQ+irI6A0Q4Pr6egMDA+gWVD9o
V3Q6ffLkyQh9KLibIbIx4FGD70pJSaFcQKdOnfplfM/GjRsF8Xb+/v7UyfXflt8xngsU502bNm3Z
skVcXFxLSwulPefxeJmZmYgJhsPh6OjofPv2TU9PD0f1r1y58ocWBUr+S7F4RO/Uujir9U9Ogx4Z
TUpLSxMSEgoLC/Pz8wsLCxsaGkpKSsrLy4cOHSotLR0VFTVz5szKyko3N7d3795duXIF8IM0Gu3E
iRPBwcFNTU137twZOnTouHHjUHYYERGRc+fOTZo0adOmTdu3b9+xY8fy5cv/43wwlPQYrYasuQCJ
S0pKevv2bV1dHZ1OV1VVNTMzmzlzJs4A/uTJk/Pnz798+fLLly9cLldOTq5fv34DBgzw9fUdMGAA
mB4TEhJu3br17t276upqwLwbGxvPmDHDxcUFjEwPHz48f/58fn5+RUUFh8MRFRVVV1e3sbHx8/PT
19eHxsTHxwMlVU1NDWgGpqam06dPHzJkCFg4Hjx4cOHChY8fP1ZWVjY1NYmJiamrq9va2vr7+4Np
BNbCtWvXgGIeGtOvXz9TU9OpU6cir19LS8vx48czMjIKCwubm5uZTKa6urqVldWCBQv09fXBxnD5
8uXExMSCgoLa2lo6na6iogKNgSTn8KCOjo7Tp0+npaW9e/cOcjarqqpaWFjMmzcPDGZ8Pv/atWs3
b958/fo1aPaysrLKysoODg4LFy5UUFAAxM/x48fBx9TY2CgsLKylpWVpaenn54ec7OApvnz5cmFh
YVVVVVtbG4vF0tbWHjRokL+/PyTXhGCoS5cuJSYmvn//vrq6msFgQLO9vb1xP1p7e3tsbOzdu3fh
9el0Ory+r6+vmZkZl8slCOL69es3btwoKCiAAD1VVVXIojpx4kSw7gvuFXis+LFjx7KysgoLC79/
/y4kJKShoWFlZeXh4eHq6kqiA8W3IPi8uLg4JiYmNze3pKSku7tbXFxcX1/f0dFx+vTpYC3+mdhp
QTEzM/v+/fuGDRsAyw+XRh0dHYR2oOS/5Vb6bfWe6dOnx8fHQ0R0jxTsfD7/+/fvampqgYGBmzdv
7pumHfcvkmyhffgCBdlcSCgZQoDPAzf6CTI9EAL0QoLOy76RT6QKSQwiffCI9Bjh2dsn/H9NaN9j
kHxvtB8/U6APnalHCpDeJglsrDU1NUpKSvX19Xl5ec7OziiUncPhpKSkgCEHD/jctGnTtGnTIPHv
6dOnExMT5eTkVq1aBfGDnz59YrFYKNXwL5/iRE/s+H+VPrE3NhScf6hvXDPxr+kJe5xvfedP6HHo
BVuI43h6/HrfC02Qe4P0ajiwD2EhSfMcLsokBACuQ6M/Ba3x+Ivg5fF2Qvo8sOigNvQ4aQWHjxRr
jVO24EPZ2zQQxFuQQFokpAVyPSNOARzaRdobSZxJiIa0x0mIk/fgLC8k+AXO1CLYQgLj78H7EP0E
GwzieSJ6Z4BElZMWAokPCaEjCIw3RBB0IlgzKe8macIDVcqv0V54eXlJSkqeP38eH1OoCmc26XEz
JwRIp3rcZHr8XRB82RsNCqlwjz3cB0hXcM/54d7eIyEZaQPprR7BuIp/jN5D/JmU5O3bt66urlFR
UdOmTesD1TVx4kQajRYXF4dIC/BOR9xoaFXk5OQkJyf7+PiAT7cPuANaGCS6ObQSampq3r9/r66u
rqWlBW1mMBjt7e0MBgOl+y4tLX348CHEoyopKaGaP3/+XFlZaWJigvKfNzc3v3r1SlVVVUdHB83+
r1+/wmVUSkpKW1tbQkIC7SMAcIFIitbW1gcPHlRUVFhaWuJRP/hGD/jBhoYGU1NTnLARftbW1n75
8gUar6ioqKSkJC4uDk/58OFDfX09Tg9K9Mkti/4EezhYyBGktw+eGDRYpJOPhAvGH1RXVwfYSWFh
YTU1NRUVFYSyJDUG7f5oKeIrEz8U8fX8V+9waI8oKys7d+7c+/fvKyoqIJgC8s5ApOHPbJGoqqam
pri4uOfPn5eVlXV3d4uJiWlpaQ0bNmzs2LH44dRHgi2YXbGxsYD45nA4EhIS2traTk5Oo0ePFsQe
4TtpWlranTt3Pn36BETeqqqq/fv3nz59OkpORxBEaWlpXFxccXFxdXU1TCENDQ0LCwtvb2+ApUNV
r1+/vnz5clFRUW1tLZ/PV1JSMjAwmDhxIk5RQ6PRHj58ePv27aKioqamJrD3GBoaTps2TVNTs0fF
qMdXbmlp2bVrV25uroqKiq+vLwTW8fn8qVOnCgkJwUnz+fPn9PR0W1vbAQMGVFVV7d+/PycnR1dX
NygoCDHF4w3jcrm6uroGBgaQN5DP5x88eLCzs3PZsmV0Or29vX3nzp1Xrlxpa2sbPHjw+vXrwbcC
YP8DBw5YW1u7ubnl5uZu2bLlxYsXCgoK3t7eS5cuZTAYe/fuvXXr1tixYxGgW3AmQCz3169fnZyc
BgwYcPz48evXrzOZzIkTJ06fPh0/GNLT05OTk8GwISIioqamNnTo0IkTJ6KY4efPn1+/fr2wsLC+
vp4gCAkJCRUVFQcHhz/++APnXOjx+ofod7u7u/fu3fvgwQMREZGBAwcuWrQIjC5PnjwJDQ2dN28e
wGz5fP6zZ88KCgq8vLwUFRUPHTqUlJQkKSkJYDtYrSQNHmK+NDQ0Zs2adfDgQWA63b17t7y8/Lx5
8+h0ekJCQnR0dGFhob6+vouLC4TdoWBewWmclZW1YcOG8ePHL1mypMfDu0ftH1fRWltb4+Pjnzx5
Ul5e3t3dDct53LhxAJTurYYfSkZGxrhx44KCgvr37w+0UlwuV09Pz9zcHAq8ffv20qVLRUVFwGWg
pKSkqKhobW09adIkUVFR9IKPHj1KTEyEJQN4JgMDgxkzZgBGDSIGLly4UFRUBDQEyLQ5bdo0NpsN
Z0paWlpycnJxcXFjYyODwYCVPm3aNHV1dbQXdXZ23r59OyMjo6SkBHZddXX1gQMHTps2DTHcPnr0
6Pbt22C3A6ytsbHxlClTwG+DTtXk5OT79+/DxiIkJITMuoDYIwgCzVKwbioqKvbr18/W1nb8+PEo
KditW7cePHjw6dOntrY2qATiEIEmt69B+T3xPXBTB34wTU1NMzMzMzMzc3NzMzOz+vp6nHTH39+f
wWDIycmZmpqam5tDmXPnzgHTQHx8fExMzNGjR2NiYo4cORITEzN16lSCIFauXBkdHQ1G8t6gJ9x/
FXDnq6qqqqmpHTp0CNh3gPdi1qxZwGFTXl4uJiY2fPhwgCht374daWNMJhOABd3d3b6+vjAYTCYz
KCiora2tu7v76dOnkH8DrJ3R0dGqqqq431dYWHj48OGFhYUcDqezs3POnDnCwsJlZWWvX78Gim6o
08vLq66uDuh/QkNDdXV1PTw8CgsLwUFOp9NlZGQuXryI0mBdvXoVQuvxWSIiIuLh4fHu3TsOhwPo
hFGjRgG9myDmBnURaRyXLl0qJiZWVlaGJwLrzXWNZ9Dt7u7+8uXLgQMHzp49C1EzCxYscHNzW7x4
MWrD9evXgZoS535QV1f39fWFBF74mJJSteMZ0PBWkV7tF9JFAX3FnTt3cA4V3Crg6+v7k8gzqKqw
sBBSt6J6ELDA3t6+ra0Nz6jcW8e+fv0acN+CGENXV1dIZdwj5Q9A+BHbByL/EBMTu3//PnTj1atX
ETMKTocDGUWA54bL5YaHh+McOXgs2IEDB9CILFq0CC+DjjEWi3X79m3ok+zs7IyMjMzMzAcPHmT+
q2RkZADND+iXkNyHIIilS5fCS6mqqurr64MXDDV706ZNCHQCaJ7Xr18nJiaCJq2qqqqiogK/wJVG
TU3Nw8MDYmjl5OQ6Ozs5HM6IESMAAgIERVJSUgjfA1pXaGjo69ev2Ww2i8UyMTFRUlJC6x0y79Jo
NEdHx6ysLDRLcaDbtGnToFeFhYVnz54N4GJQZQYNGlRTUwMlFy5ciONJkVvZ0NCwrKyMy+UCwwVJ
4CumpqZNTU1lZWXp6emZvQiiqwEggbCwMGyDkDcQcjMRBLF7926YmStWrIBHyMrKrlq1isAYdM6c
OQNtPnz4MHQviIqKCmjVYmJiqqqqixcvbm5uZrFYFhYWPB4vNjYWXkpOTg5YZNTV1YGyi7RmUTfe
uHED3nHIkCFZWVnQsYIZ2ntLBV9WVoaY5Oh/CvSYtbU1EIP9GpwU4tcQ8Qw8YuHChdDyyMhIEtsQ
GlADAwPQYHg8XkBAgGDwBCDDIB0k4K9JIw7FNDU1S0tLuVyuj48PaXmilZ6SkgKH6dWrVxHjA3oW
/NKvXz+IzgM2f8EJxmQyL1++DMuhu7sborRIuzdBELKysrm5uRwOBzlwSAUggq+xsbGzs9PFxQVv
BiqmqKj46tUrxBX0j8H3wM9Dhw4FBgaSDGWQ7hFYMuFzDQ2NiooKUvTanj17IBLKyMiouLgYt0yC
sQQ+uXXr1ogRI/Ly8u7cuUP0Qu7OYDACAgIkJCSePXs2ZMgQWOoiIiJiYmKQzDY7O7umpubu3btu
bm5VVVUqKipOTk5paWllZWVGRkadnZ3Dhg0TEhLKyMgQEhICn7qdnZ24uLiFhcXz58/b2tqWL18e
ERGRk5Njb28fHBy8c+fO3bt3b9iwoaurS1paGtjPtLS0Kisr29vb7e3t09LS0tLSRowYIS8vn5OT
s27dukuXLk2cOFFJSSkzM/PVq1c+Pj4xMTFxcXGzZ8+GPrGzs8vNzZWXlxcXFy8qKlJXV8/Pz5eQ
kKisrLS2tq6qqpKVlVVSUoIQ8cbGxoaGhra2tiFDhqSlpfn6+sbGxvL5fGNj47CwsLFjx5I4kWk0
WmJi4q1bt0gGoaysrLdv33p7e7PZ7G3btsnLy9+7dy8nJ6e3cXd1dbWzs4NQjhEjRrx69QqgWvn5
+Xfu3IFnOTo63r9/v6amZuDAgbW1tbKysoqKiog3BUL6hw4deu/evbNnz5aVlZGMXuhy5u3tXVJS
8vjxY7i8kmJxYSGtXr0aLhZ/1eTj5eWVmprq7+9vamoqKytLp9O/f/9eVlYWExNTWVn5/v17ILT9
mYWwevXq3bt3T5o0ycXFBUJtu7u7q6qq4uLinj59mpiYiIIQ+yDgWbJkyZEjR4CARE5OjsFgdHZ2
VlRUnD179vXr1w8ePCCxMMCjP3782L9/f01NzXnz5qmqqiICm1evXh09enTEiBG3bt3i8XjDhg3L
yclZtGiRvr6+rKwsJB759u3bgwcPrly5smLFil27dnV0dOjr67e3twcGBmppaQF7dXNz88ePH6Oj
oyUlJQsLC4WFhcvLy3V1dZWVlefPnw90LwTG3zNs2LB79+4RBKGrq1tdXY1bs/BZN2vWrI0bN6qr
q5uYmOzcubOwsHDLli11dXVHjhzx9fXV1NRksVjv3793dHTMzc2dNGlSTk7Op0+faDSan5+fq6tr
WlrakSNHVq5caW9vj9JQk9zKPB7P0tISSAubmpq+fftWVFRkaWmpoqISHR3dr1+/8+fP7927d+3a
tVu2bPny5Yuenp61tfWxY8fu3LkTGhp69uxZ2CvGjh3b3d1dVFS0ePHiY8eOWVhYfPjwgc1m+/r6
ent7DxgwAFl2a2pq1NXVDQwM5syZc/bs2fz8/OHDh2/atKmiosLf37+mpubixYsTJ078+PGjqamp
lJTUggUL2Gz2sWPH+vXrN23atKSkpOTk5PXr1wPVEJ/PDwgI0NTUhEC2tra2xsbGhISEzMzM06dP
gwVLkEgGZM6cOQcOHGhvb9fU1JSUlNy7dy+dTr927drJkye1tbVTU1Pfvn07evTo8PDw5cuX19XV
aWtrs1is0aNHX7t2raWlZdiwYfPnz//48ePWrVstLS2zsrJoNFpUVBQkIiTZ1OEkmzJlypEjR4CS
Ozc3d+zYsUlJSTt27PDw8Hj79u369etLSkpOnTo1Y8YMUrAP2szBlmZhYfH+/Xs2mz1//vxp06ah
7sWNvj0aXLdt27Z+/XqwsJaUlBw5ciQoKEhMTOzUqVOlpaWzZs06derUr0Vrbt68+eXLl7g3lk6n
u7m5zZ8/v6ury8jIqLGxMSAgQFdXFwwYTU1NdXV19+7du3v37qFDh/z9/b99+6arq6uoqOjn56eu
ri4lJcXj8erq6t6+fRsdHW1vb5+ammpmZlZaWrpkyRIDAwOgQORwONXV1ffu3btx48bmzZshQ7uW
lpbgSo+JifH09Lx58yZBEC4uLpmZmZaWljNmzAB2KC6XW1tbCys9MDBwzZo12traMjIyCxcuBMor
oN2HxlhZWWVlZfH5/BcvXtjY2PTv33/27NkqKiqgu9fU1Dx79uzUqVM+Pj579+7V1tZmMBhLliyB
l4Loxerq6tu3b2dlZZ07d05NTc3Jycnc3Bw4mQClXlVV9ejRo3Pnzi1ZsmTfvn3/MHsPqLGVlZUv
X758+fLlqz8F8lEgJmIo/ObNG/gXKvPq1auqqiq4Qa5atQqmo42Njb+///z58yGl2ahRo/z8/F68
eAFJaAVnLWjEcLcuLS3l8/lr1qwRFhZ++fJla2urnZ2dhIQE2B6/ffvGYrFASa+oqKDT6ZDAFmKt
Dxw4AG8EU+fQoUO7du0CYCZksQaT5pIlS3JycuD+Bzk30JW6rKzMwMBg06ZNra2twcHBkGNl1apV
NBoNeCm0tLQQV2ZDQwPcXEtKShwcHGRlZfPy8i5evCgkJOTu7t7V1cXhcHbv3k0QxM2bN4HuGS5e
0F1wn+ZyuR0dHX5+fjQa7c2bN8DocPLkSVtbW4BkLly4MC4u7uPHj83NzTAckLyJdINEtwEajfbp
0ycejwdcC73tAlu2bIGRXbZsGfAbrVy5kk6ni4qKxsTEPH/+HJp04cKF/fv3Q9ZSnKeVx+Pl5+eD
YeP169dAekF6HBrl27dvr127VpAFFW88cM7+JYFLhqqqqrOzM249gr49ceIEQRCpqak/czWEb40c
OVJOTg46GY97AvUxMjKyR6pZ0p112LBhqqqqgu1JS0sjCAJCkwS/dePGDYIgzp49i5tXQezs7AwN
DWG2yMvLjx49GrerQZmuri4FBQXgJSstLSUIYsWKFaS3ALpVERERIGG/f/8+QRAxMTGCVjcnJycN
DQ34HRY10JO6uLhAImtnZ2f4fefOnc+fP6fRaIi0/d27d8CZFhERoaKiAhqYvLz8+PHjuVxuSUmJ
sLCwsrJye3s7XEbl5ORGjx7N4XBOnDgBxH1btmwpKyv78uWLoqKira1tWVlZVVUVn8/X1dWVk5Pr
6urKyckREhLatm0bvGBbW5u4uPjkyZPh6TQabe3atcBjq6Sk1NbWBu81fPhwKSmptrY2iLEKCQkp
KioCZxPcoceNG7ds2bLbt29nZ2cTBHHu3Dlg+4QJDM+aN28eClI7f/48QRCJiYnQdcnJybB9cblc
Q0NDBwcH4G7YsGEDKV4SeM8hsvr58+eADdfW1kbdiyQiIoLD4VRWVsKFEFHrgnFCQ0MjIiKCIIiI
iAgejwfNPnjwIJBfEwTx+PFj2GFGjhyppKTU1dUF6aJ37twpISEhJycXHR1dVlYGrDaTJ08uKyur
q6trbm4WFRWFLLzu7u6GhoaI1j85OZkgiHXr1vVIsA4veO3aNTqdvn79+g8fPkD3gjFy3Lhxixcv
Xr9+Pdwte7NAu7i4KCgowObJ4/H++OOP4cOHc7nczMxMIEJD1spfc26QBgJ+lpeX0+n0gIAAkl2q
u7sbUqYsWbKEy+VmZGRAD+MWa5gYbm5uqqqqzc3NbDZ7xowZuFkLirW0tIiLi3t7ewPZ7OnTpwWD
cO3t7QHj393dDTiNp0+fkpYnh8OBlZ6VlUUQxL59+0gvxePxRowYoaCgAP187tw5yGAtaIzX19e3
t7d/9+4dQRCbNm0StMkVFRXRaLT169cfPXqUIIiHDx+SZjKHw1FRUYHYhX9APnZBMgAlJSUEiOkR
cQk/YYn2dvPetm2bsrJyWFhYY2Ojm5vbuHHjDh069Pjx49WrVzs6OoJGP2LEiFmzZsXGxlpYWEya
NAmysaAa6HS6lJQUcOjBwmYymYqKioWFhZB4iMVigWsWNam1tbWkpATyxqurq0ODUeQqlITos379
+l24cMHT0/PQoUOtra18Pl9ISAjcmUDTyefzVVRUBgwYkJWVtX79+tGjR+/evbu6uhpoat+9e6en
p2dmZgZhnEJCQrm5uV1dXQwGg8lkdnZ2KigomJqaWlhYREdHGxkZgZ1GS0uLTqeDYw7SyANXKX6d
FRISgvS5EElBEET//v2vXbu2c+fOU6dOHT58+NixY3Jycrq6urt377a1tZ0wYUJqampKSoq8vPzM
mTOBajI+Pj4jI2PPnj1iYmJACuzv7//69eu7d+8OGzYM2JZxcXJygj4sKirS0NAAmsQ7d+6IiIjM
mzePz+evW7fu2LFjlZWVMHfBGI5DuCBKFoYP2FDevn07a9YsyHSLU18aGBgYGRnl5+cnJSUNHTrU
1dUVAReQTRj5KH9eEJ/ps2fPIiIi7OzsZGRkeDxeV1dXUVHRwYMHGQwGiWi1b3uPhoZGcnLymjVr
3N3dgSsWwGFnzpyBofwZqKCGhkZWVtaaNWs8PT0hGzyc98AG3mN74C1AcRcSEgL2ZEjb9OTJk/z8
fEdHRxgFdXX1jIyMqKgoCwsLSUlJZHu7f/9+XV2drq4uMH/KyspevnzZyMjI2NgYeHubm5vfvHlz
69YtBQUFSUlJHo8H/D0HDx4UFxfX1tYG0siGhoanT5/m5eUB9TOkYujs7ISUczNmzIAGczgcZJxr
aGhgMBjXrl0bO3YsmElOnDgxbty4devWQVIzERERBQWFnJycR48e2draxsXFAdKlra0tLi6uubkZ
gnR8fHz09fWXLl0aFhbW0NCwbt06yE6gqqqKtuyWlhZfX18VFRUREZFHjx7BznvixIm2tjZVVVXo
HxUVlRMnTsjJyWloaDQ3N69Zs2bIkCGvXr1KS0szMjISFRVF8EEdHZ3Tp0+PHDkyNjb20aNHN27c
gFinZcuWgd0CslIAhZWlpWVVVVVqaiooSQRBQAblFy9egBsuPT0djoSsrKza2tp+/foBf8/Zs2e1
tLQMDQ0lJCSg/pqaGsA8aWhomJubx8fHu7u7i4uLX758Ge5R+AxHQelpaWlFRUVAnBYQEFBUVHTk
yJEtW7agKaSsrEyn02/cuDF8+HAPD4/Tp08rKytzudzs7Ozc3FwA5QA4euXKlcbGxkFBQatXr66v
r4ckymw2GxjJv3//DgbI+fPnNzY2VlRUfPnyRU1N7eXLlxs2bIBEmMiWL8iDh/DC+vr6p0+f9vT0
PHfuXHZ2NnQvXDuBlpqE74SNRV5evr29vbCw0NjYuKKiIj8/X01Nra2tDayPJFD2v3nqoT+BYuDa
tWuQgRvQlq2trV++fLl79y4EMoNnn8FgxMTESEpKGhgYAGdBfX09EDsBy5SiouLdu3ejo6PNzc1h
oREE8e3bt9u3b7e1tWlra6urq9NotIMHDzKZTFjpfD6/sbHxyZMnr169cnBwgDFSVVWtqakJCwub
N28eJKVBLFNg2ANuJDgaUIR1Q0PD8+fPHz9+rKurCycmWLt37tz5/ft3YJni8Xj19fUPHjz4/Pmz
ra0toEtjY2M1NDSMjY2hPd+/fy8tLQWXpZaWFriJt2/fDo2BRVRXV5eSklJVVeXl5fWDXfH/AqNM
RUUFeMRdXFwWLlwI0D/8bsrhcBYuXEin0x88eIDnCMOvp1evXqXRaICkExUVlZCQMDMzCwwMhMDO
GzducDgc8LiBrQgsb1ZWVt3d3RcvXoRF/ubNm6dPn4Jj9eTJk1D5x48fdXV14YvBwcE1NTWwX3h7
e0dGRvr7+wsJCS1atOj58+cwQR89elReXq6oqEij0YyNjcGCpa6uDhQgLBYLHOewI1hZWQHcByQs
LExSUlJMTAw84oWFhWw2W0hIyNLSctSoURMmTBg/frybmxu0x9zcHIBEyEAFG/358+d9fHyMjIwk
JSWTkpJQLyUkJEDkFGzrkE7169ev6FoAPz09PSUkJAAo0CNUaNasWWw2++rVq7dv35aUlBQXF09L
S6uqqlq3bh2Yed69e8dms4WFhS0tLUePHj1+/Pjx48eDEY4giIEDBwJmpaqqSldXV09P7/v376iR
0AZ0eRo1apSYmNibN28QRAm/e/3CBQ6w8zDc+HYG5sPNmzf/JXzP169fUTwjbsYHUtSurq6fsfd8
+vQJ5V9EVaFENmAzE/wWZDUCZhec8BD09devX0OPZWZmgo0Nd7QjXRmSK3G53NjYWER+TQLugOMf
im3ZsgVlHMS9HoqKis+fP8cniYuLi6SkJMwu/KIMPxcvXgzHIZjKOBwOWj56enqAD2MymfhlHbKD
wdsVFhbiaLDDhw9DsDeLxRoyZAhaTatXr7a2tsbzT339+hUsu8rKygiLlpaWhhJY4hGCKioqkLAP
DJlr1qzB36W+vj4pKWnfvn03b97kcrlTp05FUAkAyqDoax8fH0B6tbW1Ac0/5Juj0+mTJk3icrkA
Kb106RKwH6FMWPikotFow4cP7+joADAH2AJXrFghOC3Brgks1Uwm89OnT2hxhYWFwW0B4XuCg4Np
NNrs2bPRsgKbk7CwMKQVQ1Odw+G0trZu3LgRuAAYDIaPjw/0Rnt7+5w5c0xMTBDD5M6dOyGdLZ1O
NzQ0bGxsFFxWqCevXLkC5jR8P4fujY6O3rFjB2Qh7C23F/D3MBgMYP1hMBhXr15NS0uDDoyMjPy1
veKHjFbnz5+HW5wgB+DQoUNbWlpgcu7cuRMtGRwQo6iomJOTw+Vyb926hXC+aOFDhZaWlnV1dTwe
LzQ0VBADBFaxly9fwhaRnZ0Nh51gGJCxsTGsxPDwcJSkD2+PnJwcIKugzYsWLSLBieBPLS2toqIi
Ho939OhRPFMYXnLkyJHt7e2QJkxwz6HRaLq6ul++fOkb3/NP0nvwmU0yf/VRHmk2SUlJaNk8ePAA
XwMcDqexsVFBQWH8+PHoUMRPQdgcEbQwJCTk2LFjaAJNnjwZPeXDhw+QA8jS0lJMTExPT4/H40VF
RdFotB07dkAx8OMsXboU7OrgkQXDFSSlq66uhogSEA0Njfr6egCjLF68GNpWUFCgra1NmhkSEhLJ
ycmdnZ1wqI8ZM0ZSUhJ5Sbhc7oQJExgMRnx8PHrN+/fvk5ImwkMNDAy+fv0KrGug95AUQWg8h8PB
PY+tra1bt26Fez/oQKWlpSTiwYKCAllZWVLGStyNcvfuXbQpW1hYQOQdrFg5OTnYpO7fvy+YDFlE
RMTV1RVHUp86dUpGRga4xZAui1Mgvnv3TlZWdsGCBaQ2/LLhGr7b0tISFRUF3hkIVZg3bx7oCj+v
90BtXV1dFy5cGDVqlJaWloqKipGR0eTJk+/fv4/DyfvQe6BMR0fHmTNnPD09gfzX2Nh4+vTpQPHX
446PeuPt27cAVFJRUdHQ0Bg6dGhERERLSwvawrhcblNT065du7y8vAwNDVVVVXV1dd3d3U+dOgXa
J2pnVVVVSEiIra0twIRtbW3XrFlTUVFBGpqioqIlS5aYmZkpKyurq6s7Ojru2LGjsbGRhKmvqal5
/vx5fX09msmk9X7w4EHwskHndHd3NzY2Tp482djYGD78+vXriRMnkH8EuMG8vLzQpomcv1wut7q6
2traGhBm8C+kMHV3d9fV1T179mzXrl3t7e0vX74cM2YM3CvgueCADg8Pd3BwAOiuo6NjREQEqOOg
HKioqCA/L/qJVhb8furUqfnz579+/ZrP51+8eNHQ0NDExARlMgZ1pLGxceTIkZKSklJSUnPnzgXN
ePny5WCLAqmoqFizZo2VlRVEaZiZmY0fPz4xMZEUyfH69WtIHUrqXvS4ixcvDhkyBA0ffP7o0SNj
Y+Ndu3ahscjKygLIM3zy/ft3e3v7R48eCfraoB4w90KaDnwxgkfs06dPx48ff/r0KZAi7t69u6Gh
ocfjAFV++/Zt6F58Ngq+Tm9qE6g+Ojo6QG9x7do1MJf6+/t//vwZTZL/CNkgqZ9ramrWrVtnY2MD
I2Vtbe3j43Pt2jWS4xuWjKWlpaqqqrq6+uDBg7ds2YKWDJfLra+v37x5s4ODA+wh2traXl5e58+f
xy9O79+/RytdU1Nz2LBh4eHhSKFEj8vKypo5c6aRkZGKioqOjo6bm9vJkych4yHIp0+fAgMDzczM
VFRU1NXVhwwZsmXLltraWtJYv3jxYu7cuQMGDFBWVtbU1HRxcdm/f39rayuaBmVlZatWrbKyslJT
U1NTUxs0aNDChQuRDxeqevTo0axZs/r376+ioqKlpeXh4XH06FHQ3ftWD35f/h6c8kEwbJXEgoPg
zz2m/kG1lZeXb926tbKycsuWLcBJ2ht9CCkPCAqw/PjxI3BeAfbl6dOnenp6gwcPRq4u5C6Bn/X1
9UpKSsXFxR0dHQMGDEDtgc3L1NQUUGYwTklJSWw2GyhrW1paLl++XFZWpqysPGHCBElJyaampsrK
SlCPEMXFu3fv3r1719TUxGKxdHV1Bw4ciPKzwqtVV1crKioiI/DTp0+VlJQ0NTVxTpSOjo63b9++
f/++tbWVyWTKyclpa2sjFvkHDx4UFhaOGzcOONoR6wbCAgsGnFdUVKxatQpFC+OUAXgkeY9EL/Df
a9euXbp0SV5efsWKFY2NjSEhIW/evDEzM9u2bRsgovh8fmdnZ0FBQVFREYR7aGhomJmZgXtOkGgE
x28J8oj0mGHnF7jISPwlKAJZkKDlJ3HNuL0dhgMYGk1NTSUlJUk+394qARQFTAzwFzx58kRERMTZ
2Rl46kj9A81ubW2FZAJgWRQcaEFCKfilsbHxzZs3/fr109XVxRsG/r7i4uKmpiZwU6I0CIhSBc9i
1tva74PXihDI3yfIKtTV1QWZKfGpKDiOKOkNem53d/f79+9FRUWBSLA3dk0cGt8j8w1OaATtByc1
TkVDKtAbvZMgaxQidCUIghR/gN6rubk5Pz9fWVkZvJBQAFg59PX1wVRZWlpaWlo6YMAAdLtob28H
5xS8Plxy8vPzmUymgYEBJH8FJ0tBQYG6ujrwDkBQekFBgZaWFjj9gRYkNzdXSEjIysoK+G/A8/Lx
40cjIyMFBQWACrBYLDBsg7WypaUFmq2np4eanZ+f39DQYGhoCI6PHklfoBM+f/785csXExMTWVlZ
+LytrS03N5cgCLSBk2YO6jQ+n//mzZuOjg4LCwu0jkpLS0tKSsTFxQcOHPiX8nPhff7161dEwwFJ
S/A5jC8rnI2FtPogXS54rNCm9/TpU1FRUUtLS/yL0E4YawMDA9jSBVlzgNAcQPGozZ2dnXA9Bg/X
9+/f79+/39TUNGjQoP79+8O3GAxGa2sr4FOBwiA/P19JScnNzQ34x/l8fnNz88uXL/v37w+bTx/k
duh30JPa29v19PQAqoi+1djYiILqkf+rD3qC39rPVVFRcfHixRUrVowePdrLy2vevHlxcXHIWwFh
qF5eXhCz2kcOBNL9HmkYJIxnR0fH1q1bR48effToUYhKhQLh4eFeXl5VVVXwZ0NDw4oVK8aOHXv1
6lX03Nzc3JEjRyYkJKBvff/+vby8vKWlBSy0mzZtGj16NBjz8Ss4ilPNz89ns9kbNmxAWjxUhftc
oqKiWCxWZmYm/PfLly937twBxCKPxztx4oSRkZGOjs66deva29vRI6qqqk6cOAG17d+/38jISE9P
b8uWLWCn4XA4Dx8+HD58ONz78efi96eoqKjx48ejQFnShUkwGhx178ePH1++fAmHLq7pV1ZW7tmz
Z8qUKSNHjpw2bdqBAwcqKysFwbNoaMCGj9cgGEv/M0Lq/z6q6jEy/y+h8kl2HcFe+vnsDXfu3DE0
NPTw8Kirqzt06BDKF5uSkoLPoj6aNHfuXBaL9ezZM3DZIFcLm81+8OBBbw6Cly9folh0Urgv3nsd
HR2+vr6ysrJaWlpxcXF5eXmAbAP/C24uXb9+PZvNxu3SMjIyMTEx+MrtzYLV25j21vkkFgNBA1gf
9fQY5EyafoJeUUFrNP4v0hv1mL+lRzKIn3lr0rsjfH2PrBw5OTkQKEen0728vFpbW6EwIMYOHTrE
5XJ3794Nk4TJZG7btg2qBYC2n58f1PP27VukEomJiZ0/fx4+v3nzJrJt83i8lJQU8G/SaLQZM2aA
YaCzs1NaWtrc3BxmL4fDOXToEJz0wsLCGzZsgCeWlJQQBDF9+nQej/f48WNQrSAqBRCyHA5n2LBh
NBoNUl6Qeg/vVfDKEQQhKiq6a9cumJAww2k0Gtrhe3QXQMg08reC5ZvD4Wzbto0gCCsrq7+6rsEo
YmNjg/NEg1sWwk3wPUQwlwtp8ty5cwcxM/n4+IADob29XUJCArjcOBzOpk2b1NTU1q1b193d/fDh
QygvLCy8Z88egC6UlZWVlZWVl5cDfr+0tFRSUtLNze3Lly+w83O53MGDB7PZ7HXr1gFAAkYfGr9m
zRro0oyMDCkpKYBIz507F5nt1dXVkckHCO20tLTAFYBvEehNa2pqnJ2dZWRkFixY0NbWBpolJHCF
1C6A5nFxcUGoPpg/xsbGyAX/T8I1EwQREhISFRXV0dGBWwJOnjwpKSl54MABb29vCGVKSkp69OjR
5s2b/fz80MuTFEZIDw7qMyiJ+EUcctB0d3e7uLg8fvyYz+cnJiZGRUVdunQJzCqvXr26fft2Z2cn
UOTZ2NhAbNfNmzcdHBwuXLigrq5eVVWVnJw8dOhQqPny5cuLFi2qr69nsVj79u1LSEi4e/cuBFnM
mDHjzJkz8fHxgCJCloC6urr29vZbt25BagVVVdWzZ8/CJICXYjAY+fn57e3tERER586dCwgIyM7O
XrhwYVRUFAQ9RUZGQkdt3br1zp07V65cUVdXT09PHzt2rJaW1pw5c5YuXQqhWwRBbNy48dGjR7du
3aLRaJWVlSkpKenp6WvXrl2+fDnsUCSGzfz8/Bs3buTk5EREREyePLk3ptd3797t37+/qanJxsZm
9uzZFy5c2L59+/fv3y0sLA4cOGBubg7Vbt68efv27d3d3WhkL168uHLlyrVr14aGhqJq3717FxER
kZaWBkZsISEhbW3tiRMnAicQKG19UCCKiIjAbi7YWpgJTCYTNog+GHKB3+UXWBiioqIApS7Ixw1c
MsDx9TO8pWlpaWPGjOFwOEVFRW5ubiUlJXJycvLy8oWFhVOnTn358qWamlrfNN9wDwNtuLi4OCgo
SEhIyNnZmU6np6WljR8//s2bN4AeJfUAbMo1NTWWlpb+/v7Lli1TU1NDlJjIlLJmzZqTJ0+KiYlV
VlbOmTNHRUWFyWS6uLi8ePHi9OnTQ4cOnTNnDpAC7NmzR1hYWEpKqqGhATI6lZWVLViwoKWlZenS
pRD0d/78eQaDgdOEIlFTU4PQwqioqLa2tt74rM3Nza2trU+cOEGiZkYCcbZ79uwB8mVkncWfaGtr
q6+vD+FRJOsdDE2/fv1mzJgRGRkJB2SPbLP29vYuLi5VVVXHjh0TNFdDN0pISAQEBBw+fLihoaFH
DncajWZhYWFubn7ixAlhYeHu7m7Bac/n8//44w9DQ8NXr14lJib21jP9+/cfN27c3Llz29vb7ezs
ysrKbt++bW9vf+7cOaDCgrOwuLg4NDSUzWZbWFi8ePEiNDQUgreRoRdq8/X1bWxstLCwYDAYr1+/
njFjxqdPn0JDQ6EYgEU6Ojrmzp3b3d09ePDgT58+nTt37vPnz7du3RIXF0dHPtxyV6xYARFbL1++
3LJly8ePH0+fPo0QJ8B51tbWBs1OTEx0dHRMTk4G6g1g0BakAke2w4KCgg0bNgB1yIsXL1avXv3l
y5f9+/eTcNC9RSocPHgwPT1dQ0OjX79+ubm5Tk5OZ86c+eOPP6B58PPn9wcajVZdXT1kyJCKigoZ
GRkFBQVRUVHANlRXV48fP/7q1aujRo1qbm7et29fHyzGHh4e1tbW0MOglBQXF585c6aoqCgpKYnJ
ZCLQz4oVK6Cqbdu23bt3r6mpSUhIyMTEpLCwcNWqVQMHDiwuLvbz88Mt7rBPpqena2lpDR06FMBe
7e3tiOvL29u7oaHB0tISYiZ27dplamrq5eU1efLktrY2Lpd76dKlU6dODRo0aNCgQV++fLl+/fqS
JUtiY2ORDfLLly8DBgxYunRpQECAgoICvlr5fP64ceOys7MlJSVjYmIePnxYWFjo4uLCYrGysrJW
r17t7OxsaGg4ZMiQd+/eiYqKMpnM1tZWNTW11tbWDx8+DB06NCMjo4+Ap9/O3gPYDuCD2rlzZ0xM
TEJCwtWrV0+fPr1161agFgC+pp07dwItDcRbbt269ePHj4I3bFdXVzabDVxh4uLiYmJiLBZLTEyM
zWYzmUwIFE9KSgKU6P3799esWQOhTMePH+/u7gaqaDCrQKh2UFDQ3bt3gQMQQFjA/bNz507QUiF2
ac6cOXARERUV3bFjR1xcHJw0SUlJQUFBJDAXjiNbvnz5xYsX8c/xMAr4yu3btyEL8YEDB75+/cpg
MPT19e/cuZObm7tkyRLIItTS0uLs7CwuLh4XF/f582c6ne7r61tWVvbt2zdAdgPCKSEhAdBtTCZT
QUEhJCQkPz+fBJiYPXs2bOI0Gs3U1HT//v0AVsWvqsAABGn/AP1No9Gsra09PT2FhIRUVFSam5tR
ML++vv7OnTvXr18vIyMzffr0iIgIKysrgiDAcQ4ED3AlRQkR9fX1AZtlZmbW2toaHh7O7lPq6+ud
nZ1huNGHaOhZLFZKSkpISAh8Dh+SRFxcvLOz89d4C0m4KxImsaSk5OftPePHj2ez2ZmZmWlpaeLi
4mZmZsCCCkcy3M5/eNcEACDQY0BoOuBFIAU3XM4Er6QFBQUEQUyYMCE0NJTJZDKZTHd394iICEh7
Dhf37u5uNTU1V1fXtra279+/jx07VlhYGEDBLS0tysrK48aNg5sZ8M6Vl5fDihMTE3v58uXnz58t
LCwgXobD4Tx48ECQygz1nr29PTQM8l71WIYgiHnz5r169aoPT6KOjg7E2ONjRFImAgICICi3x3Ry
NBrN0tKyubkZ0ir19qDVq1fzeLyCgoI+aMo1NTW7urqsra17Y9wGIrunT58K7gm4gDk5Li6uN55x
IMIBpqIlS5ZwOJyurq7Vq1dDhbt37z579iyNRjt69CiwLSQnJ8O6hrCJWbNmvX//nkajzZ8/Hw5p
ERGRadOmIXwJMPtt3LgxMTGRRqOFh4dzOBxgWwgLCwPNG6K0Bg0aVF1dLS8vDy4YCL+n0+kAu66u
rnZ1dSUIYtKkSSUlJZCw6MOHD7D3ApoQyPEANe/u7o64D0g2G7SDHThwAPgjuFzut2/fBg0aBIj+
/Px86BmgURA0tsFa8PT0lJWVBUxbZmamnJyckJDQuXPnIGLf1tb25/E9OJ8FHDG4CefNmzeSkpLA
oVBeXo5I/3tk4kBMATQaDWxyra2tc+fOpdPpgwcPrq2tlZaWtrGx+f79u7S0tLW19YcPHzZt2gSM
mgDcLCgoEBISmjt37vPnzzU1NSFV7dy5c/38/Hx9fUVERNTV1efPnx8eHg4ttLa2ptPpoaGhEEgP
Sxu6VEpKauzYscDGtGvXLi6Xu2TJEi0tLQj+5/P5I0aMUFJSamlp4fP50Obp06cvW7ZMSEiIyWSO
Hj06MjLy2bNntbW17e3txcXFMNxdXV3R0dFw1QEgHRgdt2zZcunSJTgu29raOjo6AgICzMzMOjs7
09LSIG4fOXb+GfaeDx8+EASxf/9+0GlwJVdYWHj16tUlJSWAwwX2rXHjxu3atWv9+vUxMTHu7u4W
FhY6OjoWFhYQ2KmlpZWens7n84GNG93bYALB5bWsrAyqsrOzc3FxAffWvHnzvn//jtPWffnyBQx6
CgoKjo6OwPS1cOFCCARDR1pra+vy5cvDwsLq6ur69+9vYmKyevVquK0OGTKkqKho9uzZEEDbr1+/
lStXSkhIlJeXb9myZfTo0SNHjjQzM9PU1Ny0adORI0cqKirs7e19fHxoNFpaWlp8fPyqVat0dHTM
zMwg+wGDwWhqaoLs0+7u7mA8PH78eHl5eWVlZWNjo5aW1uTJk+EcmjZtGvTJ6NGjDx8+DHkW4Qo7
fvz4pUuXhoSE7Nix4/jx47a2tiYmJvr6+pqamij/4s6dOxMTEw8cOBAYGBgdHe3u7m5sbKytrW1t
bS0nJ5ednd3Q0BAcHPzHH3+cO3du//79VlZWycnJ4uLioaGhe/bs+fDhg5WVFeyDJ0+ehByTHR0d
t2/fPn369OjRo01NTdPT08eMGcPn88+ePdva2rps2bLp06eXlZX5+/v7+Pg4Ozvv3Lnz1q1bGRkZ
qqqq4KoTEREBx7zgRIKhByM8bhFBhdXV1aESsPqSgD69IT9+xkizd+9ef3//6upqIO/H0Ut8Ph9o
EX54R0RADSaTaWVlxWKxhg8fDiS2PB4PMOMcDqePAFoSOObLly+gO6qqqoIRETkOekxzA50GMWgm
Jibbt2+/d+/evXv3JCQkNDQ0hg8fHh4eDtT18vLyEKEKdiMIpgUMDTwa9iYPDw8oAJnRcnJyfH19
7e3tT5482dzcrKioOHDgwFWrVoWHh6uqqqILKGoV4q3et2+fv79/bW0tyqOJm3gtLCwMDAy2bt26
YcMGeXl5lJoAYTUgCOjQoUMLFy5sampaunSphIQESVGwsbGxsLBYt27d9u3b+/XrB4oCbn5WVFQU
FxeH5dDe3u7n5wfAAtx05ODgAGkmt2/fvn79esDykzCFkNk7JiYmMjLy3LlzAwcOHD9+PCmPiqWl
pYmJyYYNGzZv3qygoLB48WLB/GKQ68Pd3X3BggVHjx41MDAA9xDegQDCgBUBW9b69esLCwuvX78O
vnh8woOxU15e/vTp0yNGjDh79izYDxCxBRpoeMfz5897eXnt2LFj2rRp0GwEeYHwMSaTGR4eXlJS
kpqaGhAQADwauGEGwpUVFBROnjw5fPjwa9eugcMUaZ+ioqLQe1u2bCkpKbl69eqCBQvq6up6SxSF
bCTwLWitoqLimTNnRo4cCeG0fdNAILeAsLAwvL6jo+P+/fvnzp27YsUKSFLxl9JTwKEDc0lRUVFI
SAhP0yYvL49wooqKinv37g0ODmYwGMuXL8fNY/ALkIDDF8FOLyoqGh4eXlxcnJmZiWYsuJD09PQM
DAzmzZt3586dzs5OWIaKiooiIiJdXV2WlpaJiYlLlix5/PixiIjIxo0b5eTkLl++bG5ufuTIERzn
BIHrPB5PXFwcoTaBlgLC6yAnBpfLtbCwiI+PB/aEmpqa4uJiuDuhSxqLxQoPDx8wYMDu3btv3bqV
mJgoKSmpoaExderUCRMmwJWAwWDAHRI2LgaDAawKEI7H5/OnTJkCF+OhQ4cePHiwtrbWyclJVlYW
iPT62mZ/t4ita9euEQQxatSoM2fOpKenAw/h48ePY2Nj+/fvD6SuYO+h0+ngVK6vr4+IiLC2tkZ2
URRbyOVyDxw4QKPRVq1a1d7e3tbW1tbW1t7eDr8Dmv327dtwqaqtrQUvI3DqA0s3svfs2bOHRqNF
RESA6YLL5UIwHmyaO3fu5HK5YFlxc3PLysrq6OjIyMiAWM2qqioI6r5w4QLM+1OnTikpKcnLy0dH
R+fn58MehDukGxsbV69eLSIiYmpq+uDBA4gIQ0CcmJgYMIAHBQWJiopCQFlrays0Uk5OrqGhYdGi
RUJCQv7+/mDNtrOzO3v2bExMjJ6eHoPBePXqFZ/PhwjPsLAwCCI9evSok5MTyt5Fp9Nra2vBufD4
8WMej1deXh4WFmZsbIx2EwiyPXnyJI1Gy83NhU4QExPz9vaGJRcfHw96GyT6oNFoV69e5XA4LS0t
o0ePVlRUbGtri42NFRYWXrRoEawKLy8vWVlZdA3y9fW1sbFB/ni4f+Tl5cnKytrY2DQ3N6MxRSML
43jo0CGCIGDowUiLJgBAqR49eiQpKenk5NTa2gr/6ujoaG9vb21tBRa7X+NN4PF479+/l5aWdnFx
IQWM/DylPXzr6NGjcLUF4keo7dChQwoKCgwGA6Kg+7hrwn9nzZqFbg5A9weB5XJyckwmEwylpG9x
OJw3b97QaLTJkyejcKfnz59v2LBh2LBhCgoKo0ePhueOGjWKwWB4eHgMGTJERERESkrK0NBwyZIl
tra2QP8DCAlDQ0NZWdnQ0NCIiAhIxA3cTkwmU1dXt7u7G3BgHA4H5vCRI0cEzbeo9969eyclJeXu
7o6iP1AjUTGYkxBYROoQBO8QFxcfO3Zsb7hADoezd+9eoDYRHDh47qNHj5hMprS0NFDjozlDQgKd
OXOGTqdv3bpVEAmHxMfHR0hICOWpILG6cTgcuPvC5tYH693y5cvBKkxCO0F+G9hFfX19W1tbAWl+
/PhxRUVFWPJHjhwpLCxkMpn9+vXbv38/vOPXr19NTU1hawV8D4fDcXBwYDAYU6dOBfIwiP8CpgA6
nb57927YkVRUVMTExAIDA2HFtba2opRwlpaW8MXS0lIWiyUvLw/QDSCDtbKygifOmDGjq6sLqGjm
zp0L0TqdnZ1ghwaF4Pjx433kGsrPz4fkTYcOHYI3+vz5s7GxMfJSgb2ntzh2sOvY2dllZ2cjDBO6
M9jY2PxV0N7nz58lJCSEhYXNzMy8vLyAhsPBwQHqBHZKFIkmJCQEkb+C6DEIjlNSUhITEwsODoZP
UA+jto0cOZJOp0+fPh2PELx9+zawmp07dw6tiHPnzqmqqkpLS+/Zs0dSUhLCIVFjAGQDVxphYWFJ
ScnPnz+/e/fOxMSETqcDc+aYMWOAe8/DwwN8LKampmC8R5MfzELz5s1D0/LRo0ehoaGDBw9WUFDw
8fHp6OgAXp8xY8aAW19cXHzevHmLFy8G1qLs7OwXL14wGAxzc/Pw8PCwsDB1dXXwc7m6uqJY6T42
xt8O11xfX29oaIhwl7KysjIyMuhC9scff8DLAOvx+fPn0cDU1dWdP39++fLl48aNu3TpEkJLAXwH
Bgkhp3BpaGhQVFSk0+mzZs2C2jo6Oo4fPw4kOojw9M2bN0wmU0REBChYuru7GxoaPD09QUMKDw+H
xwFNMJvNBjQoPBGUHmVlZdgjoGR2dvbAgQOFhYUnTZpEo9E2btxIQrR1dXWdOHEC2MZgOB8+fAgt
jI+Pl5SURHZvISGh6urqGzduiIiICAsLHz58GBK7wtVWWFgYQU1BJkyYABCZS5cuQX4itIe2tLRk
ZWXt3bvXz8/P09OzqakJDE7A3wNSVlZ24sSJxYsXjxo1CrbpjIwMGo3m4uKyc+dOW1tbGo0mIyMT
GRl55swZExMTJpMJDo5nz54JCwvLy8uPGTMGciP88ccfNTU1cBUDTF93d/fSpUuFhIQiIyNfvXp1
9epVZWVlDw+PsrKycePGAbs0NHXr1q1om+gNmOzk5CQlJVVaWoo77xCTEFCw0Gg0BCdElue+6R9+
qPpwudzAwEA5OTkUu/5res//x94dh7lR3/e+/22q+vo6lErU61JDHO8cjuo6gfpqQXApT05O5CIO
N0k5jsjRw+WkaeIhVtrSPmmsxmpujWmOwtGSlKYUmc6GUJqk20RpOYZyLOrxQxKXhj14juO4jqPy
zBqXAEEOUlxjwJmw949fmGcq7e581zu7O5t9v/7wY8vfnRmNZkbfleb3+3S73Xe96106u8O/ufuW
W25RSn3kIx8Jzj0zw3K++tWv3nbbbcVi8S1vecuqVasuu+yyH/3oR3q66t///d/vvzro567b8Rtv
vLHnXuCXXnqp1Wp985vf1Hvy61//up5fVN9wevfdd/vzPW7atEnfMarf+P0bDvQdtWfPnv3N3/zN
lStXWpYV3DM/+MEP0un0r/zKr0x3P69e72//9m8nk0k/A6vny1k95lkH9umOqv/Y0K3GmjVr9EQ7
U95rfPr06Q0bNlx11VVT3g2tV/qe97wnlUrpb7WmjITTXypdccUVl1566auvvto/w6ze50ePHl29
evW2bdv6Jw/zR4BfeumlV1xxRf+TDe4ZPQhUXyp7luB53he+8IVVq1atXr3aP9T1G7lufe699179
G53+JsLfUf/0T/+kW59bbrlFP/LQQw/9zM/8zKpVq06ePOmvZf/+/fqTSH091L97rFixIp1O+4t6
7rnn8vm8nh7MvyD/3u/9nv5S1T8xdfSHvxkPPPDAypUrf/7nf94fN/79739f326oPzCbYRy753l6
Vuvf+I3f8Lvkw4cP69ZHD3rtP4OCo0Pe8pa36F/Y/GXed999+i49/SvZrE5q/fuM/iQ4eBvDihUr
PvjBD+rfuPxTe/PmzW9+85v1L9tTzinwJ3/yJ4lEQg8W1gv/7ne/u3nzZr/v0aMyr7nmmuCZYlmW
nrPXnwdIL/PJJ5+88sor9R3Eft+jl/y3f/u3f/RHf2Sa5lVXXaUnzm21Wk8++eQb3vCGK664Qh8G
Tz311Nve9rbgN/v67enGG2/Ud2rqK4ZuoHsuiadPn9bDk/Uv9vpN4U1velOz2fRHaQ0MDBQKBf31
2c033xyM+dNf+q9bt25oaOjYsWMzBxeqmHzME9wF3W53ZGTkpptuuuqqq970pjdddNFFl1566Y03
3vjZz37WH/H0p3/6pxdddNFXvvKV/l96/HbHf7zVan3qU59yHKfnKuBPXvftb3/7pptu+oM/+IPg
ZfG555770Ic+9LM/+7M6vlS/u7/rXe+yLCs4A97dd9+dTqf1/T2e550+ffrTn/70r//6r+vDV69C
f/yrR58Ffzl79dVX6/W6nvZtx44dwetgcOqFW2+9Vf+m7k87pH/26aeffvjhh0dGRj70oQ+9+uqr
jz/++LXXXqtrdFvz3HPP7dy5c/PmzYZhrF27duPGje95z3s+97nP/fCHP9T75+GHH/6FX/iFO++8
c8ozSvud3/mdiy666ODBgz3X657r6S233KJ709WrV//FX/yF/ppSn8/6G19/9MFll132xje+MZVK
3XLLLadOnXr55Ze3bNny5S9/WR+peiJ2PXJVH9OrV692HOdb3/rWwMBAPp/X983pMQt33XWXvhhN
uf16OqU//uM/1hsf/DzGLzt16tRdd9318MMP+41O/2CK2U6/0TNFUP/YLvmvhnoJzz//fHAql0OH
DukUQOEsVsFtePnll/XUMkePHtVNw5S/6Xqed/Lkyd27dz/66KP9h0TPufbSSy8dOXJE3zSg37E+
+9nPPvLII/oeIH8Djh079qlPfapare7Zs0cffv/8z//sR8r4J+yUQ66m60uCfwleRvx7rfqbwp5f
e/wxnv17YLrRYf1bFZzOZ8pRYMFWuz8OM7iu/kwSvzIYJjNDmG6wce+fqEa/kT/yyCM9YyS73e7o
6KieVkc3Ov5Upf48Ul/5ylf0eep3Hg899FCwS9OfNzzwwAP+xLB67k19FAWf5le/+tU/+7M/C378
9p3vfOfxxx/v2RUPPfSQP9mY3uzgE/zRj3504sQJy7L0dD49r2PPDjxy5Iie+jL46dfXv/71arWq
x97OMBzs7Nmztm3ricH8Z9put//yL//S/2BSeF77V7mXX3754MGDf/VXf3Xvvffed999f//3f69b
h+CgWn9dPZOL9kzypPdwz1G9f//+e+65x/+n/xuI/5nT1772tf4p2fw7kLZs2XL77bf3HD/+a332
7Nnvfve7Z8+e7Xa7+/fvDw7a1R/gPfTQQ5Zl6Uy6733ve/op66f23HPP3Xvvvf5I0ulG8nY6HT2a
Rx+cY2NjlmX9wz/8Q7B+7969d9xxR61WO3z4sH6aTz75pP4gc+bwkFjM3xMcgBD8RrZ/23puvOiZ
X2fKOQB6ppbpnyGgfw6S4N/1bB/Bez76v1zXZTr8Wd8z1DP6o2dLerbqBz/4wdNPP71mzRr9tWvP
rDZ6vU8//XS32zUMQ38W2j/uo2fLp3wkOONI/xQgPUMGptzJ/VOeBO+XevbZZ//1X/81nU7rW08e
euiho0ePbtmyRcdWBH8JePXVV3/qp34qkUgExwcF1/XSSy/dfffdBw4c+MVf/MWPfexjP/dzP3fm
zJljx47pO6CnfNYzHE7BA6DndQnu5P6BMLOdeL7njoqeuWRmtdjgbC49i+2ZtmeGWV76X8eeiUCm
vD0oeJD0Hw/9d0pJ5tcJrnfKU6P/lJfctDTlAd8fRiuZ+Kf/f3ump+o/Qfqnoerfk1Ne6IL3hcy8
DT2vuH95mWHPTPm8ptxLwWianktTcIIufyRX8BwJTukUPLP6Z1+b7jCbcmun3CdTHqL9d+BNN+FW
z2RsPVet4AQ5/fP3THeQ9Fw35Cd1cFqvnomGgxPI9bwF9N+uHnw1e2ZTm3LX9bytTHlg9Mym1n86
BPNT+w+kGcbGBmcP6p9cZ4aLQP87ePCsnPlCMd0gAKVU7OYtXD6mvDb9xDw7/1rTc1Wd1bt+8Dqr
Baf5P4ed/JO0h2N7JLOTgfk4uWbodznpZjcAhb4HAAAsE29gFwAAAPoeAAAA+h4AAAD6HgAAgNiK
Yy7pwO8Lbk3fLVjQ2fCS5CuRLEYlBTVnIno9zhPUHBfUnC+oORXRNnuCla0QrGy9YF2tDeE1q46F
17wkuOV/4GcjGkaxNqKT51g0izEiOja6kmPDiOaAXvFaNOeyulhw7jwTXiPYHHWZoOaIoEZwGVNn
V6mF22jJifpYeMmGF8Jr/svOnZEc89/etSuS5fy15Lpx5UAk14TzHozmfF8d0XuKhOT96/Q6wWl6
IrzmX6Z5Lfi8BwAALBf0PQAAgL5HKdd18/l8IpFIJBKlUqlSqZRKpURANpt1Xde27cS/ValUlFL6
767rspcBAECs+55Op3Pdddd1Op12u+153vbt213Xrdfrpmmapul5XrvdVkpVKpVcLtdqtZRSrVbL
87xWq9XpdJRSnuexfwEAQHxMe0+qZVmu67bb7VQqpZQyDGNsbKy/TP9v0OjoaL1eZ88CAIC4mfbz
HsdxMplMf1ujW6JEIjE4OOg4TrVa9R9Pp9OJREJ/2AMAALBk+p5OpzNl06OU0t9zjY+PZzKZfD7v
P95qtfzPhwAAAJZM3zM8POw4zgwf3mQyGdM0HccJ3rmcSqWCnwABAAAsgb5n69atSql8Pq/bGsdx
isVisKDT6ViWlUqlDMNgPwIAgCXc9xiG0Ww21et37ezYsaNer5dKJcuy/Pt7ut3u2NiYbdvpdFpX
2rbtLyGRSOgH2csAACAOZsoYyGQy4+PjwUfq9fqUY7WmHLLOOHYAABArA5OCMJGF3qYfCrJLPi9Y
0FsFNScFNccFNR8NL9lyJpLFiHKRfktQs1FQs0cyofcF0bzumwWvxfsEyzksqJFkk/1/glPjgwPR
5HPdV4zo5LkzmsV86eJoXvY1gpqWoEaSq7VVUHNGcvPhNRE9secFNbcKagThW7sFO7EmWNXNgpoD
gpotkmuUJOdLEhxVjujceTSaxUx+SpDPJXmP2yZY2XURnTyfDi/5sBPN5kgmMpZkWVYE3yRNfod8
LgAAsLzR9wAAAPqeGfO5gtP26Bufff6wL53bxX3NAAAg7n3PzPlceqiX1mq1DMOo1+t6MkPHcWq1
mlIql8sFywAAABbXXPO5psSUzQAAIIbOJZ9rSvorsGw2m0wmTdNkzwIAgCXT98yQzzUl/T1XvV6f
mJioVCrsWQAAsGT6ntB8rimZplkoFBqNBnsWAAAsmb5nhnwuvxlyXbcntMtxnEajkclk2LMAAGDJ
9D0z5HM1Gg09ZD2dTmcymXQ67bquf3/P0NCQjmS3bVu3TcFB7wAAAIslgnyucnnqecJzuRwRXQAA
YGn0PXG28+mdoTW7bt4VzcoEOTvv+HB4zQcEq7o8ov0jyfn6XcmCLhHUrBPUCLK3Dp2MZv9Issme
jWg/vxLVAb0louWsiWYxfy6okXyZvUdQc4+gJimokURd3fGAoEgSMiQJgZNkS0lCzo5FszlXC2oE
sWyi2EPRjQ5PCWpeFNS4EZ07l6iFIwlZXCGoeS2a/bxKkL31fERPa5Og5jHJPnzm3Hc/ORUAAGC5
oO8BAAD0PXPO56rVavoRy7LY0QAAIL59zxzzuTqdzsTEhOd51Wq1VCrNdh4gAACAhet7dD5Xs9k8
t3yuVCqlR37pzArHcdjXAAAgpn1PhPlcqVSKmQwBAEB8+56o8rksy9q+fTsJ7QAAIL59TyT5XI7j
TExMTDexIQAAQCz6nrnnczmOY1mWvsvHtm32NQAAiGnfM8d8Lsdx8vm8ZVm6kvFcAABg0c1jPle7
3Wb/AgCA+BiYnJyM2zb9nwMDoTWiXCRBkEz6SHiNJPJIMu+1JErlgCQw7XxBjSQQNiuo+YagZlV4
ySUvqEhe0zOCmhdvD69Z8YfhNa8KTo2B3xuI5qDfF81izj8czXLuEtTUBDXvFNTcGVUuUkFQI5lP
40R4yQZBZtYxwfP6Q0F20mOCTb5BUPORa8JrVh8Irzl5v+RCJqg5HV6ySTB3SlSZA1Edhn8tuW7k
BdcNyRuGIGjwHUejeV6SzblMUPMZwXvc5YL3rycfDq+Z/H8m5/WYAQAAiDv6HgAAQN8z53wurVar
BYsBAABi1/fMMZ/L75xGRkbYywAAINZ9zxzzufRfRkZGejIrAAAAYtf3zD2fy7KsXC6XTCbZywAA
INZ9zxzzuVzXdRynUCiwiwEAQExMO5R+eHjYsqzZdj+maeqoiqGhIcuyLMvSj6fT6Varxe4GAACL
aL7yuUzT9DzP87xqtZrL5Wh6AABAfPueOeZzsWcBAEDczGM+l/+/MxcAAAAsjDjmcw38pSC7ZDS8
ZPfXwmtWCrZHkkN0VJKZlRTUSEJiJEFWgnyTj46H13QFq5JEHjlpwe4RfBfaXS9YmWQS8k3hJZNf
CT81fmogmnyuPRGdOwciWs7dgprTRUGRJANOkil2vaBmd3jJe/eH10gOsY2CGkH0nxJEDKnVktf9
BkHRSUHNTYLT68PhNYLIPnWxoObYBYKilREd9OuiWczkPwryuf6v8OvGukPh6xK8xSnBy6UeWRXR
gfj2iM73THhJ9b7wmh2T5HMBAIDljb4HAADQ9wAAACyfvmfuuaT+jzuOw74GAAAx7XvmnkvqOM7w
8LCexSeTybCvAQDA4pp2HLvOJW232+ecS6rna9bd0qwmfQYAAJgP85hLWq/Xx8fH9Zdl7GgAABDf
vmeOuaT6QT3zYbfb5f4eAAAQ375neHjYcRw/ikvINM1CodBoNIIPcnMPAACIdd8zx1zS4COu69L6
AACARTftfc06l3Tbtm3pdFoplcvlxsbGdC6pUiqR+PEPVqtVP5e0VCoppTKZjM4lHRwcHBoaUkrJ
b4gGAACYP7HM5/pheHbJzv+2M7TmD3btimR73iqoOSWoef5WQZEkj0aSz3V/eMm+58NrLhOs6gOC
mocNQdH7BDVPCWpukGxQeMnk5wQ5O9+MJp/r7KZozp1PRHQO3v6goOjPBTWC5Zy/QnB+nRWs622C
Q+Mb4TVfEqzqqKBGEAWmnhXUPCqoOSzIJlN3CWo+I6i5NrxEEPOlrhLU3Cq5HkaUqzVjSPcsTP4v
wXXjzeHXjT88Eb6ujwu256OSl10SQvmioOZIRBskOME+Lwge+3/J5wIAAMscfQ8AAKDvAQAAWD59
z9zzuTqdTrFYTCQSOrkCAABgEU17K5fO50omkzqqwnXdSqXij8yq1+t+ZavVSqfT27dvN01TD3ev
1WrlcrnT6ej2aHx8nHHsAAAgvn3P3PO5RkZGut3uE088QTgXAACIg3nM57IsK5lMDg4O6gl+2NcA
ACCmfc8c87lc1+10OuVyud1uK6VGR0fZ1wAAIKZ9zxzzuXTPpD8x2rp1K5/3AACA+PY9c8znSqVS
uVxOf8zTk9gFAAAQr75H53Op14ep79ixo16v63yuRqOhh6yn0+lMJuPnc+n7e4aGhnQ+1yc/+Uld
mUqlyuUy+xoAACyupZrPJcmfOnpLeM1f7wzP+XqTIOdLEPckytk5Iwm2keRYCXKIbr0tvObdglUJ
Yr7UnYKaVYKaxyUTbb5DRfLEJn9bkLMzEU0+1zeMaM6dr0V0Dkpimp6RLEgS3iYJanq7oOZkeMn6
q8Nr7hasqis5lwU1pwU1kuit1pbwmrN/E16z4nrBytZEdJA5ghpJPtepiLbntWgWM/m/w68bt90W
fvH9C8H7zjWC7ZHEOT4mqBHE6KlnsxGd73cIFiN4w/hH8rkAAMAyR98DAADoewAAAJZP3yPJ57Jt
O5FIDA4O+iPV/bgupZT+ccuy2NEAAGDRzTWfK5fLeZ6XTqeLxeL4+LhSqtVq5fN5PRas2WwGE0wB
AAAW0bSf9+h8rmazKcnnGhoaMgyjUqmwQwEAwNLre2abz1Wv1xuNRqPRYJ8CAIAl1vfMNp8rlUpV
q9VSqUQkBQAAWGJ9zznkcxUKBdM0e5IrAAAA4t73nFs+l06omJiYYM8CAIAl0/fMKp9Lj2bXPzg2
NpZMJvXf8/m8bdulUsm2bfY1AABYXLHM52oLMo8E+R3Pfjq8ZrVge24T1IwJalxJmMr9gpp1gpq9
4SVXCzKqHhOsap+g5ouCGkm21InLBUWSoK9bw0sm3yPI5/pWNPlcZy+L1zkoidBxJDlNHxfUbFu4
57VVEDJ0zwLu53FBzeOCmvJGQdH5gpqPSE7CiJ68YEevXsCbRU9GtBzJW6okn+uNgnwuyamzVVAj
iG5T3lpBkeSacElEbxhpwWsxQT4XAABY3uh7AAAAfQ8AAMDy6XvmmM/lum42m00kEtlsdlbj4QEA
ABa079H5XJ1Op91ue563fft213Xr9bppmqZp6qFe6vV8rlQq5Q9ob7Va+sFGo7F79+5Wq9XtdkdG
RtjXAABgcU2bS6rzuXQoqRLkc6VSqUqloufv0crlsv5LoVA4ePAg+xoAACyuBcrnyuVy7GsAALC4
pv2855zzuTKZTM9y9u3b538vBgAAsFjmPZ+rUqns3r17Vi0UAADAgvY9keRzlUol0zQzmQw5FQAA
IL59z9zzuXSxHsq+Y8cO9jUAAFhccczn+spAeOaRJEZmk6Bmz5cERfsFNSvDS5J3hdd0BRNJFl8L
r7lQsMnPCGoa61U0K5PkBx0S1JwJL7ngWHhNVrCq/yk4Nf7zQDT5XGsiOnceiGg5rwiC694gCDRK
CNZ1VvDkN7wQXiOIXBPlEF0sqLlfcF4kjofXeG8TrOx0NOfXxZ8XXBMEF81rBOfpAcH2XHA0vObF
LRG9YCqi/Sww+VlBrt//IbhuJAUru1ZQI8ikW3dfeM0JwQm26TOC9zjBJksi4FqCmn83ST4XAABY
3uh7AAAAfQ8AAMDy6XvmmM+llNI/Tj4XAACIdd8z93wuy7LK5bLned1ud7p5nAEAABbMPOZzmaap
lLJtO5lMklMBAAAW3fzmc9VqtXw+n0qlDMNgXwMAgJj2Peecz+Xf6KOUKpfLrVar0+nUajX2NQAA
iGnfE1U+l2EYpmn6yRUAAACx63siyefSGo1GT0g7AABAjPqeuedzVSoVXTY8PKzvcQYAAFhEcczn
GviCILtEcp+0JPRonaDmtvCSldXwmvsFq5LkkrxdUCOJHfuioOZZyX6WhF2Nh5dc7kbz3DcLavYJ
akYEp8ZPR5TP5Z2N6OR5MprFPHB1NMeP5PDZI6gRHBrqfEHNK5LAsCOSBQlqBBlVCUF2kne54HgW
vO6jgk2+XVBzh6BG8vH+b70zvGb9w+E1x6+J6Nx5IZrFTH5HkM/1Q8F147hgZesjesEEwXXvPBRe
8/6I3pYFbxfqo4Jctsl/IZ8LAAAsb/Q9AACAvmfGnAotm81aluXXB1Ms/Pud/SU4jsPuBgAAcex7
ZsipqFarnue1Wi3d6+iGplgs2rY9Pj7ueV6z2ex0Oq7rOo4zPDzseZ7neQzpAgAAi+vccyoMwxgf
H0+n07VarVwuNxqNsbExv7nRY8H0+C/dMM1qFkQAAIDIzTWnIpfLOY6zb98+/fee/63X6+Pj4/r7
MvY1AACIad8z25wKpdSU9ZlMZnx8vNvtcn8PAACIad8jzKmwbTuTyejYUdu2pyvj5h4AABDfvmeG
nArNdd1sNuu6brlcLhQKmUymVCrp1qfT6RSLRT+g1HEc13VpfQAAwOKa9r5mnVOxbdu2dDqtlMrl
cmNjY/o+ZaVUpVJRSmUymWazqRuaZrNZLBb1fTyZTGb37t2GYQwODg4NDSmleu6JBgAAiFHfo16/
NSf4SL1er9frUxanUik9hiuo3W6ziwEAQEzEMp/rCkF2yWrBgtYKaiRBIMnwkmsOhNccFqzKE9Sk
o9lk9dhcG+MfWyPY6NOCVV0QUc3hleE1lwjylf5ZcGrcdtttXEQAzOqaMPBBwXuc5L3puOC9QHDx
vT6aVYlqzhPUtFZH81pMtsnnAgAAy9v85lTYtp1IJPQdQr5Op5NOp2cY/AUAALCgfU8kORW5XK7/
pp+RkRF/qBcAAMCCmd+cin62bSeTSfY7AABYePObUzFlO1Uul9nvAAAgRn1PVDkVQZVKhaYHAADE
ru+JNqdCazQa2Ww2kUgopfL5fPCeaAAAgEXreyLMqfC1Wi3P8zzPU0o1m03TNHkBAADA4vc9OqdC
KZVOpxOJxI4dO+r1us6pqFQq/uj0YE7F0NCQHveez+fL5bJhGLZt685J51cAAAAsovnNqcjlcvrT
nR5TPggAADCvmK8ZAAAsF7HM53rzQDQLyghqNglq9kS0rvvDS24QfBAmyVLZL6h5VFCzSlDzTEFQ
9GJ4yXmCjT4tyG25+WR4zTrBJv83wanxXweiOVY//+GITp67IlrOVYIaweterYTXHI/oaV0uqLla
UDN6s6AoG9F+FoT2vWM0vOasYFUH7gmvuUdwHH5YEBC4qRVec8gQbI9ggtu7I3opTke0nKcF142B
vxNcNwQZguopQY0gY1GdENR8Jpq3yuuiOS3UDYKaf5kknwsAACxv9D0AAIC+J4pc0lqtph/xy/Qj
6XSaiC4AABCXvmfuuaSO40xMTHieV61WS6VSp9OxbXtkZKTVahUKhVKpxN4HAACx6Ht0Lmmz2Zw5
l9QwjFqt5jhOo9GoVqvBXNJMJqMHvev5CR3HsW07l8sZhrF161bbtkMngwYAAFiIvifaXNJUKpXJ
ZFzX1Y2RzrWg7wEAALHoeyLMJbUsa/v27bNdGgAAwAL1PVHlkuq7fHQMu2EY+mYg/SedEAAAiEXf
E0kuqeM4lmXpu3z0zT22bbuu22g0crkcfQ8AAIhF3zP3XNJut5vP5y3L0kPZO51OLpfbvn17Op3e
t2/fdDlfAAAA82R+c0nb7XbPI+VyWX/nBQAAsMDimM81KMg8Ovm+8OVc8kB4zVOCAKrEmfAaT5DX
s3E8vObohYIdtCK85BpB3soBQUjV2wTLOSbY5BdWCooE2WSXCWoOC16L8wSvxb8KTo3/O6J8rlMR
nTsrIlrOoY2SF1VQsyG8ZNMBwfYIMoY2CI6NY+eF16wRBDW9sDa8ZtWz4TVn1gj2oSBvLvlaeE1X
kin2vKBGcI26WXB+7ZNszvmConURHfRHolmM5C114D+FXzcu3ivYz4LtkeSXnb5AUNQVvO8IjsMD
K6K5bmwQhHh9m3wuAACwzC10ToW/wCkHfwEAACxC3zMfORWWZTmO02639SPsfQAAEIu+Zz5yKvSi
9JxAM0zuDAAAMB+mvV1QnlNh27YwpyKVStm2feWVV2Yymf7BXwAAAPNqEXIqdKvE/T0AACAufc98
5FRYltXpdMbGxqrVas/szwAAAIvW98xHToW+2bnT6RiG0el0yGMHAACx6HvmI6fCNM1kMjk4OFgs
Fuv1OvlcAABgIS10TkXPAgEAABYM8zUDAIDlIo75XD8fUeaRIGZHCeJERL3hmYvDay55JrzmqdXh
NWsEeT0vRPViSLJvBM9LXSKoOS6oEeyfFc9G85q+LDg1vhzRsXooopdr7wK+7A9+Lbzm7W8Lr3ms
EF5zbSO85tH7w2s+/v7wmk8Icqw2CT62PvSB8JpV9wmuLYIXoyjI0RsTPK9bBc/rM48KDo6z0Zzv
v/tb4TVPRnTMr4poOU1JPte7BNeNhwUruyai6/PVgpovCmrWh5esPB7Na3H5HF4LPu8BAADLxfzm
c9m23ZPPpZTqdDrpdJr5ewAAQFz6nrnnc7mua1mW53n1en1kZMRf8sjIiB4bDwAAsJCmHc+l87na
7fbM+VzpdLpWq5XL5UajMTY2FsznUkrpH7Ftu1D48Xf4tm0nk0n2OwAAWHjTft4jz+dyHGeGfK5E
ImHbtv9flmXpuZsBAADi0vdElc+lvyMrFoudTqdSqdD0AACA2PU9UeVzKaXK5XIqlep0Oo1GI5vN
JhIJpZSeypkXAAAALH7fE0k+l98bKaUMw2i1Wp7neZ6nlGo2m6Zp8gIAAIAFM+19zTqfa9u2bTqH
K5fLjY2N6XwupVSlUlFKZTKZYD5XsVjM5/P68d27d6dSKf3RTiaT6bknGgAAIEZ9j4oin0t/tNNv
uscBAADmD/M1AwCA5SKO+VyXCjKPBHE0op6uu1JQJMiEUivCS9YLJmuUZIpdIKh5XlBzKikpEtRI
Qs7eJ6hpRPPk04I8Gsm8mT+MKmdHRXP8iCQjWo4k4O0xQc1Ngpo/F9S8U1AjCSdbIzjdBfluJzeF
16w6FM1LIYgvUw+sFWyP4HmdEZxft7wYXvNuwTZLcrUeVNGcywt56jwtuG68RfAed3SLYGUbBTXf
CC/ZtC+85ohgVV5asJ9b0bylbBDUPEE+FwAAWObmN59LKeUvQcdZ6H9ms9nQEfIAAAAL1PdEks/l
OM7w8LAeu57JZPRkzZ7ndbvdRqPB3gcAAAtpfvO59Lh33TClUik9YY+O6Joy1AIAAGD+zG8+V71e
Hx8f19+X6UdqtVo+n0+lUnqKZwAAgMXve6LK59KTAHW7Xf11WLlcbrVanU6nVqux9wEAQCz6ngjz
uXT34//dMAzTNCcmJtj7AAAgFn1PhPlcjuO4rhtsfRqNRvCfAAAAi9n36HwupVQ6nU4kEjt27KjX
6/o+5UqlkkgkdG5XMJ9raGhID1PP5/PlctkwjMHBwWw2u23bNn1PtP7BRCIxPDxMKCkAAFhg85vP
1W63g/+sVqvVapWdDgAAFgXzNQMAgOUijvlcbxRkl0j6tdOSzKOzghrBclYJlpMQrOqMoMaT5IWd
FNQIMn3eIMj0keSFnVwlKLpQUCMI49kkWMwhQU7T5PfCT43/MBBNPtfjEZ073gXRLGedIIPpxGXh
NesPh9dIosAkMXovXh5es1oQCnWyLFjZmKBGkK+0+q7wGsHTUoLII3VcRXQuXyUoErzu5wkudplo
Lgkiz0e0HFGu378XXDciyoVMfC285mrBqs6LZnNEb00HzhcUXSK4hh8knwsAACxvC53PZdu2/mfP
6DAAAID5Nu13LzqfK5lM6qgK13UrlYoeljU0NFQul13XLRaLpVJpeHg4k8kUi0XHccbHx/XwLj0A
vtvtDg8PB+93tizLz74AAABYSNN+3qNztZrN5sz5XIZh1Go1x3EajUa1Wg3mcxmGYVlWrVYrFot6
/kPXdRuNxpVXXhn8lAgAAGCR+575yOcyDMPzvK1bt5ZKJfLYAQBAXPqeecrnUkqVy+V6vU7fAwAA
4tL3zF8+l144ux4AAMSl75nXfC7Lsvq/FAMAAFicvmc+8rlqtVo2m00kEkNDQ+RzAQCABbag+Vzl
crlcLrPTAQDAomC+ZgAAsFzEMZ/rzYLMoxOSBUnCQgQZHztv3Blas+tTu0Jr1p0OX9cpwSZ3BTWi
CC9JBoooMExQs15Qczy8RJLTJKnpCo6NyVfDT41fjiif6/CaiE6eiPK51LFoTq/zIzpWJa+pJF8p
KXnqgn1ovBjNefpiJprX9MJ9gv0j2dGCa5Qo03BbeMm194TXHJBcoqI65s+LZjGTTwvyud48EM1B
r6I5CbNPRnM8pwU1glg/JYgUUweuF7wWf0c+FwAAWN7oewAAwLLve/QwrkQiYVmWZVl+4KiaKq+0
Vqsl/i1dqctIpQAAALHue1qtlh7KbpqmaZr1ej2XyzWbTZ1X2ul02u2253nbt2/X8/SMj497nqeU
ajab7XZbz2TYbDaZpwcAAMREYrY/oPNK/Ux1nVeqZ232a1KpVKFQYOcCAICl1Pfor6s0/cnNlHml
/R/q8DEPAACIm5D7mpvNpud5nuf50xWeQ14pAADAEuh7+gnzSgEAAJZ83xOaVwoAABBP097fk06n
9Xh1/Q1XqVTS7U6z2Ww2m9u2bdO5pLlcTmeOKqUSiYRfo+/vyefztm3btm0YBnf8AACAmPY9rVYr
+M9gfHp/Xqmmx7EH9SeVAgAALJY45nMN/IMgu+Tm8JL3HQ+vkUTWPCioEcT1qO6tgqKWoEaSj3Nx
eInxQHjNVsGqTgpqDgtqDglq1glqnGsERYJMscl/FOTsXBlNPldxPJpz51RE56DkMJTMgXHshohO
HknwjyPYZkHNnYJVHRHUbBTUCGKR1KOSc1CSUfVeQY0kn6sRXrL+lfCa42+N6GC9MKLlPBvNYib/
SXDd+Kvw68Ybbgpf122C7XkmouNZcn0+s0lQ9JSgRnANv2BveM33J8nnAgAAyxt9DwAAWPZ9z6zy
ufQ/g5McKqV0aJe+/ZmgLgAAsOhmuq85nU7rWC79SKPR8PO5ksmkjqpwXbdSqTSbzVKppCMsdDKX
UmpkZMQwDH1/dLPZ7OmKAAAAFtisv+fSzU2z2Qzmc+n/yuVyo6OjflkwsQsAACDufU/w+yz9yJT5
XFqhULAsS0/lbNs2E/YAAICl1PfMKp8rl8sNDQ01Gg0dz06MFwAAWEp9T7+Z87lM07Qsq9FoFAoF
di4AAFjafc/M+VyFQmFiYqLT6fh3NwMAAMRENPlcOofLsqxWq2WaZi6XsyxL/0g6nW61WgR1AQCA
+PY9s8rnCuZwVatV3Q8Ff4SgLgAAsOhimc/1HwWZRycEC5IE5EgyWY6Fl6w9I1jVJsG6DoWXXCJY
jORbxjWCms+vFRQJssDOF+RPrRCsShK99WhEx+FLglNj4JMD8Tp5TkS0HEF22z7BMb+5GF7zW2Ph
NXd/KbymJsifKm8Jr/ndvwmvuasaXvPeSiSXFiW5U/IPN4TX3CpY2WcE66oJaiRTmEiuP5d9QFBU
jOiYf3s0i5n8acF1400D0ewgQUjeKsG1V3D4KMHpLrpv5qiKaEGC133yC+RzAQCA5Y2+BwAALPu+
R09XWKv9mw81/RyuxL+ly/xIr0Qikc1m9YAvndLlT3sIAAAQu77H8zzDMPzcCaWU4zi2bZum2Ww2
9V3PrVZLT2lYqVQcx2m1WoZh6KkOU6lUpVJRSpXLZX2nMwAAQEz7HqXU0NCQUqrRaOh/WpY1wxD0
ZDIZ/Kdpmo7jsH8BAMDS6HuUUlu3brUsSynV6XT6ZyPUX2yVSqVyuez/18GDBxW5pAAAYMn1PaZp
2rbtuq5lWcH5eDT9PVe5XK7Vav7HQpVKJZFITExMlMtl9i8AAFgyfU8qlTJNc3R0dIZ89Wq1ahiG
bdv6n/r+nlarxec9AABgKfU9SqlCoVCr1Wa4s8eyLNd19c1AAAAAsTXtdI+JREK9nq6lQydKpZK+
18d1Xf3pjo7o0r1RuVz2I72azabfJ9VqNT2wa2hoiG++AABAHPsez/P8v+t0rXq9rjNKp9MT6aWV
y2XaHQAAEAexzOe6NDy7pHIkfDnVG8Jrdv7yztCaXfau8HUdCF9X5XLBk/cENa+El6wVZPFsFazq
dsGE3u94LbxmvyRY60LB6/WWnZEcY7v+KPw1nfxR+Knx3weiyed6KqJzZzyi5bwoqHnm/PCadafC
a05cEF5zvmCDTr0/vCZ9f3hNSxKI9bigRhB6tGp/eI1g96jzBDXHsoKiFwS/Kx8Pr/mYYFWf+ISg
6OOCmnS83r8mvyPI5xoOv24kBfPASLIaJZF9KwU1ZwU1XUHNesmxKgiYfIcbXmNPks8FAACWN/oe
AACw7PueGfK5dNiWbdvZbDaRSAwODtZqNZ3DNfOP6L/rm6MBAADi0vfMkM9Vr9cdx8nn88PDw57n
tdvt4eHhbrc7848opYLjvAAAAOLS96gZ87lqtVomk/GHd+VyOR0+OqtILwAAgLj0PWr6fC7btjdv
3jyrHwEAAIh13zNdPlen0+kJYA/9EQAAgFj3PdPlc2UyGT+QS/gjAAAAse571DT5XOVy2bbtYrGo
/2lZVnAYV2ikFwAAwMI7l3wu9XpmRaVS0WXlcrlarYb+SD6ft23btm3DMOiKAADAAotlTsV7wufw
/tjfhC/nzrn0fQGvSOZBXydY177wGu+q8JoN3wiv6Qo2eYWg5sTG8JpVR8NrzmTCaz4gmJddUKIO
CbZZEgwx+Wr4qfEfIsqpOBnRuXN0Q0QLOh1esv6Z8Jrj1wvWJZhvXhKcsfqFSJ6W2qSiubZcJ9nN
ggXd8NHwmgcFy0kKltMthtdcPxZe85jguQs2R90uOX6ORHTMr49mMZNfDb9u/KrguiG5JhyK6Hwv
CnKNvhHRbn67oEaStyN4y1X/k5wKAACwzNH3AACAZd/3zBA6of8MyufzuqBWqw0ODiYSiWw2W6lU
9JgvXeO6LrsbAADEse+ZIXSi2Wy2Wi2lVKvV8jzP87xUKqWbnkqlUq1WPc8bHx9PJpO61/E8jx0N
AADi2/cocehErVbTIRUjIyPlctmfqzD4dwAAgFj3PSosdCKdTicSiUqlopRyHKfT6WQyGfYpAABY
kn3PzKET+nsu/WFPp9NRSukvvAAAAJZe3yMJnSiXy4Zh6E96Dh48yD4FAABLsu9RstCJUqk0MTFR
LpcrlYo/BKxSqfj3BgEAACy6c8mpcF1XD1BPp388k3EqlarX6/ojn0qlUqlUUqlUtVotFArBRTGw
CwAAxLHvCfYozWZTvZ7JNfPiqtWqvt1nukUBAADEru9ZRO8WZG8J4kTUKkHNqdWCoovDS84XZG+d
kuR8CSZ3PLYyvGbDK+E1JyQvxvHwkjOC7ZHkYd1nCPazZPLL1wTHxtlojtVTER3zb49oOUejOgkF
2VuvSJYjCMS6SXAyf/Gt4TVrBflch88XHPKCF/VWwVOXnBan7w6vkeQQXSMIuzogudhXwktagnyu
M4ID+sLHwmt2XrEztGbX5buiOeYvWbj3OMGlTpbZJ7ge3ia41o0KViV5q0wKarKCGsHbqdo7h2wy
cioAAMBycS45FaVSSSnlOE42m/XL9Cw+muM4/T9LWgUAAIhp3zNDTkW9XnddN5/PG4bh51To+Xu0
ffv2GYbhOE7PAtndAABgEc30le/Q0NDExESj0dDDsoI5FSMjI0NDQ2NjP/6mt2dKQ9u2x8bGstls
p9NhJkMAABAT55hT0Wg0Nm/ePOWPuK6rpzE0DIP5ewAAwJLpe6bLqQh+q1Wr1fS9O3o6n0ajoT8W
KhQKepofAACAJdD3TJdTkcvl/M9yyuVyvV7P5XKtVkspZdt2sVjU9zXbth3skAAAAOLb96hpcio+
+clPuq6bzWb1+Cy/uXEcx7/ZWd/vrL8mAwAAWHTnklOhlKrX681mc8eOHfq7rVQqtX37dtu28/m8
bpVyuZxlWa7rViqViYmJer1OWgUAAIhp3xOaU5HL5cbHx2f4KdM0g7cE0e4AAIDFxXzNAABguRiY
nJyM2zb9wsBAaM3zgmyOiwW5P5LMEUG0lKh/PCUJDBOEHq0T5E8JStQzVwmKviGo2RxekhAErngX
htesej685owgT22tIH/qu4JT4+cEx6qEEdG582REv8hcKziADgiWkxHUnBHUSLKuHr88vObdT4bX
7FkbXrP+2fCa49eF17x9b3jNY+8QXMf2h9eclGTSrRHUvE1wvu8RXMcEq5LM7r86onPndETLeVlw
3fhPguuGJMfqkKDmEUHNBYKaF64XFI0LaroRbZDgGjXZnjzn92sAAICfBNP2Pel0OvE6PW4r+Egi
kcjn8zqJoudx/95n27Z7HgEAAIhj39NqtQzDaDabejh6pVIJPtJsNicmJorFYqfT0Y/X63XP86rV
qh9QalmW53n1en1kZIQdDQAA4tv3BJmm2RMymsvl9u7dq+dxDj4+MTHhB3Lp9C7btnW8FwAAQKz7
noMHDyqlLMvKZHrvUDQMwzCMiYkJ/c9SqaRn6HniiSf8mkQi0TPRMwAAQEz7nkqlkkgkJiYmyuXy
zJXVajWVSg0NDQUD2D3P2759u/46jH0NAABi3ffou3larVb/5z2u67quOzQ0pP+ZSqX0rTw6ucJX
LpdTqRR9DwAAiHvfMx3btq+77jrDMIIzMut4ip5Pd3Qku2EY7GsAABDTviedTruum8/ndeMSfEQP
Ys9kMnv37k2lUvpxnd5VrVYnJiYGBwdrtZoexL5jxw59gzMAAMDimjafq9VqhT4y5ePtdlv/JfSW
IAAAgIXEfM0AAGC5SMRwmz60c2doza7/viu0RhDlJIqjOU9Q87wgJCZxMrzGE+SOnRBkA208Jdge
QfZWUvDcTx4SPC9JiI4gm+yM4AVbL8jeOh5RqM+aiI75FREtR5KrJSGJ2TnzsfCas3eE1ziC1yIr
OHckIV57jGhejI2SfC7Ba3FK8mJcHV5ymSCfa/9d4TXv74bX3P9FwfleCa9xBesafUCwnIjOnevV
wtkruLDuPT+85uITgtdCkHX12ouSC72gRpKrJcmpFGQ1bhw/9/3P5z0AAGC5mKnv0bcwZ7PZWq3m
um4wgUv/l/57f5KXUkrf11wqldjFAAAg7n2PZVkTExPtdntsbGx0dFQp5XmezuEyTXN4eFhndZmm
2Z/kpZQql8vVapX9CwAA4mPa+3v0HDydTscwjJ4RW5VKpdFoTDm8yzRNP5cUAAAgVqb9vMc0zWQy
mU6ne/oYy7L27dsXDOHSZkjyAgAAiHXfk0qlxsfHq9Vqo9EYHBz00ydSqZTjOD0x7Go2SV4AAADx
6nu0crncarWGhob0LT5KqUKh0Gw2R0ZG8vl8sHKGJC8AAIBY9z2WZWWzWT9pK5lM+v+Vy+WeeOIJ
27aDBQAAADE307yF5XL5yiuvdF03k8mYpplIJJRSemi64zj6z8HBQcMwdG5Xs9nM5XL6Z2u1mr4x
aGhoiG++AABArPseHbReKBT8RzzPCxbU6/WZeybaHQAAECvM1wwAAJaLgcnJydht0wcHwouuCi/Z
eEt4zVFJVogkPCktKBHkiUjyniSZPoLYFlHumCAyS51cLygSZM1kD0fz3CW5bJJN/t+CU2PgVwei
Oej3R7OYYkT5XHujeUlFkT5nNguKBFlykmuCakWz0ekzglWtimY5knPwhGQwySZBzT5BTVdwHJ6K
5tiQnBbvjuh958F10Sxn8mnBdeMlwXVD8r5zj6DmI+ElVwuuG5Jr5jPRHD4ikpfroWmu4XzeAwAA
losI8rn0X2q1Wv/P6pugdYE/AxAAAEC8+h55Ppd+3J/gRynlOI5t26Zp6nufe26IBgAAiFff05PP
ZRiG/19+Ppc/an1oaEgp1Wg0/J7J/y8AAIC49z2zzefaunWrDq/odDq6W2LnAgCApdH3zDafyzRN
27Zd17UsS8/9AwAAsDT6Hk2ez5VKpUzTHB0dtW2bL7kAAMBS6nvOIZ+rUCjUajWaHgAAEE8R5HPp
4nQ6re90Nk2zVCr5X4TV63X9g+l0moFdAAAgjn3PueVzNZtN/V/B/6XdAQAAccB8zQAAYLmIZT7X
74RnlyQ/E76c7vsEKzsgqNkgqDkrqLlGUHNMUCPI9KnuCa/ZKliVJB9HEp0k2BzlSvJoVgpq1oeX
vFWQBfYtwanx8kA0+VyJiM6dFRdHtKCbBTW3C2pui6hGEAa2ShBk1RWsaq2g5uOCmt+VBOCdF9E1
4cOCmhsiOlEFAXjXC3K+HnmH4LIquAA1IjrkPx/Rcv5Okuv3y4LrxlsFKzsiqJFMKSPJrZNcpC4T
1AgC1bLvjeat+6fJ5wIAAMvcLPK50ul0MIpLj+dKJBKDg4O1Wk0/qH+kf3YfAACA+PY9/flcerhW
tVotl8uO4+Tz+eHhYc/z2u328PBwt9tVSjWbTcaxAwCAeJr2K7uefK6e/63VaplMxh+0lcvlaHcA
AEDMzTqfS7Nte/Pmzew+AADwk9D3TJfPpXU6neAMzgAAAEu479H687m0TCZj2za7DwAA/CT0PTPk
c+l+yLbtYrHoF+vxXAAAAEuv71Gv53PpdC3TNNPptG3blUqlVqsVCoV6vW7bth7ZPjExUS6XlVL5
fN627VKpxKdBAAAgbmaRz9Uzqss0TV0TpPO5AAAAYoj5mgEAwHIRy3yuJwTZJR8ILzlxNJq+ryyo
kWSFnLhTUCSJrj8dXrLqE+E1khuyXhTUPCrZP+uieV7qOkGNK6hZE14y+T/CT41fiiify4jo3DkU
0XJOSV4uwUQWiX3RHPIigny3Dwhy9CQRVUlBzVOCXL+LBdlbz9wgWNnjgpp3Cmo+H9E5KLmwPhhe
smkB33deiWg535bkc10Uft3Y8Gz4um4VbM/HJOd7RlC0MqIT40nBqfxCeM2fC1b16+RzAQCAZW4W
+Vz6FuZ0Ol2r1YJBXfrvlmUlXucvoVgsMs4LAADExLT3Nfv5XJ1O57rrrisUCq1WK51O1+v1XC43
MTHhuq4ew9VsNhuNhmmahmHk83nP+/Hn1o1Go9FoZDIZ9jIAAIiDaT/v6cnnMgzDMIxcLnfw4EGl
VKFQcBxH1xw8eLB/YFen07Ftm9AuAACwBPqeKfO5crmcPzGP7myUUo7j9H+oMzIysn37dvYvAABY
An3PlPlcmzdvtm1bdzyGYfgf+fRoNBrJZNIwDPYvAABYAn2P1pPPlclkDMNoNBqu61arVcuybNsO
zm2o6WmdE4mE/kupVGJHAwCA+PY90+VzFQqFkZERfa9Pp9Op1Wr9N/HU63XP8zzPy+Vy1Wq1Xq+z
owEAQHz7HtWXz6UfzGQyruvmcrlUKqU7nlQqpfukfD6vlAqOYwcAAIiPWeRzaYVCwR+pHkzjIq4L
AADEHPM1AwCA5SKW+VzfFmQe3SdY0NcENTcLagS5WitPhNcIooFEeSvnCWokuVotQc2+VYIiQQDM
zh/tDK3Z9bld4asS7GdJtpQg/kV9WZKz86vR5HOJjkOJLdEsZu354TXvFyznNUHNZREdqw8Kag5J
9nM6ov28VVBzdXjJuk+H12Qlr6mgZjyiw/AxQc0nJDVJQVE5oo1uRbOYyc8Jrhs/FFw3JBfxuwQ1
kg83jgjO0z3RnDqSpyWI2lOC+DL1TfK5AADAMjdf+VydTmdwcDCRSAwODrKXAQBAHMxXPpdlWfV6
vf+2aAAAgMUyX/lco6OjhLEDAICl0ffMMZ+r1WrV6/XR0dHgjwMAAMSx75lLPpffOe3du9eyLPYy
AACIdd+jnVs+l88wDD2bMwAAQHz7nrnkcwUXMsP/AgAAxKLvUXPI53IcZ3BwMJ1O27ZNKCkAAIiJ
+crnarfb7FwAABArzNcMAACWi1jmc71RkF2yWrCgVwQ1ggChq06G1zwlWJUkH+dwQlBkhJckBVkz
XUE20AWPh9dIcsdOC578GkHgSlewrjWCmmcE+VOTPxDk7PxSNPlcq49Fc+5cG9E5eKGg5tNfErwW
7w2veWGlYGUXCGruEtTcJHjuXniN5DR9RhCadasgEOszggN6kyBw7td2CjLydoVn5Kkbwkve/WB4
zZ5MeM1GJ7zmVETH/CsRLactyfXbIbhuHBKsbG94yVtVNMezJGtP8j4oeb/wstGsbPL75HMBAIDl
bb7yuZRSjuNks9lEIuFPdQgAALCI5iufy3GcfD6fyWTa7TZT+AAAgDiYr3yubdu25XK5ZrNJ0wMA
AOLe98wln8txHMdx9FdjelIfAACA+PY9c8nnOnjwYCqVGhsbGx8ft2270WiwowEAQHz7Hu3c8rlS
qVQqlTIMI5PJ5HI53TMBAADEtO+ZSz6X/i/dHjmOs3nzZnY0AACIb9+j5pDPlUqlqtVqsVhMp9Pb
t2/vufsHAABgUcxXPlfPPwEAABYd8zUDAIDlIo75XP9uIDy7RNKvSbJCJFlXSpAbtVYQ7nJasKqN
gppvCLLJVgkyxc58QLAywVC8S05F81rslOQH/bEgP8iL5jicfEmQs/Nr0eRzXbwnmm1+JqJfZJKC
MJ7uKsGCBLlsCcHB4V0nefKCmhcFNZIAoRWCmq7guZ8Jr7lDsKqPCvKM3i3IAttzvWA5jwiWI9ie
OwTb8zHBtW7NSRUr3xO8pZqC97jR94Wv67IHwmuuEWyz4CVVxyXH/Lpo3k9FoWI3CK7hO8jnAgAA
y9u0fY8ftqUnJ0yn03721pS5XYlEQo9XL5VKPZWWZbGjAQBAfPseffNys9nUg7ZarVYul/M8z8/t
Ghsb05P6tFotPYDLMAylVL1e19EWwR8HAABYdInZ/kBPbpd+0DTNiYkJvyCXy+keCAAAID5mfX/P
lLldhUKh0WjolsiyLD7jAQAAPwl9z5S5XZlMZmhoSN/H4zhO/6w/AAAAse57UqlUMHY0+Pee3C71
+kc+ruvq6ZsBAACWUt+Ty+VqtZpud4rF4vDwsJo+t8s0TcdxKpUKX3IBAICl1/dUq1Wl1ODgoB6j
rv+ppsntSqVShUKhJ549n8/btl0qlfRgeAAAgEU003guwzDGx3vn1Jwut0spNTY21vNIMMALAABg
cTFfMwAAWC7imM8FAAAwH/i8BwAA0PcAAADQ9wAAAND3AAAAxNf/PwDJujA2rHF/JwAAAABJRU5E
rkJggg==

------=_NextPart_000_0000_01CB2439.DA4C9960
Content-Type: image/bmp
Content-Transfer-Encoding: base64
Content-Location: http://wilab.inha.ac.kr/genenetfinder/supplements/Yeast30.bmp

Qk0MOjcAAAAAADYAAAAoAAAAFAMAAPsFAAABABgAAAAAANY5NwASCwAAEgsAAAAAAAAAAAAA////
////////////////////////////////////////////////////////////////////////////
////////////////////////////////////////////////////////////////////////////
////////////////////////////////////////////////////////////////////////////
////////////////////////////////////////////////////////////////////////////
////////////////////////////////////////////////////////////////////////////
////////////////////////////////////////////////////////////////////////////
////////////////////////////////////////////////////////////////////////////
////////////////////////////////////////////////////////////////////////////
////////////////////////////////////////////////////////////////////////////
////////////////////////////////////////////////////////////////////////////
////////////////////////////////////////////////////////////////////////////
////////////////////////////////////////////////////////////////////////////
////////////////////////////////////////////////////////////////////////////
////////////////////////////////////////////////////////////////////////////
////////////////////////////////////////////////////////////////////////////
////////////////////////////////////////////////////////////////////////////
////////////////////////////////////////////////////////////////////////////
////////////////////////////////////////////////////////////////////////////
////////////////////////////////////////////////////////////////////////////
////////////////////////////////////////////////////////////////////////////
////////////////////////////////////////////////////////////////////////////
////////////////////////////////////////////////////////////////////////////
////////////////////////////////////////////////////////////////////////////
////////////////////////////////////////////////////////////////////////////
////////////////////////////////////////////////////////////////////////////
////////////////////////////////////////////////////////////////////////////
////////////////////////////////////////////////////////////////////////////
////////////////////////////////////////////////////////////////////////////
////////////////////////////////////////////////////////////////////////////
////////////////////////////////////////////////////////////////////////////
////////////////////////////////////////////////////////////////////////////
////////////////////////////////////////////////////////////////////////////
////////////////////////////////////////////////////////////////////////////
////////////////////////////////////////////////////////////////////////////
////////////////////////////////////////////////////////////////////////////
////////////////////////////////////////////////////////////////////////////
////////////////////////////////////////////////////////////////////////////
////////////////////////////////////////////////////////////////////////////
////////////////////////////////////////////////////////////////////////////
////////////////////////////////////////////////////////////////////////////
////////////////////////////////////////////////////////////////////////////
////////////////////////////////////////////////////////////////////////////
////////////////////////////////////////////////////////////////////////////
////////////////////////////////////////////////////////////////////////////
////////////////////////////////////////////////////////////////////////////
////////////////////////////////////////////////////////////////////////////
////////////////////////////////////////////////////////////////////////////
////////////////////////////////////////////////////////////////////////////
////////////////////////////////////////////////////////////////////////////
////////////////////////////////////////////////////////////////////////////
////////////////////////////////////////////////////////////////////////////
////////////////////////////////////////////////////////////////////////////
////////////////////////////////////////////////////////////////////////////
////////////////////////////////////////////////////////////////////////////
////////////////////////////////////////////////////////////////////////////
////////////////////////////////////////////////////////////////////////////
////////////////////////////////////////////////////////////////////////////
////////////////////////////////////////////////////////////////////////////
////////////////////////////////////////////////////////////////////////////
////////////////////////////////////////////////////////////////////////////
////////////////////////////////////////////////////////////////////////////
////////////////////////////////////////////////////////////////////////////
////////////////////////////////////////////////////////////////////////////
////////////////////////////////////////////////////////////////////////////
////////////////////////////////////////////////////////////////////////////
////////////////////////////////////////////////////////////////////////////
////////////////////////////////////////////////////////////////////////////
////////////////////////////////////////////////////////////////////////////
////////////////////////////////////////////////////////////////////////////
////////////////////////////////////////////////////////////////////////////
////////////////////////////////////////////////////////////////////////////
////////////////////////////////////////////////////////////////////////////
////////////////////////////////////////////////////////////////////////////
////////////////////////////////////////////////////////////////////////////
////////////////////////////////////////////////////////////////////////////
////////////////////////////////////////////////////////////////////////////
////////////////////////////////////////////////////////////////////////////
////////////////////////////////////////////////////////////////////////////
////////////////////////////////////////////////////////////////////////////
////////////////////////////////////////////////////////////////////////////
////////////////////////////////////////////////////////////////////////////
////////////////////////////////////////////////////////////////////////////
////////////////////////////////////////////////////////////////////////////
////////////////////////////////////////////////////////////////////////////
////////////////////////////////////////////////////////////////////////////
////////////////////////////////////////////////////////////////////////////
////////////////////////////////////////////////////////////////////////////
////////////////////////////////////////////////////////////////////////////
////////////////////////////////////////////////////////////////////////////
////////////////////////////////////////////////////////////////////////////
////////////////////////////////////////////////////////////////////////////
////////////////////////////////////////////////////////////////////////////
////////////////////////////////////////////////////////////////////////////
////////////////////////////////////////////////////////////////////////////
////////////////////////////////////////////////////////////////////////////
////////////////////////////////////////////////////////////////////////////
////////////////////////////////////////////////////////////////////////////
////////////////////////////////////////////////////////////////////////////
////////////////////////////////////////////////////////////////////////////
////////////////////////////////////////////////////////////////////////////
////////////////////////////////////////////////////////////////////////////
////////////////////////////////////////////////////////////////////////////
////////////////////////////////////////////////////////////////////////////
////////////////////////////////////////////////////////////////////////////
////////////////////////////////////////////////////////////////////////////
////////////////////////////////////////////////////////////////////////////
////////////////////////////////////////////////////////////////////////////
////////////////////////////////////////////////////////////////////////////
////////////////////////////////////////////////////////////////////////////
////////////////////////////////////////////////////////////////////////////
////////////////////////////////////////////////////////////////////////////
////////////////////////////////////////////////////////////////////////////
////////////////////////////////////////////////////////////////////////////
////////////////////////////////////////////////////////////////////////////
////////////////////////////////////////////////////////////////////////////
////////////////////////////////////////////////////////////////////////////
////////////////////////////////////////////////////////////////////////////
////////////////////////////////////////////////////////////////////////////
////////////////////////////////////////////////////////////////////////////
////////////////////////////////////////////////////////////////////////////
////////////////////////////////////////////////////////////////////////////
////////////////////////////////////////////////////////////////////////////
////////////////////////////////////////////////////////////////////////////
////////////////////////////////////////////////////////////////////////////
////////////////////////////////////AAAAAAAAAAAAAAAAAAAAAAAAAAAAAAAAAAAAAAAA
AAAAAAAAAAAAAAAAAAAAAAAAAAAAAAAAAAAAAAAAAAAAAAAAAAAAAAAAAAAAAAAAAAAAAAAAAAAA
AAAAAAAAAAAAAAAAAAAAAAAAAAAAAAAAAAAAAAAAAAAAAAAAAAAAAAAAAAAAAAAAAAAAAAAAAAAA
AAAAAAAAAAAAAAAAAAAAAAAAAAAAAAAAAAAAAAAAAAAAAAAAAAAAAAAAAAAAAAAAAAAAAAAAAAAA
AAAAAAAAAAAAAAAAAAAAAAAAAAAAAAAAAAAAAAAAAAAAAAAAAAAAAAAAAAAAAAAAAAAAAAAAAAAA
AAAAAAAAAAAAAAAAAAAAAAAAAAAAAAAAAAAAAAAAAAAAAAAAAAAAAAAAAAAAAAAAAAAAAAAAAAAA
AAAAAAAAAAAAAAAAAAAAAAAAAAAAAAAAAAAAAAAAAAAAAAAAAAAAAAAAAAAAAAAAAAAAAAAAAAAA
AAAAAAAAAAAAAAAAAAAAAAAAAAAAAAAAAAAAAAAAAAAAAAAAAAAAAAAAAAAAAAAAAAAAAAAAAAAA
AAAAAAAAAAAAAAAAAAAAAAAAAAAAAAAAAAAAAAAAAAAAAAAAAAAAAAAAAAAAAAAAAAAAAAAAAAAA
AAAAAAAAAAAAAAAAAAAAAAAAAAAAAAAAAAAAAAAAAAAAAAAAAAAAAAAAAAAAAAAAAAAAAAAAAAAA
AAAAAAAAAAAAAAAAAAAAAAAAAAAAAAAAAAAAAAAAAAAAAAAAAAAAAAAAAAAAAAAAAAAAAAAAAAAA
AAAAAAAAAAAAAAAAAAAAAAAAAAAAAAAAAAAAAAAAAAAAAAAAAAAAAAAAAAAAAAAAAAAAAAAAAAAA
AAAAAAAAAAAAAAAAAAAAAAAAAAAAAAAAAAAAAAAAAAAAAAAAAAAAAAAAAAAAAAAAAAAAAAAAAAAA
AAAAAAAAAAAAAAAAAAAAAAAAAAAAAAAAAAAAAAAAAAAAAAAAAAAAAAAAAAAAAAAAAAAAAAAAAAAA
AAAAAAAAAAAAAAAAAAAAAAAAAAAAAAAAAAAAAAAAAAAAAAAAAAAAAAAAAAAAAAAAAAAAAAAAAAAA
AAAAAAAAAAAAAAAAAAAAAAAAAAAAAAAAAAAAAAAAAAAAAAAAAAAAAAAAAAAAAAAAAAAAAAAAAAAA
AAAAAAAAAAAAAAAAAAAAAAAAAAAAAAAAAAAAAAAAAAAAAAAAAAAAAAAAAAAAAAAAAAAAAAAAAAAA
AAAAAAAAAAAAAAAAAAAAAAAAAAAAAAAAAAAAAAAAAAAAAAAAAAAAAAAAAAAAAAAAAAAAAAAAAAAA
AAAAAAAAAAAAAAAAAAAAAAAAAAAAAAAAAAAAAAAAAAAAAAAAAAAAAAAAAAAAAAAAAAAAAAAAAAAA
AAAAAAAAAAAAAAAAAAAAAAAAAAAAAAAAAAAAAAAAAAAAAAAAAAAAAAAAAAAAAAAAAAAAAAAAAAAA
AAAAAAAAAAAAAAAAAAAAAAAAAAAAAAAAAAAAAAAAAAAAAAAAAAAAAAAAAAAAAAAAAAAAAAAAAAAA
AAAAAAAAAAAAAAAAAAAAAAAAAAAAAAAAAAAAAAAAAAAAAAAAAAAAAAAAAAAAAAAAAAAAAAAAAAAA
AAAAAAAAAAAAAAAAAAAAAAAAAAAAAAAAAAAAAAAAAAAAAAAAAAAAAAAAAAAAAAAAAAAAAAAAAAAA
AAAAAAAAAAAAAAAAAAAAAAAAAAAAAAAAAAAAAAAAAAAAAAAAAAAAAAAAAAAAAAAAAAAAAAAAAAAA
AAAAAAAAAAAAAAAAAAAAAAAAAAAAAAAAAAAAAAAAAAAAAAAAAAAAAAAAAAAAAAAAAAAAAAAAAAAA
AAAAAAAAAAAAAAAAAAAAAAAAAAAAAAAAAAAAAAAAAAAAAAAAAAAAAAAAAAAAAAAAAAAAAAAAAAAA
AAAAAAAAAAAAAAAAAAAAAAAAAAAAAAAAAAAAAAAAAAAAAAAAAAAAAAAAAAAAAAAAAAAAAAAAAAAA
AAAAAAAAAAAAAAAAAAAAAAAAAAAAAAAAAAAAAAAAAAAAAAAAAAAAAAAAAAAAAAAAAAAAAAAAAAAA
AAAAAAAAAAAAAAAAAAAAAAAAAAAAAAAAAAAAAAAAAAAAAAAAAAAAAAAAAAAAAAAAAAAAAAAAAAAA
AAAAAAAAAAAAAAAAAAAAAAAAAAAAAAAAAAAAAAAAAAAAAAAAAAAAAAAAAAAAAAAAAAAAAAAAAAAA
AAAAAAAAAAAAAAAAAAAAAAAAAAAAAAAAAAAAAAAAAAAAAAAAAAAAAAAAAAAAAAAAAAAAAAAAAAAA
AAAAAAAAAAAAAAAAAAAAAAAAAAAAAAAAAAAAAAAAAAAAAAAAAAAAAAAAAAAAAAAAAAAAAAAAAAAA
AAAAAAAAAAAAAAAAAAAAAAAAAAAAAAAAAAAAAAAAAAAAAAAAAAAAAAAAAAAAAAAAAAAAAAAAAAAA
AAAAAAAAAAAAAAAAAAAAAAAAAAAAAAAAAAAAAAAAAAAAAAAAAAAAAAAAAAAAAAAAAAAAAAAAAAAA
AAAAAAAAAAAAAAAAAAAAAAAAAAAAAAAAAAAAAAAAAAAAAAAAAAAAAAAAAAAAAAAAAAAAAAAAAAAA
AAAAAAAAAAAAAAAAAAAAAAAAAAAAAAAAAAAAAAAAAAAAAAAAAAAAAAAAAAAAAAAAAAAAAAAAAAAA
AAAAAAAAAAAAAAAAAAAAAAAAAAAAAAAAAAAAAAAAAAAAAAAAAAAAAAAAAAAAAAAAAAAAAAAAAAAA
AAAAAAAAAAAAAAAAAAAAAAAAAAAAAAAAAAAAAAAAAAAAAAAAAAAAAAAAAAAAAAAAAAAAAAAAAAAA
AAAAAAAAAAAAAAAAAAAAAAAAAAAAAAAAAAAAAAAAAAAAAAAAAAAAAAAAAAAAAAAAAAAAAAAAAAAA
AAAAAAAAAAAAAAAAAAAAAAAAAAAAAAAAAAAAAAAAAAAAAAAAAAAAAAAAAAAAAAAAAAAAAAAAAAAA
AAAAAAAAAAAAAAAAAAAAAAAAAAAAAAAAAAAAAAAAAAAAAAAAAAAAAAAAAAAAAAAAAAAAAAAAAAAA
AAAAAAAAAAAAAAAAAAAAAAAAAAAAAAAAAAAAAAAAAAAAAAAAAAAAAAAAAAAAAAAA////////////
////////////////////////////////////////////////////////////////////////////
////////////////////////////////////////////////////////////////////////////
////////////////////////////////////////////////////////////////////////////
////////////////////////////////////////////////////////////////////////////
////////////////////////////////////////////////////////////////////////////
////////////////////////////////////////////////////////////////////////////
////////////////////////////////////////////////////////////////////////////
////////////////////////////////////////////////////////////////////////////
////////////////////////////////////////////////////////////////////////////
////////////////////////////////////////////////////////////////////////////
////////////////////////////////////////////////////////////////////////////
////////////////////////////////////////////////////////////////////////////
////////////////////////////////////////////////////////////////////////////
////////////////////////////////////////////////////////////////////////////
////////////////////////////////////////////////////////////////////////////
////////////////////////////////////////////////////////////////////////////
////////////////////////////////////////////////////////////////////////////
////////////////////////////////////////////////////////////////////////////
////////////////////////////////////////////////////////////////////////////
////////////////////////////////////////////////////////////////////////////
////////////////////////////////////////////////////////////////////////////
////////////////////////////////////////////////////////////////////////////
////////////////////////////////////////////////////////////////////////////
////////////////////////////////////////////////////////////////////////////
////////////////////////////////////////////////////////////////////////////
////////////////////////////////////////////////////////////////////////////
////////////////////////////////////////////////////////////////////////////
////////////////////////////////////////////////////////////////////////////
////////////////////////////////////////////////////////////////////////////
////////////////////////////////////////////////////////////////////////////
////////////////////////////////////////////////////////////////////////////
////////////////////////////////////////////////////////////////////////////
////////////////////////////////////////////////////////////////////////////
////////////////////////////////////////////////////////////////////////////
////////////////////////////////////////////////////////////////////////////
////////////////////////////////////////////////////////////////////////////
////////////////////////////////////////////////////////////////////////////
////////////////////////////////////////////////////////////////////////////
////////////////////////////////////////////////////////////////////////////
////////////////////////////////////////////////////////////////////////////
////////////////////////////////////////////////////////////////////////////
////////////////////////////////////////////////////////////////////////////
////////////////////////////////////////////////////////////////////////////
////////////////////////////////////////////////////////////////////////////
////////////////////////////////////////////////////////////////////////////
////////////////////////////////////////////////////////////////////////////
////////////////////////////////////////////////////////////////////////////
////////////////////////////////////////////////////////////////////////////
////////////////////////////////////////////////////////////////////////////
////////////////////////////////////////////////////////////////////////////
////////////////////////////////////////////////////////////////////////////
////////////////////////////////////////////////////////////////////////////
////////////////////////////////////////////////////////////////////////////
////////////////////////////////////////////////////////////////////////////
////////////////////////////////////////////////////////////////////////////
////////////////////////////////////////////////////////////////////////////
////////////////////////////////////////////////////////////////////////////
////////////////////////////////////////////////////////////////////////////
////////////////////////////////////////////////////////////////////////////
////////////////////////////////////////////////////////////////////////////
////////////////////////////////////////////////////////////////////////////
////////////////////////////////////////////////////////////////////////////
////////////////////////////////////////////////////////////////////////////
////////////////////////////////////////////////////////////////////////////
////////////////////////////////////////////////////////////////////////////
////////////////////////////////////////////////////////////////////////////
////////////////////////////////////////////////////////////////////////////
////////////////////////////////////////////////////////////////////////////
////////////////////////////////////////////////////////////////////////////
////////////////////////////////////////////////////////////////////////////
////////////////////////////////////////////////////////////////////////////
////////////////////////////////////////////////////////////////////////////
////////////////////////////////////////////////////////////////////////////
////////////////////////////////////////////////////////////////////////////
////////////////////////////////////////////////////////////////////////////
////////////////////////////////////////////////////////////////////////////
////////////////////////////////////////////////////////////////////////////
////////////////////////////////////////////////////////////////////////////
////////////////////////////////////////////////////////////////////////////
////////////////////////////////////////////////////////////////////////////
////////////////////////////////////////////////////////////////////////////
////////////////////////////////////////////////////////////////////////////
////////////////////////////////////////////////////////////////////////////
////////////////////////////////////////////////////////////////////////////
////////////////////////////////////////////////////////////////////////////
////////////////////////////////////////////////////////////////////////////
////////////////////////////////////////////////////////////////////////////
////////////////////////////////////////////////////////////////////////////
////////////////////////////////////////////////////////////////////////////
////////////////////////////////////////////////////////////////////////////
////////////////////////////////////////////////////////////////////////////
////////////////////////////////////////////////////////////////////////////
////////////////////////////////////////////////////////////////////////////
////////////////////////////////////////////////////////////////////////////
////////////////////////////////////////////////////////////////////////////
////////////////////////////////////////////////////////////////////////////
////////////////////////////////////////////////////////////////////////////
////////////////////////////////////////////////////////////////////////////
////////////////////////////////////////////////////////////////////////////
////////////////////////////////////////////////////////////////////////////
////////////////////////////////////////////////////////////////////////////
////////////////////////////////////////////////////////////////////////////
////////////////////////////////////////////////////////////////////////////
////////////////////////////////////////////////////////////////////////////
////////////////////////////////////////////////////////////////////////////
////////////////////////////////////////////////////////////////////////////
////////////////////////////////////////////////////////////////////////////
////////////////////////////////////////////////////////////////////////////
////////////////////////////////////////////////////////////////////////////
////////////////////////////////////////////////////////////////////////////
////////////////////////////////////////////////////////////////////////////
////////////////////////////////////////////////////////////////////////////
////////////////////////////////////////////////////////////////////////////
////////////////////////////////////////////////////////////////////////////
////////////////////////////////////////////////////////////////////////////
////////////////////////////////////////////////////////////////////////////
////////////////////////////////////////////////////////////////////////////
////////////////////////////////////////////////////////////////////////////
////////////////////////////////////////////////////////////////////////////
////////////////////////////////////////////////////////////////////////////
////////////////////////////////////////////////////////////////////////////
////////////////////////////////////////////////////////////////////////////
////////////////////////////////////////////////////////////////////////////
////////////////////////////////////////////////////////////////////////////
////////////////////////////////////////////////////////////////////////////
////////////////////////////////////////////////////////////////////////////
////////////////////////////////////////////////////////////////////////////
////////////////////////////////////////////////////////////////////////////
////////////////////////////////////////////////////////////////////////////
////////////////////////////////////////////////////////////////////////////
////////////////////////////////////////////////////////////////////////////
////////////////////////////////////////////////////////////////////////////
////////////////////////////////////////////////////////////////////////////
////////////////////////////////////////////////////////////////////////////
////////////////////////////////////////////////////////////////////////////
////////////////////////////////////////////////////////////////////////////
////////////////////////////////////////////////////////////////////////////
////////////////////////////////////////////////////////////////////////////
////////////////////////////////////////////////////////////////////////////
////////////////////////////////////////////////////////////////////////////
////////////////////////////////////////////////////////////////////////////
////////////////////////////////////////////////////////////////////////////
////////////////////////////////////////////////////////////////////////////
////////////////////////////////////////////////////////////////////////////
////////////////////////////////////////////////////////////////////////////
////////////////////////////////////////////////////////////////////////////
////////////////////////////////////////////////////////////////////////////
////////////////////////////////////////////////////////////////////////////
////////////////////////////////////////////////////////////////////////////
////////////////////////////////////////////////////////////////////////////
////////////////////////////////////////////////////////////////////////////
////////////////////////////////////////////////////////////////////////////
////////////////////////////////////////////////////////////////////////////
////////////////////////////////////////////////////////////////////////////
////////////////////////////////////////////////////////////////////////////
////////////////////////////////////////////////////////////////////////////
////////////////////////////////////////////////////////////////////////////
////////////////////////////////////////////////////////////////////////////
////////////////////////////////////////////////////////////////////////////
////////////////////////////////////////////////////////////////////////////
////////////////////////////////////////////////////////////////////////////
////////////////////////////////////////////////////////////////////////////
////////////////////////////////////////////////////////////////////////////
////////////////////////////////////////////////////////////////////////////
////////////////////////////////////////////////////////////////////////////
////////////////////////////////////////////////////////////////////////////
////////////////////////////////////////////////////////////////////////////
////////////////////////////////////////////////////////////////////////////
////////////////////////////////////////////////////////////////////////////
////////////////////////////////////////////////////////////////////////////
////////////////////////////////////////////////////////////////////////////
////////////////////////////////////////////////////////////////////////////
////////////////////////////////////////////////////////////////////////////
////////////////////////////////////////////////////////////////////////////
////////////////////////////////////////////////////////////////////////////
////////////////////////////////////////////////////////////////////////////
////////////////////////////////////////////////////////////////////////////
////////////////////////////////////////////////////////////////////////////
////////////////////////////////////////////////////////////////////////////
////////////////////////////////////////////////////////////////////////////
////////////////////////////////////////////////////////////////////////////
////////////////////////////////////////////////////////////////////////////
////////////////////////////////////////////////////////////////////////////
////////////////////////////////////////////////////////////////////////////
////////////////////////////////////////////////////////////////////////////
////////////////////////////////////////////////////////////////////////////
////////////////////////////////////////////////////////////////////////////
////////////////////////////////////////////////////////////////////////////
////////////////////////////////////////////////////////////////////////////
////////////////////////////////////////////////////////////////////////////
////////////////////////////////////////////////////////////////////////////
////////////////////////////////////////////////////////////////////////////
////////////////////////////////////////////////////////////////////////////
////////////////////////////////////////////////////////////////////////////
////////////////////////////////////////////////////////////////////////////
////////////////////////////////////////////////////////////////////////////
////////////////////////////////////////////////////////////////////////////
////////////////////////////////////////////////////////////////////////////
////////////////////////////////////////////////////////////////////////////
////////////////////////////////////////////////////////////////////////////
////////////////////////////////////////////////////////////////////////////
////////////////////////////////////////////////////////////////////////////
////////////////////////////////////////////////////////////////////////////
////////////////////////////////////////////////////////////////////////////
////////////////////////////////////////////////////////////////////////////
////////////////////////////////////////////////////////////////////////////
////////////////////////////////////////////////////////////////////////////
////////////////////////////////////////////////////////////////////////////
////////////////////////////////////////////////////////////////////////////
////////////////////////////////////////////////////////////////////////////
////////////////////////////////////////////////////////////////////////////
////////////////////////////////////////////////////////////////////////////
////////////////////////////////////////////////////////////////////////////
////////////////////////////////////////////////////////////////////////////
////////////////////////////////////////////////////////////////////////////
////////////////////////////////////////////////////////////////////////////
////////////////////////////////////////////////////////////////////////////
////////////////////////////////////////////////////////////////////////////
////////////////////////////////////////////////////////////////////////////
////////////////////////////////////////////////////////////////////////////
////////////////////////////////////////////////////////////////////////////
////////////////////////////////////////////////////////////////////////////
////////////////////////////////////////////////////////////////////////////
////////////////////////////////////////////////////////////////////////////
////////////////////////////////////////////////////////////////////////////
////////////////////////////////////////////////////////////////////////////
////////////////////////////////////////////////////////////////////////////
////////////////////////////////////////////////////////////////////////////
////////////////////////////////////////////////////////////////////////////
////////////////////////////////////////////////////////////////////////////
////////////////////////////////////////////////////////////////////////////
////////////////////////////////////////////////////////////////////////////
////////////////////////////////////////////////////////////////////////////
////////////////////////////////////////////////////////////////////////////
////////////////////////////////////////////////////////////////////////////
////////////////////////////////////////////////////////////////////////////
////////////////////////////////////////////////////////////////////////////
////////////////////////////////////////////////////////////////////////////
////////////////////////////////////////////////////////////////////////////
////////////////////////////////////////////////////////////////////////////
////////////////////////////////////////////////////////////////////////////
////////////////////////////////////////////////////////////////////////////
////////////////////////////////////////////////////////////////////////////
////////////////////////////////////////////////////////////////////////////
////////////////////////////////////////////////////////////////////////////
////////////////////////////////////////////////////////////////////////////
////////////////////////////////////////////////////////////////////////////
////////////////////////////////////////////////////////////////////////////
////////////////////////////////////////////////////////////////////////////
////////////////////////////////////////////////////////////////////////////
////////////////////////////////////////////////////////////////////////////
////////////////////////////////////////////////////////////////////////////
////////////////////////////////////////////////////////////////////////////
////////////////////////////////////////////////////////////////////////////
////////////////////////////////////////////////////////////////////////////
////////////////////////////////////////////////////////////////////////////
////////////////////////////////////////////////////////////////////////////
////////////////////////////////////////////////////////////////////////////
////////////////////////////////////////////////////////////////////////////
////////////////////////////////////////////////////////////////////////////
////////////////////////////////////////////////////////////////////////////
////////////////////////////////////////////////////////////////////////////
////////////////////////////////////////////////////////////////////////////
////////////////////////////////////////////////////////////////////////////
////////////////////////////////////////////////////////////////////////////
////////////////////////////////////////////////////////////////////////////
////////////////////////////////////////////////////////////////////////////
////////////////////////////////////////////////////////////////////////////
////////////////////////////////////////////////////////////////////////////
////////////////////////////////////////////////////////////////////////////
////////////////////////////////////////////////////////////////////////////
////////////////////////////////////////////////////////////////////////////
////////////////////////////////////////////////////////////////////////////
////////////////////////////////////////////////////////////////////////////
////////////////////////////////////////////////////////////////////////////
////////////////////////////////////////////////////////////////////////////
////////////////////////////////////////////////////////////////////////////
////////////////////////////////////////////////////////////////////////////
////////////////////////////////////////////////////////////////////////////
////////////////////////////////////////////////////////////////////////////
////////////////////////////////////////////////////////////////////////////
////////////////////////////////////////////////////////////////////////////
////////////////////////////////////////////////////////////////////////////
////////////////////////////////////////////////////////////////////////////
////////////////////////////////////////////////////////////////////////////
////////////////////////////////////////////////////////////////////////////
////////////////////////////////////////////////////////////////////////////
////////////////////////////////////////////////////////////////////////////
////////////////////////////////////////////////////////////////////////////
////////////////////////////////////////////////////////////////////////////
////////////////////////////////////////////////////////////////////////////
////////////////////////////////////////////////////////////////////////////
////////////////////////////////////////////////////////////////////////////
////////////////////////////////////////////////////////////////////////////
////////////////////////////////////////////////////////////////////////////
////////////////////////////////////////////////////////////////////////////
////////////////////////////////////////////////////////////////////////////
////////////////////////////////////////////////////////////////////////////
////////////////////////////////////////////////////////////////////////////
////////////////////////////////////////////////////////////////////////////
////////////////////////////////////////////////////////////////////////////
////////////////////////////////////////////////////////////////////////////
////////////////////////////////////////////////////////////////////////////
////////////////////////////////////////////////////////////////////////////
////////////////////////////////////////////////////////////////////////////
////////////////////////////////////////////////////////////////////////////
////////////////////////////////////////////////////////////////////////////
////////////////////////////////////////////////////////////////////////////
////////////////////////////////////////////////////////////////////////////
////////////////////////////////////////////////////////////////////////////
////////////////////////////////////////////////////////////////////////////
////////////////////////////////////////////////////////////////////////////
////////////////////////////////////////////////////////////////////////////
////////////////////////////////////////////////////////////////////////////
////////////////////////////////////////////////////////////////////////////
////////////////////////////////////////////////////////////////////////////
////////////////////////////////////////////////////////////////////////////
////////////////////////////////////////////////////////////////////////////
////////////////////////////////////////////////////////////////////////////
////////////////////////////////////////////////////////////////////////////
////////////////////////////////////////////////////////////////////////////
////////////////////////////////////////////////////////////////////////////
////////////////////////////////////////////////////////////////////////////
////////////////////////////////////////////////////////////////////////////
////////////////////////////////////////////////////////////////////////////
////////////////////////////////////////////////////////////////////////////
////////////////////////////////////////////////////////////////////////////
////////////////////////////////////////////////////////////////////////////
////////////////////////////////////////////////////////////////////////////
////////////////////////////////////////////////////////////////////////////
////////////////////////////////////////////////////////////////////////////
////////////////////////////////////////////////////////////////////////////
////////////////////////////////////////////////////////////////////////////
////////////////////////////////////////////////////////////////////////////
////////////////////////////////////////////////////////////////////////////
////////////////////////////////////////////////////////////////////////////
////////////////////////////////////////////////////////////////////////////
////////////////////////////////////////////////////////////////////////////
////////////////////////////////////////////////////////////////////////////
////////////////////////////////////////////////////////////////////////////
////////////////////////////////////////////////////////////////////////////
////////////////////////////////////////////////////////////////////////////
////////////////////////////////////////////////////////////////////////////
////////////////////////////////////////////////////////////////////////////
////////////////////////////////////////////////////////////////////////////
////////////////////////////////////////////////////////////////////////////
////////////////////////////////////////////////////////////////////////////
////////////////////////////////////////////////////////////////////////////
////////////////////////////////////////////////////////////////////////////
////////////////////////////////////////////////////////////////////////////
////////////////////////////////////////////////////////////////////////////
////////////////////////////////////////////////////////////////////////////
////////////////////////////////////////////////////////////////////////////
////////////////////////////////////////////////////////////////////////////
////////////////////////////////////////////////////////////////////////////
////////////////////////////////////////////////////////////////////////////
////////////////////////////////////////////////////////////////////////////
////////////////////////////////////////////////////////////////////////////
////////////////////////////////////////////////////////////////////////////
////////////////////////////////////////////////////////////////////////////
////////////////////////////////////////////////////////////////////////////
////////////////////////////////////////////////////////////////////////////
////////////////////////////////////////////////////////////////////////////
////////////////////////////////////////////////////////////////////////////
////////////////////////////////////////////////////////////////////////////
////////////////////////////////////////////////////////////////////////////
////////////////////////////////////////////////////////////////////////////
////////////////////////////////////////////////////////////////////////////
////////////////////////////////////////////////////////////////////////////
////////////////////////////////////////////////////////////////////////////
////////////////////////////////////////////////////////////////////////////
////////////////////////////////////////////////////////////////////////////
////////////////////////////////////////////////////////////////////////////
////////////////////////////////////////////////////////////////////////////
////////////////////////////////////////////////////////////////////////////
////////////////////////////////////////////////////////////////////////////
////////////////////////////////////////////////////////////////////////////
////////////////////////////////////////////////////////////////////////////
////////////////////////////////////////////////////////////////////////////
////////////////////////////////////////////////////////////////////////////
////////////////////////////////////////////////////////////////////////////
////////////////////////////////////////////////////////////////////////////
////////////////////////////////////////////////////////////////////////////
////////////////////////////////////////////////////////////////////////////
////////////////////////////////////////////////////////////////////////////
////////////////////////////////////////////////////////////////////////////
////////////////////////////////////////////////////////////////////////////
////////////////////////////////////////////////////////////////////////////
////////////////////////////////////////////////////////////////////////////
////////////////////////////////////////////////////////////////////////////
////////////////////////////////////////////////////////////////////////////
////////////////////////////////////////////////////////////////////////////
////////////////////////////////////////////////////////////////////////////
////////////////////////////////////////////////////////////////////////////
////////////////////////////////////////////////////////////////////////////
////////////////////////////////////////////////////////////////////////////
////////////////////////////////////////////////////////////////////////////
////////////////////////////////////////////////////////////////////////////
////////////////////////////////////////////////////////////////////////////
////////////////////////////////////////////////////////////////////////////
////////////////////////////////////////////////////////////////////////////
////////////////////////////////////////////////////////////////////////////
////////////////////////////////////////////////////////////////////////////
////////////////////////////////////////////////////////////////////////////
////////////////////////////////////////////////////////////////////////////
////////////////////////////////////////////////////////////////////////////
////////////////////////////////////////////////////////////////////////////
////////////////////////////////////////////////////////////////////////////
////////////////////////////////////////////////////////////////////////////
////////////////////////////////////////////////////////////////////////////
////////////////////////////////////////////////////////////////////////////
////////////////////////////////////////////////////////////////////////////
////////////////////////////////////////////////////////////////////////////
////////////////////////////////////////////////////////////////////////////
////////////////////////////////////////////////////////////////////////////
////////////////////////////////////////////////////////////////////////////
////////////////////////////////////////////////////////////////////////////
////////////////////////////////////////////////////////////////////////////
////////////////////////////////////////////////////////////////////////////
////////////////////////////////////////////////////////////////////////////
////////////////////////////////////////////////////////////////////////////
////////////////////////////////////////////////////////////////////////////
////////////////////////////////////////////////////////////////////////////
////////////////////////////////////////////////////////////////////////////
////////////////////////////////////////////////////////////////////////////
////////////////////////////////////////////////////////////////////////////
////////////////////////////////////////////////////////////////////////////
////////////////////////////////////////////////////////////////////////////
////////////////////////////////////////////////////////////////////////////
////////////////////////////////////////////////////////////////////////////
////////////////////////////////////////////////////////////////////////////
////////////////////////////////////////////////////////////////////////////
////////////////////////////////////////////////////////////////////////////
////////////////////////////////////////////////////////////////////////////
////////////////////////////////////////////////////////////////////////////
////////////////////////////////////////////////////////////////////////////
////////////////////////////////////////////////////////////////////////////
////////////////////////////////////////////////////////////////////////////
////////////////////////////////////////////////////////////////////////////
////////////////////////////////////////////////////////////////////////////
////////////////////////////////////////////////////////////////////////////
////////////////////////////////////////////////////////////////////////////
////////////////////////////////////////////////////////////////////////////
////////////////////////////////////////////////////////////////////////////
////////////////////////////////////////////////////////////////////////////
////////////////////////////////////////////////////////////////////////////
////////////////////////////////////////////////////////////////////////////
////////////////////////////////////////////////////////////////////////////
////////////////////////////////////////////////////////////////////////////
////////////////////////////////////////////////////////////////////////////
////////////////////////////////////////////////////////////////////////////
////////////////////////////////////////////////////////////////////////////
////////////////////////////////////////////////////////////////////////////
////////////////////////////////////////////////////////////////////////////
////////////////////////////////////////////////////////////////////////////
////////////////////////////////////////////////////////////////////////////
////////////////////////////////////////////////////////////////////////////
////////////////////////////////////////////////////////////////////////////
////////////////////////////////////////////////////////////////////////////
////////////////////////////////////////////////////////////////////////////
////////////////////////////////////////////////////////////////////////////
////////////////////////////////////////////////////////////////////////////
////////////////////////////////////////////////////////////////////////////
////////////////////////////////////////////////////////////////////////////
////////////////////////////////////////////////////////////////////////////
////////////////////////////////////////////////////////////////////////////
////////////////////////////////////////////////////////////////////////////
////////////////////////////////////////////////////////////////////////////
////////////////////////////////////////////////////////////////////////////
////////////////////////////////////////////////////////////////////////////
////////////////////////////////////////////////////////////////////////////
////////////////////////////////////////////////////////////////////////////
////////////////////////////////////////////////////////////////////////////
////////////////////////////////////////////////////////////////////////////
////////////////////////////////////////////////////////////////////////////
////////////////////////////////////////////////////////////////////////////
////////////////////////////////////////////////////////////////////////////
////////////////////////////////////////////////////////////////////////////
////////////////////////////////////////////////////////////////////////////
////////////////////////////////////////////////////////////////////////////
////////////////////////////////////////////////////////////////////////////
////////////////////////////////////////////////////////////////////////////
////////////////////////////////////////////////////////////////////////////
////////////////////////////////////////////////////////////////////////////
////////////////////////////////////////////////////////////////////////////
////////////////////////////////////////////////////////////////////////////
////////////////////////////////////////////////////////////////////////////
////////////////////////////////////////////////////////////////////////////
////////////////////////////////////////////////////////////////////////////
////////////////////////////////////////////////////////////////////////////
////////////////////////////////////////////////////////////////////////////
////////////////////////////////////////////////////////////////////////////
////////////////////////////////////////////////////////////////////////////
////////////////////////////////////////////////////////////////////////////
////////////////////////////////////////////////////////////////////////////
////////////////////////////////////////////////////////////////////////////
////////////////////////////////////////////////////////////////////////////
////////////////////////////////////////////////////////////////////////////
////////////////////////////////////////////////////////////////////////////
////////////////////////////////////////////////////////////////////////////
////////////////////////////AAAAAAAAAAAAAAAAAAAAAAAAAAAAAAAAAAAAAAAAAAAAAAAA
AAAAAAAAAAAAAAAAAAAAAAAAAAAAAAAAAAAAAAAAAAAAAAAAAAAAAAAAAAAAAAAA////////////
////////////////////////////////////////////////////////////////////////////
////////////////////////////////////////////////////////////////////////////
////////////////////////////////////////////////////////////////////////////
////////////////////////////////////////////////////////////////////////////
////////////////////////////////////////////////////////////////////////////
////////////////////////////////////////////////////////////////////////////
////////////////////////////////////////////////////////////////////////////
////////////////////////////////////////////////////////////////////////////
////////////////////////////////////////////////////////////////////////////
////////////////////////////////////////////////////////////////////////////
////////////////////////////////////////////////////////////////////////////
////////////////////////////////////////////////////////////////////////////
////////////////////////////////////////////////////////////////////////////
////////////////////////////////////////////////////////////////////////////
////////////////////////////////////////////////////////////////////////////
////////////////////////////////////////////////////////////////////////////
////////////////////////////////////////////////////////////////////////////
////////////////////////////////////////////////////////////////////////////
////////////////////////////////////////////////////////////////////////////
////////////////////////////////////////////////////////////////////////////
////////////////////////////////////////////////////////////////////////////
////////////////////////////////////////////////////////////////////////////
////////////////////////////////////////////////////////////////////////////
////////////////////////////////////////////////////////////////////////////
////////////////////////////////////////////////////////////////////////////
////////////////////////////////////////////////////////////////////////////
////////////////////////////////////////////////////////////////////////////
////////////////////////////////////////////////////////////////////////////
////////////////////////////////////////////////////////////////////////////
////////////////////////////////////////////////////////////////////////////
////////////////////////////////////////////////////////////////////////////
////////////////////////////////////////////////////////////////////////////
////////////////////////////////////////////////////////////////////////////
////////////////////////////////////////////////////////////////////////////
////////////////////////////////////////////////////////////////////////////
////////////////////////////////////////////////////////////////////////////
////////////////////////////////////////////////////////////////////////////
////////////////////////////////////////////////////////////////////////////
////////////////////////////////////////////////////////////////////////////
////////////////////////////////////////////////////////////////tv//ZgBm//+2
////////////////////////////////////////////////////////////////////////////
////////////tv//ZgBm//+2////////////////////////////////////////////////////
////////////////////////////////////////////////////////////////////////////
////////////////////////////////////////////////////////////////////////////
////////////////////////////////////////////////////////////////////////////
////////////////////////////////////////////////////////////////////////////
////////////////////////////////////////////////////////////////////////////
////////////////////////////////////////////////////////////////////////////
////////////////////////////////////////////////////////////////////////////
////////////////////////////////////////////////////////////////////////////
////////////////////////////////////////////////////////////////////////////
////////////////////////////////////////////////////////////////////////////
////////////////////////////////////////////////////////////////////////////
////////////////////////////////////////////////////////////////////////////
////////////////////////////////////////////////////////////////////////////
////////////////////////////////////////////////////////////////////////////
////////////////////////////////////////////////////////////////////////////
////////////////////////////////////////////////////////////////////////////
////////////////////////////////////////////////////////////////////////////
////////////////////////////////////////////////////////////////////////////
////////////////////////////////////////////////////////////////////////////
////////////////////////////////////////////////////////////////////////////
////////////////////////////////////////////////////////////////////////////
////////////////////////////////////////////////////////////////////////////
////////////////////////////////////////////////////////////////////////////
////////////////////////////////////////////////////////////////////////////
////////////////////////////////////////////////////////////////////////////
////////////////////////////////////////////////////////////////////////////
////////////////////////////////////////////////////////////////////////////
////////////////////////////////////////////////////////////////////////////
////////////////////////////////////////////////////////////////////////////
////////////////////////////////////////////////////////////////////////////
////////////////////////////////////////////////////////////////////////////
////////////////////////////////////////////////////////////////////////////
////////////////////////////////////////////////////////////////////////////
////////////////////////////////////////////////////////////////////////////
////////////////////////////////////////////////////////////////////////////
////////////////////////////////////////////////////////////////////////////
////////////////////////////////////////////////////////////////////////////
////////////////////////////////////////////////////////////////////////////
////////////////////////////////////////////////////////////////////////////
////////////////////////tv//ZgBm//+2////////////////kNv/AAA6AAAAAAAAAAAAtmYA
////////////OpDbAAAAAAAAAAAA25A6////////////////tv//ZgBm//+2////////////////
////////////////////////////////////////////////////////////////////////////
////////////////////////////////////////////////////////////////////////////
////////////////////////////////////////////////////////////////////////////
////////////////////////////////////////////////////////////////////////////
////////////////////////////////////////////////////////////////////////////
////////////////////////////////////////////////////////////////////////////
////////////////////////////////////////////////////////////////////////////
////////////////////////////////////////////////////////////////////////////
////////////////////////////////////////////////////////////////////////////
////////////////////////////////////////////////////////////////////////////
////////////////////////////////////////////////////////////////////////////
////////////////////////////////////////////////////////////////////////////
////////////////////////////////////////////////////////////////////////////
////////////////////////////////////////////////////////////////////////////
////////////////////////////////////////////////////////////////////////////
////////////////////////////////////////////////////////////////////////////
////////////////////////////////////////////////////////////////////////////
////////////////////////////////////////////////////////////////////////////
////////////////////////////////////////////////////////////////////////////
////////////////////////////////////////////////////////////////////////////
////////////////////////////////////////////////////////////////////////////
////////////////////////////////////////////////////////////////////////////
////////////////////////////////////////////////////////////////////////////
////////////////////////////////////////////////////////////////////////////
////////////////////////////////////////////////////////////////////////////
////////////////////////////////////////////////////////////////////////////
////////////////////////////////////////////////////////////////////////////
////////////////////////////////////////////////////////////////////////////
////////////////////////////////////////////////////////////////////////////
////////////////////////////////////////////////////////////////////////////
////////////////////////////////////////////////////////////////////////////
////////////////////////////////////////////////////////////////////////////
////////////////////////////////////////////////////////////////////////////
////////////////////////////////////////////////////////////////////////////
////////////////////////////////////////////////////////////////////////////
////////////////////////////////////////////////////////////////////////////
////////////////////////////////////////////////////////////////////////////
////////////////////////////////////////////////////////////////////////////
////////////////////////////////////////////////////////////////////////////
////////////////////////////////////////////////////////////tv//ZgBm//+2////
////////Zrb/AAAA/7Zm////////kNv/OgA6/9uQ////OpDbOgAA/9uQ////kNv/AAA625A6////
////////tv//ZgBm//+2////////////////////////////////////////////////////////
////////////////////////////////////////////////////////////////////////////
////////////////////////////////////////////////////////////////////////////
////////////////////////////////////////////////////////////////////////////
////////////////////////////////////////////////////////////////////////////
////////////////////////////////////////////////////////////////////////////
////////////////////////////////////////////////////////////////////////////
////////////////////////////////////////////////////////////////////////////
////////////////////////////////////////////////////////////////////////////
////////////////////////////////////////////////////////////////////////////
////////////////////////////////////////////////////////////////////////////
////////////////////////////////////////////////////////////////////////////
////////////////////////////////////////////////////////////////////////////
////////////////////////////////////////////////////////////////////////////
////////////////////////////////////////////////////////////////////////////
////////////////////////////////////////////////////////////////////////////
////////////////////////////////////////////////////////////////////////////
////////////////////////////////////////////////////////////////////////////
////////////////////////////////////////////////////////////////////////////
////////////////////////////////////////////////////////////////////////////
////////////////////////////////////////////////////////////////////////////
////////////////////////////////////////////////////////////////////////////
////////////////////////////////////////////////////////////////////////////
////////////////////////////////////////////////////////////////////////////
////////////////////////////////////////////////////////////////////////////
////////////////////////////////////////////////////////////////////////////
////////////////////////////////////////////////////////////////////////////
////////////////////////////////////////////////////////////////////////////
////////////////////////////////////////////////////////////////////////////
////////////////////////////////////////////////////////////////////////////
////////////////////////////////////////////////////////////////////////////
////////////////////////////////////////////////////////////////////////////
////////////////////////////////////////////////////////////////////////////
////////////////////////////////////////////////////////////////////////////
////////////////////////////////////////////////////////////////////////////
////////////////////////////////////////////////////////////////////////////
////////////////////////////////////////////////////////////////////////////
////////////////////////////////////////////////////////////////////////////
////////////////////////////////////////////////////////////////////////////
////////////////////////////////////////////////////////////////////////////
////////////////////tv//ZgBm//+2////////2///ADqQ25A6////////////kNv/OgA6/9uQ
tv//AABm25A6////////////Zrb/ZgAA//+2////////tv//ZgBm//+2////////////////////
////////////////////////////////////////////////////////////////////////////
////////////////////////////////////////////////////////////////////////////
////////////////////////////////////////////////////////////////////////////
////////////////////////////////////////////////////////////////////////////
////////////////////////////////////////////////////////////////////////////
////////////////////////////////////////////////////////////////////////////
////////////////////////////////////////////////////////////////////////////
////////////////////////////////////////////////////////////////////////////
////////////////////////////////////////////////////////////////////////////
////////////////////////////////////////////////////////////////////////////
////////////////////////////////////////////////////////////////////////////
////////////////////////////////////////////////////////////////////////////
////////////////////////////////////////////////////////////////////////////
////////////////////////////////////////////////////////////////////////////
////////////////////////////////////////////////////////////////////////////
////////////////////////////////////////////////////////////////////////////
////////////////////////////////////////////////////////////////////////////
////////////////////////////////////////////////////////////////////////////
////////////////////////////////////////////////////////////////////////////
////////////////////////////////////////////////////////////////////////////
////////////////////////////////////////////////////////////////////////////
////////////////////////////////////////////////////////////////////////////
////////////////////////////////////////////////////////////////////////////
////////////////////////////////////////////////////////////////////////////
////////////////////////////////////////////////////////////////////////////
////////////////////////////////////////////////////////////////////////////
////////////////////////////////////////////////////////////////////////////
////////////////////////////////////////////////////////////////////////////
////////////////////////////////////////////////////////////////////////////
////////////////////////////////////////////////////////////////////////////
////////////////////////////////////////////////////////////////////////////
////////////////////////////////////////////////////////////////////////////
////////////////////////////////////////////////////////////////////////////
////////////////////////////////////////////////////////////////////////////
////////////////////////////////////////////////////////////////////////////
////////////////////////////////////////////////////////////////////////////
////////////////////////////////////////////////////////////////////////////
////////////////////////////////////////////////////////////////////////////
////////////////////////////////////////////////////////////////////////////
////////////////////////////////////////////////////////tv//ZgBm//+2////////
kNv/OgA6/9uQ////kNv/AAA6AAAAOgAA/9uQkNv/OgA6/9uQ////////////kNv/OgA6/9uQ////
////tv//ZgBm//+2////////////////////////////////////////////////////////////
////////////////////////////////////////////////////////////////////////////
////////////////////////////////////////////////////////////////////////////
////////////////////////////////////////////////////////////////////////////
////////////////////////////////////////////////////////////////////////////
////////////////////////////////////////////////////////////////////////////
////////////////////////////////////////////////////////////////////////////
////////////////////////////////////////////////////////////////////////////
////////////////////////////////////////////////////////////////////////////
////////////////////////////////////////////////////////////////////////////
////////////////////////////////////////////////////////////////////////////
////////////////////////////////////////////////////////////////////////////
////////////////////////////////////////////////////////////////////////////
////////////////////////////////////////////////////////////////////////////
////////////////////////////////////////////////////////////////////////////
////////////////////////////////////////////////////////////////////////////
////////////////////////////////////////////////////////////////////////////
////////////////////////////////////////////////////////////////////////////
////////////////////////////////////////////////////////////////////////////
////////////////////////////////////////////////////////////////////////////
////////////////////////////////////////////////////////////////////////////
////////////////////////////////////////////////////////////////////////////
////////////////////////////////////////////////////////////////////////////
////////////////////////////////////////////////////////////////////////////
////////////////////////////////////////////////////////////////////////////
////////////////////////////////////////////////////////////////////////////
////////////////////////////////////////////////////////////////////////////
////////////////////////////////////////////////////////////////////////////
////////////////////////////////////////////////////////////////////////////
////////////////////////////////////////////////////////////////////////////
////////////////////////////////////////////////////////////////////////////
////////////////////////////////////////////////////////////////////////////
////////////////////////////////////////////////////////////////////////////
////////////////////////////////////////////////////////////////////////////
////////////////////////////////////////////////////////////////////////////
////////////////////////////////////////////////////////////////////////////
////////////////////////////////////////////////////////////////////////////
////////////////////////////////////////////////////////////////////////////
////////////////////////////////////////////////////////////////////////////
////////////////////////////////////////////////////////////////////////////
////////////////tv//ZgBm//+2////////kNv/OgA6/9uQ////////////////////////kNv/
OgA6/9uQ////////////tv//AABm/7Zm////////tv//ZgBm//+2////////////////////////
////////////////////////////////////////////////////////////////////////////
////////////////////////////////////////////////////////////////////////////
////////////////////////////////////////////////////////////////////////////
////////////////////////////////////////////////////////////////////////////
////////////////////////////////////////////////////////////////////////////
////////////////////////////////////////////////////////////////////////////
////////////////////////////////////////////////////////////////////////////
////////////////////////////////////////////////////////////////////////////
////////////////////////////////////////////////////////////////////////////
////////////////////////////////////////////////////////////////////////////
////////////////////////////////////////////////////////////////////////////
////////////////////////////////////////////////////////////////////////////
////////////////////////////////////////////////////////////////////////////
////////////////////////////////////////////////////////////////////////////
////////////////////////////////////////////////////////////////////////////
////////////////////////////////////////////////////////////////////////////
////////////////////////////////////////////////////////////////////////////
////////////////////////////////////////////////////////////////////////////
////////////////////////////////////////////////////////////////////////////
////////////////////////////////////////////////////////////////////////////
////////////////////////////////////////////////////////////////////////////
////////////////////////////////////////////////////////////////////////////
////////////////////////////////////////////////////////////////////////////
////////////////////////////////////////////////////////////////////////////
////////////////////////////////////////////////////////////////////////////
////////////////////////////////////////////////////////////////////////////
////////////////////////////////////////////////////////////////////////////
////////////////////////////////////////////////////////////////////////////
////////////////////////////////////////////////////////////////////////////
////////////////////////////////////////////////////////////////////////////
////////////////////////////////////////////////////////////////////////////
////////////////////////////////////////////////////////////////////////////
////////////////////////////////////////////////////////////////////////////
////////////////////////////////////////////////////////////////////////////
////////////////////////////////////////////////////////////////////////////
////////////////////////////////////////////////////////////////////////////
////////////////////////////////////////////////////////////////////////////
////////////////////////////////////////////////////////////////////////////
////////////////////////////////////////////////////////////////////////////
////////////////////////////////////////////////////tv//ZgBm//+2////////kNv/
OgA6/9uQ////////////////////////kNv/OgA6/9uQ////////////kNv/OgA6/9uQ////////
tv//ZgBm//+2////////////////////////////////////////////////////////////////
////////////////////////////////////////////////////////////////////////////
////////////////////////////////////////////////////////////////////////////
////////////////////////////////////////////////////////////////////////////
////////////////////////////////////////////////////////////////////////////
////////////////////////////////////////////////////////////////////////////
////////////////////////////////////////////////////////////////////////////
////////////////////////////////////////////////////////////////////////////
////////////////////////////////////////////////////////////////////////////
////////////////////////////////////////////////////////////////////////////
////////////////////////////////////////////////////////////////////////////
////////////////////////////////////////////////////////////////////////////
////////////////////////////////////////////////////////////////////////////
////////////////////////////////////////////////////////////////////////////
////////////////////////////////////////////////////////////////////////////
////////////////////////////////////////////////////////////////////////////
////////////////////////////////////////////////////////////////////////////
////////////////////////////////////////////////////////////////////////////
////////////////////////////////////////////////////////////////////////////
////////////////////////////////////////////////////////////////////////////
////////////////////////////////////////////////////////////////////////////
////////////////////////////////////////////////////////////////////////////
////////////////////////////////////////////////////////////////////////////
////////////////////////////////////////////////////////////////////////////
////////////////////////////////////////////////////////////////////////////
////////////////////////////////////////////////////////////////////////////
////////////////////////////////////////////////////////////////////////////
////////////////////////////////////////////////////////////////////////////
////////////////////////////////////////////////////////////////////////////
////////////////////////////////////////////////////////////////////////////
////////////////////////////////////////////////////////////////////////////
////////////////////////////////////////////////////////////////////////////
////////////////////////////////////////////////////////////////////////////
////////////////////////////////////////////////////////////////////////////
////////////////////////////////////////////////////////////////////////////
////////////////////////////////////////////////////////////////////////////
////////////////////////////////////////////////////////////////////////////
////////////////////////////////////////////////////////////////////////////
////////////////////////////////////////////////////////////////////////////
////////////////////////////////////////////////////////////////////////////
////////////tv//ZgBm//+2////////2///ADqQ25A6////////////////////////tv//AABm
25A6////////////Zrb/ZgAA//+2////////tv//ZgBm//+2////////////////////////////
////////////////////////////////////////////////////////////////////////////
////////////////////////////////////////////////////////////////////////////
////////////////////////////////////////////////////////////////////////////
////////////////////////////////////////////////////////////////////////////
////////////////////////////////////////////////////////////////////////////
////////////////////////////////////////////////////////////////////////////
////////////////////////////////////////////////////////////////////////////
////////////////////////////////////////////////////////////////////////////
////////////////////////////////////////////////////////////////////////////
////////////////////////////////////////////////////////////////////////////
////////////////////////////////////////////////////////////////////////////
////////////////////////////////////////////////////////////////////////////
////////////////////////////////////////////////////////////////////////////
////////////////////////////////////////////////////////////////////////////
////////////////////////////////////////////////////////////////////////////
////////////////////////////////////////////////////////////////////////////
////////////////////////////////////////////////////////////////////////////
////////////////////////////////////////////////////////////////////////////
////////////////////////////////////////////////////////////////////////////
////////////////////////////////////////////////////////////////////////////
////////////////////////////////////////////////////////////////////////////
////////////////////////////////////////////////////////////////////////////
////////////////////////////////////////////////////////////////////////////
////////////////////////////////////////////////////////////////////////////
////////////////////////////////////////////////////////////////////////////
////////////////////////////////////////////////////////////////////////////
////////////////////////////////////////////////////////////////////////////
////////////////////////////////////////////////////////////////////////////
////////////////////////////////////////////////////////////////////////////
////////////////////////////////////////////////////////////////////////////
////////////////////////////////////////////////////////////////////////////
////////////////////////////////////////////////////////////////////////////
////////////////////////////////////////////////////////////////////////////
////////////////////////////////////////////////////////////////////////////
////////////////////////////////////////////////////////////////////////////
////////////////////////////////////////////////////////////////////////////
////////////////////////////////////////////////////////////////////////////
////////////////////////////////////////////////////////////////////////////
////////////////////////////////////////////////////////////////////////////
////////////////////////////////////////////////tv//ZgBm//+2////////////Zrb/
AAAA/7Zm////////2///ZjqQ//+2////OpDbOgAA/9uQ////tv//AABm25A6////////////tv//
ZgBm//+2////////////////////////////////////////////////////////////////////
////////////////////////////////////////////////////////////////////////////
////////////////////////////////////////////////////////////////////////////
////////////////////////////////////////////////////////////////////////////
////////////////////////////////////////////////////////////////////////////
////////////////////////////////////////////////////////////////////////////
////////////////////////////////////////////////////////////////////////////
////////////////////////////////////////////////////////////////////////////
////////////////////////////////////////////////////////////////////////////
////////////////////////////////////////////////////////////////////////////
////////////////////////////////////////////////////////////////////////////
////////////////////////////////////////////////////////////////////////////
////////////////////////////////////////////////////////////////////////////
////////////////////////////////////////////////////////////////////////////
////////////////////////////////////////////////////////////////////////////
////////////////////////////////////////////////////////////////////////////
////////////////////////////////////////////////////////////////////////////
////////////////////////////////////////////////////////////////////////////
////////////////////////////////////////////////////////////////////////////
////////////////////////////////////////////////////////////////////////////
////////////////////////////////////////////////////////////////////////////
////////////////////////////////////////////////////////////////////////////
////////////////////////////////////////////////////////////////////////////
////////////////////////////////////////////////////////////////////////////
////////////////////////////////////////////////////////////////////////////
////////////////////////////////////////////////////////////////////////////
////////////////////////////////////////////////////////////////////////////
////////////////////////////////////////////////////////////////////////////
////////////////////////////////////////////////////////////////////////////
////////////////////////////////////////////////////////////////////////////
////////////////////////////////////////////////////////////////////////////
////////////////////////////////////////////////////////////////////////////
////////////////////////////////////////////////////////////////////////////
////////////////////////////////////////////////////////////////////////////
////////////////////////////////////////////////////////////////////////////
////////////////////////////////////////////////////////////////////////////
////////////////////////////////////////////////////////////////////////////
////////////////////////////////////////////////////////////////////////////
////////////////////////////////////////////////////////////////////////////
////////////////////////////////////////////////////////////////////////////
////////tv//ZgBm//+2////////////////kNv/AAA6AAAAAAAAAAAA25A6////////////OpDb
AAAAAAAAAAAA25A6////////////////tv//ZgBm//+2////////////////////////////////
////////////////////////////////////////////////////////////////////////////
////////////////////////////////////////////////////////////////////////////
////////////////////////////////////////////////////////////////////////////
////////////////////////////////////////////////////////////////////////////
////////////////////////////////////////////////////////////////////////////
////////////////////////////////////////////////////////////////////////////
////////////////////////////////////////////////////////////////////////////
////////////////////////////////////////////////////////////////////////////
////////////////////////////////////////////////////////////////////////////
////////////////////////////////////////////////////////////////////////////
////////////////////////////////////////////////////////////////////////////
////////////////////////////////////////////////////////////////////////////
////////////////////////////////////////////////////////////////////////////
////////////////////////////////////////////////////////////////////////////
////////////////////////////////////////////////////////////////////////////
////////////////////////////////////////////////////////////////////////////
////////////////////////////////////////////////////////////////////////////
////////////////////////////////////////////////////////////////////////////
////////////////////////////////////////////////////////////////////////////
////////////////////////////////////////////////////////////////////////////
////////////////////////////////////////////////////////////////////////////
////////////////////////////////////////////////////////////////////////////
////////////////////////////////////////////////////////////////////////////
////////////////////////////////////////////////////////////////////////////
////////////////////////////////////////////////////////////////////////////
////////////////////////////////////////////////////////////////////////////
////////////////////////////////////////////////////////////////////////////
////////////////////////////////////////////////////////////////////////////
////////////////////////////////////////////////////////////////////////////
////////////////////////////////////////////////////////////////////////////
////////////////////////////////////////////////////////////////////////////
////////////////////////////////////////////////////////////////////////////
////////////////////////////////////////////////////////////////////////////
////////////////////////////////////////////////////////////////////////////
////////////////////////////////////////////////////////////////////////////
////////////////////////////////////////////////////////////////////////////
////////////////////////////////////////////////////////////////////////////
////////////////////////////////////////////////////////////////////////////
////////////////////////////////////////////////////////////////////////////
////////////////////////////////////////////tv//AABmAAAAAAAA/7Zm////////////
////////////////////////////////////////////////////////////Zrb/AAAAAAAAZgAA
//+2////////////////////////////////////////////////////////////////////////
////////////////////////////////////////////////////////////////////////////
////////////////////////////////////////////////////////////////////////////
////////////////////////////////////////////////////////////////////////////
////////////////////////////////////////////////////////////////////////////
////////////////////////////////////////////////////////////////////////////
////////////////////////////////////////////////////////////////////////////
////////////////////////////////////////////////////////////////////////////
////////////////////////////////////////////////////////////////////////////
////////////////////////////////Zrb/AAAA/7Zm////////////////////////////////
////////////////////////////////////////////////////////////////Zrb/AAAA/7Zm
////////////////////////////////////////////////////////////////////////////
////////////////////////////////////////////////////////////////////////////
////////////////////////////////////////////////////////////////////////////
////////////////////////////////Zrb/AAAA/7Zm////////////////////////////////
////////////////////////////////////////////////////////////////Zrb/AAAA/7Zm
////////////////////////////////////////////////////////////////////////////
////////////////////////////////////////////////////////////////////////////
////////////////////////////////////////////////////////////////////////////
////////////////////////////////////////////////////////////////////////////
////////////////////////////////////////////////////////////////////////////
////////////////////////////////////////////////////////////////////////////
////////////////////////////////////////////////////////////////////////////
////////////////////////////////////////////////////////////////////////////
////////////////////////////////////////////////////////////////////////////
////////////////////////////////////////////////////////////////////////////
////////////////////////////////////////////////////////////////////////////
////////////////////////////////////////////////////////////////////////////
////////////////////////////////////////////////////////////////////////////
////////////////////////////////////////////////////////////////////////////
////////////////////////////////////////////////////////////////////////////
////////////////////////////////////////////////////////////////////////////
////////////////////////////////////////////////////////////////////////////
////////////////////////////////////////////////////////////////////////////
////////////////////////////////////////////////////////////////////////////
////////////////////////////////////////////////////////////////////////////
////////////////////////////////////////////////////////////////////////////
////////////////////////////////////////////////////////////////////////////
////////////////////////////////////////////////////////////////////////////
////////////////////////////////////////////////////////////////////////////
////////////////////////////////////////////////////////////////////////////
////////////////////////////////////////////////////////////////////////////
////////////////////////////////////////////////////////////////////////////
////////////////////////////////////////////////////////////////////////////
////////////////////////////////////////////////////////////////////////////
////////////////////////////////////////////////////////////////////////////
////////////////////////////////////////////////////////////////////////////
////////////////////////////////////////////////////////////////////////////
////////////////////////////////////////////////////////////////////////////
////////////////////////////////////////////////////////////////////////////
////////////////////////////////////////////////////////////////tv//OgBm/9uQ
////////////////////////////////////////////////////////////////////////////
////////////////////////////kNv/ZgA6//+2////////////////////////////////////
////////////////////////////////////////////////////////////////////////////
////////////////////////////////////////////////////////////////////////////
////////////////////////////////////////////////////////////////tv//OgBm/9uQ
////////////////////////////////////////////////////////////////////////////
////////////////////////////kNv/ZgA6//+2////////////////////////////////////
////////////////////////////////////////////////////////////////////////////
////////////////////////////////////////////////////////////////////////////
////////////////////////////////////////////////////////////////////////////
////////////////////////////////////////////////////////////////////////////
////////////////////////////////////////////////////////////////////////////
////////////////////////////////////////////////////////////////////////////
////////////////////////////////////////////////////////////////////////////
////////////////////////////////////////////////////////////////////////////
////////////////////////////////////////////////////////////////////////////
////////////////////////////////////////////////////////////////////////////
////////////////////////////////////////////////////////////////////////////
////////////////////////////////////////////////////////////////////////////
////////////////////////////////////////////////////////////////////////////
////////////////////////////////////////////////////////////////////////////
////////////////////////////////////////////////////////////////////////////
////////////////////////////////////////////////////////////////////////////
////////////////////////////////////////////////////////////////////////////
////////////////////////////////////////////////////////////////////////////
////////////////////////////////////////////////////////////////////////////
////////////////////////////////////////////////////////////////////////////
////////////////////////////////////////////////////////////////////////////
////////////////////////////////////////////////////////////////////////////
////////////////////////////////////////////////////////////////////////////
////////////////////////////////////////////////////////////////////////////
////////////////////////////////////////////////////////////////////////////
////////////////////////////////////////////////////////////////////////////
////////////////////////////////////////////////////////////////////////////
////////////////////////////////////////////////////////////////////////////
////////////////////////////////////////////////////////////////////////////
////////////////////////////////////////////////////////////////////////////
////////////////////////////////////////////////////////////////////////////
////////////////////////////////////////////////////////////////////////////
////////////////////////////////////////////////////////////////////////////
////////////////////////////////////////////////////////////////////////////
////////////////////////OpDbtmYA////////////////////////////////////////////
////////////////////////////////////////////////////////////////////AGa225A6
////////////////////////////////////////////////////////////////////////////
////////////////////////////////////////////////////////////////////////////
////////////////////////////////////////////////////////////////////////////
////////////////////////OpDbtmYA////////////////////////////////////////////
////////////////////////////////////////////////////////////////////AGa225A6
////////////////////////////////////////////////////////////////////////////
////////////////////////////////////////////////////////////////////////////
////////////////////////////////////////////////////////////////////////////
////////////////////////////////////////////////////////////////////////////
////////////////////////////////////////////////////////////////////////////
////////////////////////////////////////////////////////////////////////////
////////////////////////////////////////////////////////////////////////////
////////////////////////////////////////////////////////////////////////////
////////////////////////////////////////////////////////////////////////////
////////////////////////////////////////////////////////////////////////////
////////////////////////////////////////////////////////////////////////////
////////////////////////////////////////////////////////////////////////////
////////////////////////////////////////////////////////////////////////////
////////////////////////////////////////////////////////////////////////////
////////////////////////////////////////////////////////////////////////////
////////////////////////////////////////////////////////////////////////////
////////////////////////////////////////////////////////////////////////////
////////////////////////////////////////////////////////////////////////////
////////////////////////////////////////////////////////////////////////////
////////////////////////////////////////////////////////////////////////////
////////////////////////////////////////////////////////////////////////////
////////////////////////////kNv/AAA6AAAAOgAA/9uQ////////tv//AABmAAAAAAAAOgAA
/9uQ////////////tv//AABmtmYA////////////2///ADqQAAAAAAAAAAAAkDoA///b////////
////////////////////////////////////////////////////////////////////////////
////////////////////////////////////////////////////////////////////////////
////////////////////////////////////////////////////////////////////////////
////////////////////////////////////////////////////////////////////////////
////////////////////////////////////////////////////////////////////////////
////////////////////////////////////////////////////////////////////////////
////////////////////////////////////////////////////////////////////////////
////////////////////////////////////////////////////////////////////////////
////////////////////////////////////////////////////////////////////////////
////////////////////////////////////////////////////////////////////////////
////////////////kNv/AAA6AAAAOgAA/9uQ////////tv//AABmAAAAAAAAOgAA/9uQ////////
////tv//AABmtmYA////////////2///ADqQAAAAAAAAAAAAkDoA///b2///OjqQ/9uQ////////
////////kNv/OgA6/9uQ////////////////////////////////////////////////2///ADqQ
AAAAAAAAAAAAkDoA///b////////kNv/kDo6///b////////////////////////////////////
////////////////////////////////////////////////////////////////////////////
////tv//AABmAAAAAAAAOgAA/9uQ////kNv/OgA6/9uQ////////Zrb/AAAAtmYAkNv/OgA6/9uQ
////////////////kNv/OgA6/9uQ2///ADqQAAAAAAAAAAAAkDoA///b2///OjqQ/9uQ////////
////////kNv/OgA6/9uQ////////////////////////////////////////////////kNv/AAA6
AAAAAAAAOgAA/9uQ////////////kNv/kDo6///b////////////////////////////////////
////////////////////////////////////////////////////////////////////////////
////////////////////////////////////////////////////////////////////////////
////////////////////////////////////////////////////////////////////////////
////////////////////////////////////////////////////////////////////////////
////////////////////////////////////////////////////////////////////////////
////////////////////////////////////////////////////////////////////////////
////////////////////////////////////////////////////////////////////////////
////////////////////////////////////////////////////////////////////////////
////////////////////////////////////////////////////////////////////////////
////////////////////////////////////////////////////////////////////////////
////////////////////////////////////////////////////////////////////////////
////////////////////////////////////////////////////////////////////////////
////////////////////////////////////////////////////////////////////////////
////////////////////////////////////////////////////////////////////////////
////////////////////////////////////////////////////////////////////////////
////////////////////////////////////////////////////////////////////////////
////////////////////////////////////////////////////////////////////////////
////////////////////////////////////////////////////////////////////////////
////////////////////////////////////////////////////////////////////////////
////////////////////////////////////////////////////////////////////////////
////////////////////////////////////////////////////////////OpDbkDoA///b////
2///ADqQ25A6////Zrb/25A6////////Zrb/ZgAA//+2////////Zrb/AAAAOgAA/9uQ////////
////////kNv/OgA6/9uQ////////////////////////////////////////////////////////
////////////////////////////////////////////////////////////////////////////
////////////////////////////////////////////////////////////////////////////
////////////////////////////////////////////////////////////////////////////
////////////////////////////////////////////////////////////////////////////
////////////////////////////////////////////////////////////////////////////
////////////////////////////////////////////////////////////////////////////
////////////////////////////////////////////////////////////////////////////
////////////////////////////////////////////////////////////////////////////
////////////////////////////////////////////////////////////////////////////
////////////////////2///OjqQ/9uQ////////////////OpDbkDoA///b////2///ADqQ25A6
////Zrb/25A6////////Zrb/ZgAA//+2////////Zrb/AAAAOgAA/9uQ////////////////kNv/
OgA6/9uQ////////kNv/kDo6///b////////////////kNv/OgA6/9uQ////////////////////
////2///OjqQ/9uQ////////////////////kNv/OgA6/9uQ////////////////tv//OgBm/9uQ
////////////////////////////////////////////////AGa225A6////////////////////
////////////////////////////////////////Zrb/25A6////////Zrb/ZgAA//+2kNv/OgA6
/9uQ////tv//AABm25A6////kNv/OgA6/9uQ////////////////kNv/OgA6/9uQ////////kNv/
OgA6/9uQ////////kNv/kDo6///b////////////////kNv/OgA6/9uQ////////////////////
////2///OjqQ/9uQ////////////Zrb/25A6////////Zrb/OgAA/9uQ////////tv//OgBm/9uQ
////////////////////////////////////////////////////////////////////////////
////////////////////////////////////////////////////////////////////////////
////////////////////////////////////////////////////////////////////////////
////////////////////////////////////////////////////////////////////////////
////////////////////////////////////////////////////////////////////////////
////////////////////////////////////////////////////////////////////////////
////////////////////////////////////////////////////////////////////////////
////////////////////////////////////////////////////////////////////////////
////////////////////////////////////////////////////////////////////////////
////////////////////////////////////////////////////////////////////////////
////////////////////////////////////////////////////////////////////////////
////////////////////////////////////////////////////////////////////////////
////////////////////////////////////////////////////////////////////////////
////////////////////////////////////////////////////////////////////////////
////////////////////////////////////////////////////////////////////////////
////////////////////////////////////////////////////////////////////////////
////////////////////////////////////////////////////////////////////////////
////////////////////////////////////////////////////////////////////////////
////////////////////////////////////////////////////////////////////////////
////////////////////////////////////////////////////////////////////////////
////////////////////////////////////////////////////////////////////////////
////////////////tv//OgBm/9uQ////////////kNv/ZgA6//+2////////////////tv//OgBm
/9uQ////////AGa2tpA6ADqQ25A6////////////////kNv/OgA6/9uQ////////////////////
////////////////////////////////////////////////////////////////////////////
////////////////////////////////////////////////////////////////////////////
////////////////////////////////////////////////////////////////////////////
////////////////////////////////////////////////////////////////////////////
////////////////////////////////////////////////////////////////////////////
////////////////////////////////////////////////////////////////////////////
////////////////////////////////////////////////////////////////////////////
////////////////////////////////////////////////////////////////////////////
////////////////////////////////////////////////////////////////////////////
////////////////////////////////////////////////////////2///OjqQ/9uQ////////
////tv//OgBm/9uQ////////////kNv/ZgA6//+2////////////////tv//OgBm/9uQ////////
AGa2tpA6ADqQ25A6////////////////kNv/OgA6/9uQ////////Zrb/tmYA////////////////
////kNv/OgA6/9uQ////////////////////////2///OjqQ/9uQ////////////////////kNv/
OgA6/9uQ////////////////////AGa2/7Zm////////////////////////////////////////
////////////OpDbAAAA25A6////////////////////////////////////////////////////
////////////////tv//OgBm/9uQkNv/OgA6/9uQ2///ADqQtmYA////////kNv/OgA6/9uQ////
AGa225A6////kNv/OgA6/9uQ////////kNv/OgA6/9uQ////////Zrb/tmYA////////////////
////kNv/OgA6/9uQ////////////////////////2///OjqQ/9uQ////////////////////////
////tv//AABm/7Zm////////////AGa2/7Zm////////////////////////////////////////
////////////////////////////////////////////////////////////////////////////
////////////////////////////////////////////////////////////////////////////
////////////////////////////////////////////////////////////////////////////
////////////////////////////////////////////////////////////////////////////
////////////////////////////////////////////////////////////////////////////
////////////////////////////////////////////////////////////////////////////
////////////////////////////////////////////////////////////////////////////
////////////////////////////////////////////////////////////////////////////
////////////////////////////////////////////////////////////////////////////
////////////////////////////////////////////////////////////////////////////
////////////////////////////////////////////////////////////////////////////
////////////////////////////////////////////////////////////////////////////
////////////////////////////////////////////////////////////////////////////
////////////////////////////////////////////////////////////////////////////
////////////////////////////////////////////////////////////////////////////
////////////////////////////////////////////////////////////////////////////
////////////////////////////////////////////////////////////////////////////
////////////////////////////////////////////////////////////////////////////
////////////////////////////////////////////////////////////////////////////
////////////////////////////////////////////////////////////////////////////
////////////////////////////////////////////////////kNv/OgA6/9uQ////////////
kNv/OgA6/9uQ////////////////OpDbOgAA/9uQ////tv//OgBm/9uQOpDbkDoA///b////////
////kNv/OgA6/9uQ////////////////////////////////////////////////////////////
////////////////////////////////////////////////////////////////////////////
////////////////////////////////////////////////////////////////////////////
////////////////////////////////////////////////////////////////////////////
////////////////////////////////////////////////////////////////////////////
////////////////////////////////////////////////////////////////////////////
////////////////////////////////////////////////////////////////////////////
////////////////////////////////////////////////////////////////////////////
////////////////////////////////////////////////////////////////////////////
////////////////////////////////////////////////////////////////////////////
////////////////2///OjqQ/9uQ////////////kNv/OgA6/9uQ////////////kNv/OgA6/9uQ
////////////////OpDbOgAA/9uQ////tv//OgBm/9uQOpDbkDoA///b////////////kNv/OgA6
/9uQ////////Zrb/tmYA////////////////////kNv/OgA6/9uQ////////////////////////
2///OjqQ/9uQ////////////////////kNv/OgA6/9uQ////////////////////AGa2/7Zm////
////////////////////////////////////////////////////////OpDbAAAAtmYA////////
////////////////////////////////////////////////////OpDbOgAA/9uQkNv/OgA6/9uQ
AGa2kDoA///b////////kNv/OgA6/9uQtv//AABmZgAA//+2kNv/OgA6/9uQ////////kNv/OgA6
/9uQ////////Zrb/tmYA////////////////////kNv/OgA6/9uQ////////////////////////
2///OjqQ/9uQ////////////////////////////kNv/OgA6/9uQ////////////AGa2/7Zm////
////////////////////////////////////////////////////////////////////////////
////////////////////////////////////////////////////////////////////////////
////////////////////////////////////////////////////////////////////////////
////////////////////////////////////////////////////////////////////////////
////////////////////////////////////////////////////////////////////////////
////////////////////////////////////////////////////////////////////////////
////////////////////////////////////////////////////////////////////////////
////////////////////////////////////////////////////////////////////////////
////////////////////////////////////////////////////////////////////////////
////////////////////////////////////////////////////////////////////////////
////////////////////////////////////////////////////////////////////////////
////////////////////////////////////////////////////////////////////////////
////////////////////////////////////////////////////////////////////////////
////////////////////////////////////////////////////////////////////////////
////////////////////////////////////////////////////////////////////////////
////////////////////////////////////////////////////////////////////////////
////////////////////////////////////////////////////////////////////////////
////////////////////////////////////////////////////////////////////////////
////////////////////////////////////////////////////////////////////////////
////////////////////////////////////////////////////////////////////////////
////////////////////////////////////////////////////////////////////////////
////////////kNv/OgA6/9uQ////////////kNv/OgA6/9uQ////kNv/AAA6AAAAAAAA/7Zm////
////OpDbkDoA///bkNv/OgA6/9uQ////////////kNv/OgA6/9uQ////////////////////////
////////////////////////////////////////////////////////////////////////////
////////////////////////////////////////////////////////////////////////////
////////////////////////////////////////////////////////////////////////////
////////////////////////////////////////////////////////////////////////////
////////////////////////////////////////////////////////////////////////////
////////////////////////////////////////////////////////////////////////////
////////////////////////////////////////////////////////////////////////////
////////////////////////////////////////////////////////////////////////////
////////////////////////////////////////////////////////////////////////////
////////////////////////////////////////////AABmAAAAAAAAAAAAAAAAAAAAAAAA/7Zm
kNv/OgA6/9uQ////////////kNv/OgA6/9uQ////kNv/AAA6AAAAAAAA/7Zm////////OpDbkDoA
///bkNv/OgA6/9uQ////////////kNv/OgA6/9uQ////////Zrb/tmYA////////////////////
kNv/OgA6/9uQ////////////tv//AABmAAAAAAAAAAAAAAAAAAAAAAAA/7Zm////////kNv/OgA6
/9uQ////////////////////AGa2/7Zm////////////////////////OpDbAAAAAAAAOgAA/9uQ
////////////////////////Zrb/OgAA/9uQ////////////////OpDbAAAAAAAAOgAA/9uQ////
kNv/AAA6AAAAAAAA/7Zm////kNv/AAA6AAAAZgAA//+2////////////kNv/OgA6/9uQOpDbtmYA
AGa225A6kNv/OgA6/9uQ////////kNv/OgA6/9uQ////////Zrb/tmYA////////////////////
kNv/OgA6/9uQ////////////tv//AABmAAAAAAAAAAAAAAAAAAAAAAAA/7Zm////////OpDbAAAA
AAAA/7Zm////////////////AGa2/7Zm////////////////////////////////////////////
////////////////////////////////////////////////////////////////////////////
////////////////////////////////////////////////////////////////////////////
////////////////////////////////////////////////////////////////////////////
////////////////////////////////////////////////////////////////////////////
////////////////////////////////////////////////////////////////////////////
////////////////////////////////////////////////////////////////////////////
////////////////////////////////////////////////////////////////////////////
////////////////////////////////////////////////////////////////////////////
////////////////////////////////////////////////////////////////////////////
////////////////////////////////////////////////////////////////////////////
////////////////////////////////////////////////////////////////////////////
////////////////////////////////////////////////////////////////////////////
////////////////////////////////////////////////////////////////////////////
////////////////////////////////////////////////////////////////////////////
////////////////////////////////////////////////////////////////////////////
////////////////////////////////////////////////////////////////////////////
////////////////////////////////////////////////////////////////////////////
////////////////////////////////////////////////////////////////////////////
////////////////////////////////////////////////////////////////////////////
////////////////////////////////////////////////////////////////////////////
////////////////////////////////////////////////kNv/OgA6/9uQ////////////kNv/
OgA6/9uQtv//AABm25A6////////////////2///ADqQ25A6////////AGa225A6////////////
kNv/OgA6/9uQ////////////////////////////////////////////////////////////////
////////////////////////////////////////////////////////////////////////////
////////////////////////////////////////////////////////////////////////////
////////////////////////////////////////////////////////////////////////////
////////////////////////////////////////////////////////////////////////////
////////////////////////////////////////////////////////////////////////////
////////////////////////////////////////////////////////////////////////////
////////////////////////////////////////////////////////////////////////////
////////////////////////////////////////////////////////////////////////////
////////////////////////////////////////////////////////////////////////////
////////////2///OjqQ/9uQ////////////kNv/OgA6/9uQ////////////kNv/OgA6/9uQtv//
AABm25A6////////////////2///ADqQ25A6////////AGa225A6////////////kNv/OgA6/9uQ
////////kNv/ZgA6//+2////////////////kNv/OgA6/9uQ////////////////////////2///
OjqQ/9uQ////////////////////kNv/OgA6/9uQ////////////////2///OjqQ/9uQ////////
////////////////////////////////////////////////////OpDbAAAAtmYA////////////
////////////////////////////////tv//AABm25A6////////////////kNv/OgA6ttuQOgBm
/9uQ////////////kNv/OgA6ttuQOgBm/9uQkNv/kDo6kNvbOgA6/9uQ////////kNv/OgA6/9uQ
////////kNv/ZgA6//+2////////////////kNv/OgA6/9uQ////////////////////////2///
OjqQ/9uQ////////////////////////////OpDbtmYA////////////2///OjqQ/9uQ////////
////////////////////////////////////////////////////////////////////////////
////////////////////////////////////////////////////////////////////////////
////////////////////////////////////////////////////////////////////////////
////////////////////////////////////////////////////////////////////////////
////////////////////////////////////////////////////////////////////////////
////////////////////////////////////////////////////////////////////////////
////////////////////////////////////////////////////////////////////////////
////////////////////////////////////////////////////////////////////////////
////////////////////////////////////////////////////////////////////////////
////////////////////////////////////////////////////////////////////////////
////////////////////////////////////////////////////////////////////////////
////////////////////////////////////////////////////////////////////////////
////////////////////////////////////////////////////////////////////////////
////////////////////////////////////////////////////////////////////////////
////////////////////////////////////////////////////////////////////////////
////////////////////////////////////////////////////////////////////////////
////////////////////////////////////////////////////////////////////////////
////////////////////////////////////////////////////////////////////////////
////////////////////////////////////////////////////////////////////////////
////////////////////////////////////////////////////////////////////////////
////////////////////////////////////////////////////////////////////////////
////////kNv/OgA6/9uQ////////////kNv/OgA6/9uQkNv/ZgA6//+2////////////////kNv/
OgA6/9uQ////////Zrb/kDoA///b////////kNv/OgA6/9uQ////////////////////////////
////////////////////////////////////////////////////////////////////////////
////////////////////////////////////////////////////////////////////////////
////////////////////////////////////////////////////////////////////////////
////////////////////////////////////////////////////////////////////////////
////////////////////////////////////////////////////////////////////////////
////////////////////////////////////////////////////////////////////////////
////////////////////////////////////////////////////////////////////////////
////////////////////////////////////////////////////////////////////////////
////////////////////////////////////////////////////////////////////////////
////////////////////////////////////////////////2///OjqQ/9uQ////////////kNv/
OgA6/9uQ////////////kNv/OgA6/9uQkNv/ZgA6//+2////////////////kNv/OgA6/9uQ////
////Zrb/kDoA///b////////kNv/OgA6/9uQ////////2///OjqQ/9uQ////////////////kNv/
OgA6/9uQ////////////////////////2///OjqQ/9uQ////////////////////kNv/OgA6/9uQ
////////////////kNv/kDo6///b////////////////////////////////////////////////
////OpDbAAAA25A6////////////////////////////////////////////////////kNv/ZgA6
//+2////////////////kNv/OgA6/9uQkNv/OgA6/9uQ////////kNv/OgA6ZpCQkDoA///b////
AGa2kJBmOgA6/9uQ////////kNv/OgA6/9uQ////////2///OjqQ/9uQ////////////////kNv/
OgA6/9uQ////////////////////////2///OjqQ/9uQ////////////////////////////kNv/
OgA6/9uQ////////kNv/kDo6///b////////////////////////////////////////////////
////////////////////////////////////////////////////////////////////////////
////////////////////////////////////////////////////////////////////////////
////////////////////////////////////////////////////////////////////////////
////////////////////////////////////////////////////////////////////////////
////////////////////////////////////////////////////////////////////////////
////////////////////////////////////////////////////////////////////////////
////////////////////////////////////////////////////////////////////////////
////////////////////////////////////////////////////////////////////////////
////////////////////////////////////////////////////////////////////////////
////////////////////////////////////////////////////////////////////////////
////////////////////////////////////////////////////////////////////////////
////////////////////////////////////////////////////////////////////////////
////////////////////////////////////////////////////////////////////////////
////////////////////////////////////////////////////////////////////////////
////////////////////////////////////////////////////////////////////////////
////////////////////////////////////////////////////////////////////////////
////////////////////////////////////////////////////////////////////////////
////////////////////////////////////////////////////////////////////////////
////////////////////////////////////////////////////////////////////////////
////////////////////////////////////////////////////////////////////////////
////////////////////////////////////////////kNv/OgA6/9uQ////////////kNv/OgA6
/9uQtv//AABm/7Zm////2///kGaQ///bOpDbkDoA///b////////tv//AABm/7Zm2///ADqQAAAA
OgAA/9uQ////////////////////////////////////////////////////////////////////
////////////////////////////////////////////////////////////////////////////
////////////////////////////////////////////////////////////////////////////
////////////////////////////////////////////////////////////////////////////
////////////////////////////////////////////////////////////////////////////
////////////////////////////////////////////////////////////////////////////
////////////////////////////////////////////////////////////////////////////
////////////////////////////////////////////////////////////////////////////
////////////////////////////////////////////////////////////////////////////
////////////////////////////////////////////////////////////////////////////
////////2///OjqQ/9uQ////////////kNv/OgA6/9uQ////////////kNv/OgA6/9uQtv//AABm
/7Zm////2///kGaQ///bOpDbkDoA///b////////tv//AABm/7Zm2///ADqQAAAAOgAA/9uQ////
////////OpDbtmYA////////////////kNv/OgA6/9uQ////////////////////////2///OjqQ
/9uQ////////////2///ADqQAAAAOgAA/9uQ////////////////AGa225A6////////////////
////////////////////////////////////AGa225A6////////////////////////////////
////////////////////////////tv//AABm/7Zm////2///kGaQ///bkNv/OgA6/9uQ////kNv/
OgA6/9uQ////kNv/AAA6AAAA/7Zm////////Zrb/AAAAOgAA/9uQ2///ADqQAAAAOgAA/9uQ////
////////OpDbtmYA////////////////kNv/OgA6/9uQ////////////////////////2///OjqQ
/9uQ////////////kNv/tmY6////////Zrb/OgAA/9uQ////////AGa225A6////////////////
////////////////////////////////////////////////////////////////////////////
////////////////////////////////////////////////////////////////////////////
////////////////////////////////////////////////////////////////////////////
////////////////////////////////////////////////////////////////////////////
////////////////////////////////////////////////////////////////////////////
////////////////////////////////////////////////////////////////////////////
////////////////////////////////////////////////////////////////////////////
////////////////////////////////////////////////////////////////////////////
////////////////////////////////////////////////////////////////////////////
////////////////////////////////////////////////////////////////////////////
////////////////////////////////////////////////////////////////////////////
////////////////////////////////////////////////////////////////////////////
////////////////////////////////////////////////////////////////////////////
////////////////////////////////////////////////////////////////////////////
////////////////////////////////////////////////////////////////////////////
////////////////////////////////////////////////////////////////////////////
////////////////////////////////////////////////////////////////////////////
////////////////////////////////////////////////////////////////////////////
////////////////////////////////////////////////////////////////////////////
////////////////////////////////////////////////////////////////////////////
////////////////////////////////////////////////////////////////////////////
////kNv/OgA6/9uQ////////////kNv/OgA6/9uQ////kNv/AAA6AAAAAAAAtmYA2///ADqQ25A6
////////////////AGa2tmYA////////tv//OgBm/9uQ////////////////////////////////
////////////////////////////////////////////////////////////////////////////
////////////////////////////////////////////////////////////////////////////
////////////////////////////////////////////////////////////////////////////
Zrb/AAAA/7Zm////////////////////////////////Zrb/AAAA/7Zm////////////////////
////////////////////////////////////////////////////////////////////////////
////////////////////////////////////////////////////////////////////////////
////////////////////////////////////////////////////////////////////////////
////////Zrb/AAAA/7Zm////////////////////////////////////////////////////////
////////////////////////////////////////Zrb/AAAA/7Zm////////////////////////
////////////////////////////////////////////////////////////////////kNv/OgA6
/9uQ////////////kNv/OgA6/9uQ////kNv/AAA6AAAAAAAAtmYA2///ADqQ25A6////////////
////AGa2tmYA////////tv//OgBm/9uQ////////////tv//OgBm/9uQZrb/AAAAAAAAAAAAAAAA
AAAAAAAAAAAA/7Zm////////////////////////////////////////////tv//OgBm/9uQ////
////////Zrb/ZgAA//+2////////////////////////////////////////////////////////
////////////////////////////////////////////////////////////////////kNv/AAA6
AAAAAAAAtmYA////kNv/OgA6/9uQ////////Zrb/AAAA25A6kNv/AAA6kDoA///b////////2///
ADqQOgAA/9uQ////////tv//OgBm/9uQ////////////tv//OgBm/9uQZrb/AAAAAAAAAAAAAAAA
AAAAAAAAAAAA/7Zm////////////////////////////////////2///ADqQAAAAAAAAAAAA/7Zm
////////Zrb/ZgAA//+2////////////////////////////////////////////////////////
////////////////////////////////////////////////////////////////////////////
////////////////////////////////////////////////////////////////////////////
////////////////////////////////////////////////////////////////////////////
////////////////////////////////////////////////////////////////////////////
////////////////////////////////////////////////////////////////////////////
////////////////////////////////////////////////////////////////////////////
////////////////////////////////////////////////////////////////////////////
////////////////////////////////////////////////////////////////////////////
////////////////////////////////////////////////////////////////////////////
////////////////////////////////////////////////////////////////////////////
////////////////////////////////////////////////////////////////////////////
////////////////////////////////////////////////////////////////////////////
////////////////////////////////////////////////////////////////////////////
////////////////////////////////////////////////////////////////////////////
////////////////////////////////////////////////////////////////////////////
////////////////////////////////////////////////////////////////////////////
////////////////////////////////////////////////////////////////////////////
////////////////////////////////////////////////////////////////////////////
////////////////////////////////////////////////////////////////////////////
////////////////////////////////////////////////////////////////////////////
////////////////////////////////////////////////////////////////////////////
////////////////////////////////////////////////////////////////////////////
////////////////////////////////////////////////////////////////////////////
////////////////////AAAAAAAAAAAAAAAAAAAAAAAAAAAAAAAAAAAAAAAAAAAAAAAAAAAAAAAA
AAAAAAAAAAAAAAAAAAAAAAAAAAAAAAAAAAAAAAAAAAAAAAAAAAAAAAAAAAAAAAAAAAAAAAAAAAAA
AAAAAAAAAAAAAAAAAAAAAAAAAAAAAAAAAAAAAAAAAAAAAAAAAAAAAAAAAAAAAAAAAAAAAAAAAAAA
AAAAAAAAAAAAAAAAAAAAAAAAAAAAAAAAAAAAAAAAAAAAAAAAAAAAAAAAAAAAAAAAAAAAAAAAAAAA
AAAAAAAAAAAAAAAAAAAAAAAAAAAAAAAAAAAAAAAAAAAAAAAAAAAAAAAAAAAAAAAAAAAAAAAAAAAA
AAAAAAAAAAAAAAAAAAAAAAAAAAAAAAAAAAAAAAAAAAAAAAAAAAAAAAAAAAAAAAAAAAAAAAAAAAAA
AAAAAAAAAAAAAAAAAAAAAAAAAAAAAAAAAAAAAAAAAAAAAAAAAAAAAAAAAAAAAAAAAAAAAAAAAAAA
AAAAAAAAAAAAAAAAAAAAAAAAAAAAAAAAAAAAAAAAAAAAAAAAAAAAAAAAAAAAAAAAAAAAAAAAAAAA
AAAAAAAAAAAAAAAAAAAA////////////////////////////////////////////////////////
////////////////////////////////////////////////////////////////////////////
////////////////////////////////////////////////////////////////////////////
////////Zrb/AAAA/7Zm////////////////////////////////////////////////////////
////////////////////////////////////////Zrb/AAAA/7Zm////////////////////////
////////////////////////////////////////////////////////////////////////////
////////////////////////////////////////////////////////////////////////////
////////////////////////////////////////////////////////////////////////////
////////Zrb/AAAA/7Zm////////////////////////////////////////////////////////
////////////////////////////////////////Zrb/AAAA/7Zm////////////////////////
////////////////////////////////////////////////////////////////////////////
////////////////////////////////////////////////////////////////////////////
////////////////////////////////////////////////////////////////////////////
////////////////////////////////////////////////////////////////////////////
////////////////////////////////////////////////////////////////////////////
////////////////////////////////////////////////////////////////////////////
////////////////////////////////////////////////////////////////////////////
////////////////////////////////////////////////////////////////////////////
////////////////////////////////////////////////////////////////////////////
////////////////////////////////////////////////////////////////////////////
////////////////////////////////////////////////////////////////////////////
////////////////////////////////////////////////////////////////////////////
////////////////////////////////////////////////////////////////////////////
////////////////////////////////////////////////////////////////////////////
////////////////////////////////////////////////////////////////////////////
////////////////////////////////////////////////////////////////////////////
////////////////////////////////////////////////////////////////////////////
////////////////////////////////////////////////////////////////////////////
////////////////////////////////////////////////////////////////////////////
////////////////////////////////////////////////////////////////////////////
////////////////////////////////////////////////////////////////////////////
////////////////////////////////////////////////////////////////////////////
////////////////////////////////////////////////////////////////////////////
////////////////////////////////////////////////////////////////////////////
////////////////////////////////////////////////////////////////////////////
////////////////////////////////////////////////////////////////////OpDbtmYA
////////////////////////////////////////////////AGa225A6////////////////////
////////////////////////////////////////////////////////////////////////////
////////////////////////////////////////////////////////////////////////////
////////////////////////////////////////////////////////////////////////////
OpDbtmYA////////////////////////////////////////////////////////////////////
////////////////////////////////////////////AGa225A6////////////////////////
////////////////////////////////////////////////////////////////////////////
////////////////////////////////////////////////////////////////////////////
////////////////////////////////////////////////////////////////////////////
////////////////////////////////////////////////////////////////////////////
////////////////////////////////////////////////////////////////////////////
////////////////////////////////////////////////////////////////////////////
////////////////////////////////////////////////////////////////////////////
////////////////////////////////////////////////////////////////////////////
////////////////////////////////////////////////////////////////////////////
////////////////////////////////////////////////////////////////////////////
////////////////////////////////////////////////////////////////////////////
////////////////////////////////////////////////////////////////////////////
////////////////////////////////////////////////////////////////////////////
////////////////////////////////////////////////////////////////////////////
////////////////////////////////////////////////////////////////////////////
////////////////////////////////////////////////////////////////////////////
////////////////////////////////////////////////////////////////////////////
////////////////////////////////////////////////////////////////////////////
////////////////////////////////////////////////////////////////////////////
////////////////////////////////////////////////////////////////////////////
////////////////////////////////////////////////////////////////////////////
////////////////////////////////////////////////////////////////////////////
////////////////////////////////////////////////////////////////////////////
////////////////////////////////////////////////////////////////////////////
////////////////////////////////////////////////////////////////////////////
////////////////////////////////////////////////////////////////////////////
////////////////////////////////////////////////////////////////////////////
////////////////////////////////////////////////////////////////////////////
////////////////////////////////////////////////////////////////////////////
////////////////////////////////////////////////////////////////////////////
////////////////////////////////////////////////////////////////////////////
////////////////////////////////////////////////////////////////////////////
////////////////////////////////////////////////////////////////////////////
////////////////////////////////////////////////////////////kNv/AAA6AAAAOgAA
/9uQ////////tv//AABmAAAAAAAAOgAA/9uQ////////////tv//AABmtmYA////////////2///
ADqQAAAAAAAAAAAAkDoA///b2///OjqQ/9uQ////////////////kNv/OgA6/9uQ////////////
////////kNv/kDo6///b////////////////////////////////////////////////////////
////////////////////////////////////////////////////////tv//AABmAAAAAAAAOgAA
/9uQ////kNv/OgA6/9uQ////////Zrb/AAAAtmYAkNv/OgA6/9uQ////////////////kNv/OgA6
/9uQ2///ADqQAAAAAAAAAAAAkDoA///b2///OjqQ/9uQ////////////////kNv/OgA6/9uQ////
////////////////////////////////////////////2///ADqQAAAAAAAAAAAAkDoA///b////
////kNv/kDo6///b////////////////////////////////////////////////////////////
////////////////////////////////////////////////////////////////////////////
////////////////////////////////////////////////////////////////////////////
////////////////////////////////////////////////////////////////////////////
////////////////////////////////////////////////////////////////////////////
////////////////////////////////////////////////////////////////////////////
////////////////////////////////////////////////////////////////////////////
////////////////////////////////////////////////////////////////////////////
////////////////////////////////////////////////////////////////////////////
////////////////////////////////////////////////////////////////////////////
////////////////////////////////////////////////////////////////////////////
////////////////////////////////////////////////////////////////////////////
////////////////////////////////////////////////////////////////////////////
////////////////////////////////////////////////////////////////////////////
////////////////////////////////////////////////////////////////////////////
////////////////////////////////////////////////////////////////////////////
////////////////////////////////////////////////////////////////////////////
////////////////////////////////////////////////////////////////////////////
////////////////////////////////////////////////////////////////////////////
////////////////////////////////////////////////////////////////////////////
////////////////////////////////////////////////////////////////////////////
////////////////////////////////////////////////////////////////////////////
////////////////////////////////////////////////////////////////////////////
////////////////////////////////////////////////////////////////////////////
////////////////////////////////////////////////////////////////////////////
////////////////////////////////////////////////////////////////////////////
////////////////////////////////////////////////////////////////////////////
////////////////////////////////////////////////////////////////////////////
////////////////////////////////////////////////////////////////////////////
////////////////////////////////////////////////////////////////////////////
////////////////////////////////////////////////////////////////////////////
////////////////////////////////////////////////////////////////////////////
////////////////////////////////////////////////////////////////////////////
////////////////////////////////////////////////////////////////2///OjqQ/9uQ
////////////////OpDbkDoA///b////2///ADqQ25A6////Zrb/25A6////////Zrb/ZgAA//+2
////////Zrb/AAAAOgAA/9uQ////////////////kNv/OgA6/9uQ////////kNv/kDo6///b////
////////////kNv/OgA6/9uQ////////////////////tv//OgBm/9uQ////////////////////
////////////////////////AGa225A6////////////////////////////////////////////
////////////////Zrb/25A6////////Zrb/ZgAA//+2kNv/OgA6/9uQ////tv//AABm25A6////
kNv/OgA6/9uQ////////////////kNv/OgA6/9uQ////////kNv/OgA6/9uQ////////kNv/kDo6
///b////////////////kNv/OgA6/9uQ////////////////////////2///OjqQ/9uQ////////
////////////kNv/OgA6/9uQ////////////////tv//OgBm/9uQ////////////////////////
////////////////////////////////////////////////////////////////////////////
////////////////////////////////////////////////////////////////////////////
////////////////////////////////////////////////////////////////////////////
////////////////////////////////////////////////////////////////////////////
////////////////////////////////////////////////////////////////////////////
////////////////////////////////////////////////////////////////////////////
////////////////////////////////////////////////////////////////////////////
////////////////////////////////////////////////////////////////////////////
////////////////////////////////////////////////////////////////////////////
////////////////////////////////////////////////////////////////////////////
////////////////////////////////////////////////////////////////////////////
////////////////////////////////////////////////////////////////////////////
////////////////////////////////////////////////////////////////////////////
////////////////////////////////////////////////////////////////////////////
////////////////////////////////////////////////////////////////////////////
////////////////////////////////////////////////////////////////////////////
////////////////////////////////////////////////////////////////////////////
////////////////////////////////////////////////////////////////////////////
////////////////////////////////////////////////////////////////////////////
////////////////////////////////////////////////////////////////////////////
////////////////////////////////////////////////////////////////////////////
////////////////////////////////////////////////////////////////////////////
////////////////////////////////////////////////////////////////////////////
////////////////////////////////////////////////////////////////////////////
////////////////////////////////////////////////////////////////////////////
////////////////////////////////////////////////////////////////////////////
////////////////////////////////////////////////////////////////////////////
////////////////////////////////////////////////////////////////////////////
////////////////////////////////////////////////////////////////////////////
////////////////////////////////////////////////////////////////////////////
////////////////////////////////////////////////////////////////////////////
////////////////////////////////////////////////////////////////////////////
////////////////////////////////////////////////////////////////////////////
////////////////////////2///OjqQ/9uQ////////////tv//OgBm/9uQ////////////kNv/
ZgA6//+2////////////////tv//OgBm/9uQ////////AGa2tpA6ADqQ25A6////////////////
kNv/OgA6/9uQ////////Zrb/tmYA////////////////////kNv/OgA6/9uQ////////////////
////////AGa2/7Zm////////////////////////////////////////////////OpDbAAAA25A6
////////////////////////////////////////////////////////////////////tv//OgBm
/9uQkNv/OgA6/9uQ2///ADqQtmYA////////kNv/OgA6/9uQ////AGa225A6////kNv/OgA6/9uQ
////////kNv/OgA6/9uQ////////Zrb/tmYA////////////////////kNv/OgA6/9uQ////////
////////////////2///OjqQ/9uQ////////////////////kNv/OgA6/9uQ////////////////
////AGa2/7Zm////////////////////////////////////////////////////////////////
////////////////////////////////////////////////////////////////////////////
////////////////////////////////////////////////////////////////////////////
////////////////////////////////////////////////////////////////////////////
////////////////////////////////////////////////////////////////////////////
////////////////////////////////////////////////////////////////////////////
////////////////////////////////////////////////////////////////////////////
////////////////////////////////////////////////////////////////////////////
////////////////////////////////////////////////////////////////////////////
////////////////////////////////////////////////////////////////////////////
////////////////////////////////////////////////////////////////////////////
////////////////////////////////////////////////////////////////////////////
////////////////////////////////////////////////////////////////////////////
////////////////////////////////////////////////////////////////////////////
////////////////////////////////////////////////////////////////////////////
////////////////////////////////////////////////////////////////////////////
////////////////////////////////////////////////////////////////////////////
////////////////////////////////////////////////////////////////////////////
////////////////////////////////////////////////////////////////////////////
////////////////////////////////////////////////////////////////////////////
////////////////////////////////////////////////////////////////////////////
////////////////////////////////////////////////////////////////////////////
////////////////////////////////////////////////////////////////////////////
////////////////////////////////////////////////////////////////////////////
////////////////////////////////////////////////////////////////////////////
////////////////////////////////////////////////////////////////////////////
////////////////////////////////////////////////////////////////////////////
////////////////////////////////////////////////////////////////////////////
////////////////////////////////////////////////////////////////////////////
////////////////////////////////////////////////////////////////////////////
////////////////////////////////////////////////////////////////////////////
////////////////////////////////////////////////////////////////////////////
////////////////////////////////////////////////////////////////////////////
////////////////////////////////////////////////////////////2///OjqQ/9uQ////
////////kNv/OgA6/9uQ////////////kNv/OgA6/9uQ////////////////OpDbOgAA/9uQ////
tv//OgBm/9uQOpDbkDoA///b////////////kNv/OgA6/9uQ////////Zrb/tmYA////////////
////////kNv/OgA6/9uQ////////////////////////AGa2/7Zm////////////////////////
////////////////////////////////OpDbAAAAtmYA////////////////////////////////
////////////////////////////OpDbOgAA/9uQkNv/OgA6/9uQAGa2kDoA///b////////kNv/
OgA6/9uQtv//AABmZgAA//+2kNv/OgA6/9uQ////////kNv/OgA6/9uQ////////Zrb/tmYA////
////////////////kNv/OgA6/9uQ////////////////////////2///OjqQ/9uQ////////////
////////kNv/OgA6/9uQ////////////////////AGa2/7Zm////////////////////////////
////////////////////////////////////////////////////////////////////////////
////////////////////////////////////////////////////////////////////////////
////////////////////////////////////////////////////////////////////////////
////////////////////////////////////////////////////////////////////////////
////////////////////////////////////////////////////////////////////////////
////////////////////////////////////////////////////////////////////////////
////////////////////////////////////////////////////////////////////////////
////////////////////////////////////////////////////////////////////////////
////////////////////////////////////////////////////////////////////////////
////////////////////////////////////////////////////////////////////////////
////////////////////////////////////////////////////////////////////////////
////////////////////////////////////////////////////////////////////////////
////////////////////////////////////////////////////////////////////////////
////////////////////////////////////////////////////////////////////////////
////////////////////////////////////////////////////////////////////////////
////////////////////////////////////////////////////////////////////////////
////////////////////////////////////////////////////////////////////////////
////////////////////////////////////////////////////////////////////////////
////////////////////////////////////////////////////////////////////////////
////////////////////////////////////////////////////////////////////////////
////////////////////////////////////////////////////////////////////////////
////////////////////////////////////////////////////////////////////////////
////////////////////////////////////////////////////////////////////////////
////////////////////////////////////////////////////////////////////////////
////////////////////////////////////////////////////////////////////////////
////////////////////////////////////////////////////////////////////////////
////////////////////////////////////////////////////////////////////////////
////////////////////////////////////////////////////////////////////////////
////////////////////////////////////////////////////////////////////////////
////////////////////////////////////////////////////////////////////////////
////////////////////////////////////////////////////////////////////////////
////////////////////////////////////////////////////////////////////////////
////////////////////////////////////////////////////////////////////////////
////////tv//AABmAAAAAAAAAAAAAAAAAAAAAAAA/7ZmkNv/OgA6/9uQ////////////kNv/OgA6
/9uQ////kNv/AAA6AAAAAAAA/7Zm////////OpDbkDoA///bkNv/OgA6/9uQ////////////kNv/
OgA6/9uQ////////Zrb/tmYA////////////////////kNv/OgA6/9uQ////////////////////
////AGa2/7Zm////////////////////OpDbAAAAAAAAOgAA/9uQ////////////////////////
Zrb/OgAA/9uQ////////////////OpDbAAAAAAAAOgAA/9uQ////kNv/AAA6AAAAAAAA/7Zm////
kNv/AAA6AAAAZgAA//+2////////////kNv/OgA6/9uQOpDbtmYAAGa225A6kNv/OgA6/9uQ////
////kNv/OgA6/9uQ////////Zrb/tmYA////////////////////kNv/OgA6/9uQ////////////
tv//AABmAAAAAAAAAAAAAAAAAAAAAAAA/7Zm////////kNv/OgA6/9uQ////////////////////
AGa2/7Zm////////////////////////////////////////////////////////////////////
////////////////////////////////////////////////////////////////////////////
////////////////////////////////////////////////////////////////////////////
////////////////////////////////////////////////////////////////////////////
////////////////////////////////////////////////////////////////////////////
////////////////////////////////////////////////////////////////////////////
////////////////////////////////////////////////////////////////////////////
////////////////////////////////////////////////////////////////////////////
////////////////////////////////////////////////////////////////////////////
////////////////////////////////////////////////////////////////////////////
////////////////////////////////////////////////////////////////////////////
////////////////////////////////////////////////////////////////////////////
////////////////////////////////////////////////////////////////////////////
////////////////////////////////////////////////////////////////////////////
////////////////////////////////////////////////////////////////////////////
////////////////////////////////////////////////////////////////////////////
////////////////////////////////////////////////////////////////////////////
////////////////////////////////////////////////////////////////////////////
////////////////////////////////////////////////////////////////////////////
////////////////////////////////////////////////////////////////////////////
////////////////////////////////////////////////////////////////////////////
////////////////////////////////////////////////////////////////////////////
////////////////////////////////////////////////////////////////////////////
////////////////////////////////////////////////////////////////////////////
////////////////////////////////////////////////////////////////////////////
////////////////////////////////////////////////////////////////////////////
////////////////////////////////////////////////////////////////////////////
////////////////////////////////////////////////////////////////////////////
////////////////////////////////////////////////////////////////////////////
////////////////////////////////////////////////////////////////////////////
////////////////////////////////////////////////////////////////////////////
////////////////////////////////////////////////////////////////////////////
////////////////////////////////////////////////////////////////////////////
////////////////////////////////////////////////////////2///OjqQ/9uQ////////
////kNv/OgA6/9uQ////////////kNv/OgA6/9uQtv//AABm25A6////////////////2///ADqQ
25A6////////AGa225A6////////////kNv/OgA6/9uQ////////kNv/ZgA6//+2////////////
////kNv/OgA6/9uQ////////////////////2///OjqQ/9uQ////////////////////////////
////////////////////////////OpDbAAAAtmYA////////////////////////////////////
////////tv//AABm25A6////////////////kNv/OgA6ttuQOgBm/9uQ////////////kNv/OgA6
ttuQOgBm/9uQkNv/kDo6kNvbOgA6/9uQ////////kNv/OgA6/9uQ////////kNv/ZgA6//+2////
////////////kNv/OgA6/9uQ////////////////////////2///OjqQ/9uQ////////////////
////kNv/OgA6/9uQ////////////////2///OjqQ/9uQ////////////////////////////////
////////////////////////////////////////////////////////////////////////////
////////////////////////////////////////////////////////////////////////////
////////////////////////////////////////////////////////////////////////////
////////////////////////////////////////////////////////////////////////////
////////////////////////////////////////////////////////////////////////////
////////////////////////////////////////////////////////////////////////////
////////////////////////////////////////////////////////////////////////////
////////////////////////////////////////////////////////////////////////////
////////////////////////////////////////////////////////////////////////////
////////////////////////////////////////////////////////////////////////////
////////////////////////////////////////////////////////////////////////////
////////////////////////////////////////////////////////////////////////////
////////////////////////////////////////////////////////////////////////////
////////////////////////////////////////////////////////////////////////////
////////////////////////////////////////////////////////////////////////////
////////////////////////////////////////////////////////////////////////////
////////////////////////////////////////////////////////////////////////////
////////////////////////////////////////////////////////////////////////////
////////////////////////////////////////////////////////////////////////////
////////////////////////////////////////////////////////////////////////////
////////////////////////////////////////////////////////////////////////////
////////////////////////////////////////////////////////////////////////////
////////////////////////////////////////////////////////////////////////////
////////////////////////////////////////////////////////////////////////////
////////////////////////////////////////////////////////////////////////////
////////////////////////////////////////////////////////////////////////////
////////////////////////////////////////////////////////////////////////////
////////////////////////////////////////////////////////////////////////////
////////////////////////////////////////////////////////////////////////////
////////////////////////////////////////////////////////////////////////////
////////////////////////////////////////////////////////////////////////////
////////////////////////////////////////////////////////////////////////////
////////////////////////////////////////////////////////////////////////////
////////////////2///OjqQ/9uQ////////////kNv/OgA6/9uQ////////////kNv/OgA6/9uQ
kNv/ZgA6//+2////////////////kNv/OgA6/9uQ////////Zrb/kDoA///b////////kNv/OgA6
/9uQ////////2///OjqQ/9uQ////////////////kNv/OgA6/9uQ////////////////////kNv/
kDo6///b////////////////////////////////////////////////OpDbAAAA25A6////////
////////////////////////////////////////////kNv/ZgA6//+2////////////////kNv/
OgA6/9uQkNv/OgA6/9uQ////////kNv/OgA6ZpCQkDoA///b////AGa2kJBmOgA6/9uQ////////
kNv/OgA6/9uQ////////2///OjqQ/9uQ////////////////kNv/OgA6/9uQ////////////////
////////2///OjqQ/9uQ////////////////////kNv/OgA6/9uQ////////////////kNv/kDo6
///b////////////////////////////////////////////////////////////////////////
////////////////////////////////////////////////////////////////////////////
////////////////////////////////////////////////////////////////////////////
////////////////////////////////////////////////////////////////////////////
////////////////////////////////////////////////////////////////////////////
////////////////////////////////////////////////////////////////////////////
////////////////////////////////////////////////////////////////////////////
////////////////////////////////////////////////////////////////////////////
////////////////////////////////////////////////////////////////////////////
////////////////////////////////////////////////////////////////////////////
////////////////////////////////////////////////////////////////////////////
////////////////////////////////////////////////////////////////////////////
////////////////////////////////////////////////////////////////////////////
////////////////////////////////////////////////////////////////////////////
////////////////////////////////////////////////////////////////////////////
////////////////////////////////////////////////////////////////////////////
////////////////////////////////////////////////////////////////////////////
////////////////////////////////////////////////////////////////////////////
////////////////////////////////////////////////////////////////////////////
////////////////////////////////////////////////////////////////////////////
////////////////////////////////////////////////////////////////////////////
////////////////////////////////////////////////////////////////////////////
////////////////////////////////////////////////////////////////////////////
////////////////////////////////////////////////////////////////////////////
////////////////////////////////////////////////////////////////////////////
////////////////////////////////////////////////////////////////////////////
////////////////////////////////////////////////////////////////////////////
////////////////////////////////////////////////////////////////////////////
////////////////////////////////////////////////////////////////////////////
////////////////////////////////////////////////////////////////////////////
////////////////////////////////////////////////////////////////////////////
////////////////////////////////////////////////////////////////////////////
////////////////////////////////////////////////////////////////////////////
////////////////////////////////////////////////////2///OjqQ/9uQ////////////
kNv/OgA6/9uQ////////////kNv/OgA6/9uQtv//AABm/7Zm////2///kGaQ///bOpDbkDoA///b
////////tv//AABm/7Zm2///ADqQAAAAOgAA/9uQ////////////OpDbtmYA////////////////
kNv/OgA6/9uQ////////////////////AGa225A6////////////////////////////////////
////////////AGa225A6////////////////////////////////////////////////////////
////tv//AABm/7Zm////2///kGaQ///bkNv/OgA6/9uQ////kNv/OgA6/9uQ////kNv/AAA6AAAA
/7Zm////////Zrb/AAAAOgAA/9uQ2///ADqQAAAAOgAA/9uQ////////////OpDbtmYA////////
////////kNv/OgA6/9uQ////////////////////////2///OjqQ/9uQ////////////2///ADqQ
AAAAOgAA/9uQ////////////////AGa225A6////////////////////////////////////////
////////////////////////////////////////////////////////////////////////////
////////////////////////////////////////////////////////////////////////////
////////////////////////////////////////////////////////////////////////////
////////////////////////////////////////////////////////////////////////////
////////////////////////////////////////////////////////////////////////////
////////////////////////////////////////////////////////////////////////////
////////////////////////////////////////////////////////////////////////////
////////////////////////////////////////////////////////////////////////////
////////////////////////////////////////////////////////////////////////////
////////////////////////////////////////////////////////////////////////////
////////////////////////////////////////////////////////////////////////////
////////////////////////////////////////////////////////////////////////////
////////////////////////////////////////////////////////////////////////////
////////////////////////////////////////////////////////////////////////////
////////////////////////////////////////////////////////////////////////////
////////////////////////////////////////////////////////////////////////////
////////////////////////////////////////////////////////////////////////////
////////////////////////////////////////////////////////////////////////////
////////////////////////////////////////////////////////////////////////////
////////////////////////////////////////////////////////////////////////////
////////////////////////////////////////////////////////////////////////////
////////////////////////////////////////////////////////////////////////////
////////////////////////////////////////////////////////////////////////////
////////////////////////////////////////////////////////////////////////////
////////////////////////////////////////////////////////////////////////////
////////////////////////////////////////////////////////////////////////////
////////////////////////////////////////////////////////////////////////////
////////////////////////////////////////////////////////////////////////////
////////////////////////////////////////////////////////////////////////////
////////////////////////////////////////////////////////////////////////////
////////////////////////////////////////////////////////////////////////////
////////////////////////////////////////////////////////////////////////////
////////////////////////////////////////////////////////////////////////////
////////////////////////////////////kNv/OgA6/9uQ////////////kNv/OgA6/9uQ////
kNv/AAA6AAAAAAAAtmYA2///ADqQ25A6////////////////AGa2tmYA////////tv//OgBm/9uQ
////////////tv//OgBm/9uQZrb/AAAAAAAAAAAAAAAAAAAAAAAAAAAA/7Zm////Zrb/ZgAA//+2
////////////////////////////////////////////////////////////////////////////
////////////////////////////////////////////kNv/AAA6AAAAAAAAtmYA////kNv/OgA6
/9uQ////////Zrb/AAAA25A6kNv/AAA6kDoA///b////////2///ADqQOgAA/9uQ////////tv//
OgBm/9uQ////////////tv//OgBm/9uQZrb/AAAAAAAAAAAAAAAAAAAAAAAAAAAA/7Zm////////
////////////////////////////////////tv//OgBm/9uQ////////////Zrb/ZgAA//+2////
////////////////////////////////////////////////////////////////////////////
////////////////////////////////////////////////////////////////////////////
////////////////////////////////////////////////////////////////////////////
////////////////////////////////////////////////////////////////////////////
////////////////////////////////////////////////////////////////////////////
////////////////////////////////////////////////////////////////////////////
////////////////////////////////////////////////////////////////////////////
////////////////////////////////////////////////////////////////////////////
////////////////////////////////////////////////////////////////////////////
////////////////////////////////////////////////////////////////////////////
////////////////////////////////////////////////////////////////////////////
////////////////////////////////////////////////////////////////////////////
////////////////////////////////////////////////////////////////////////////
////////////////////////////////////////////////////////////////////////////
////////////////////////////////////////////////////////////////////////////
////////////////////////////////////////////////////////////////////////////
////////////////////////////////////////////////////////////////////////////
////////////////////////////////////////////////////////////////////////////
////////////////////////////////////////////////////////////////////////////
////////////////////////////////////////////////////////////////////////////
////////////////////////////////////////////////////////////////////////////
////////////////////////////////////////////////////////////////////////////
////////////////////////////////////////////////////////////////////////////
////////////////////////////////////////////////////////////////////////////
////////////////////////////////////////////////////////////////////////////
////////////////////////////////////////////////////////////////////////////
////////////////////////////////////////////////////////////////////////////
////////////////////////////////////////////////////////////////////////////
////////////////////////////////////////////////////////////////////////////
////////////////////////////////////////////////////////////////////////////
////////////////////////////////////////////////////////////////////////////
////////////////////////////////////////////////////////////////////////////
////////////////////////////////////////////////////////////////////////////
////////////////////////////////////////////////////////////////////////////
////////////////////////////////////////////////////////////////////////////
////////////////////////////////////////////////////Zrb/AAAA/7Zm////////////
////////////////////Zrb/AAAA/7Zm////////////////////////////////////////////
////////////////////////////////////////////////////////////////////////////
////////////////////////////////////////////////////////////////////////////
////////////////////////////////////////////////////////////Zrb/AAAA/7Zm////
////////////////////////////////////////////////////////////////////////////
////////////////Zrb/AAAA/7Zm////////////////////////////////////////////////
////////////////////////////////////////////////////////////////////////////
////////////////////////////////////////////////////////////////////////////
////////////////////////////////////////////////////////////////////////////
////////////////////////////////////////////////////////////////////////////
////////////////////////////////////////////////////////////////////////////
////////////////////////////////////////////////////////////////////////////
////////////////////////////////////////////////////////////////////////////
////////////////////////////////////////////////////////////////////////////
////////////////////////////////////////////////////////////////////////////
////////////////////////////////////////////////////////////////////////////
////////////////////////////////////////////////////////////////////////////
////////////////////////////////////////////////////////////////////////////
////////////////////////////////////////////////////////////////////////////
////////////////////////////////////////////////////////////////////////////
////////////////////////////////////////////////////////////////////////////
////////////////////////////////////////////////////////////////////////////
////////////////////////////////////////////////////////////////////////////
////////////////////////////////////////////////////////////////////////////
////////////////////////////////////////////////////////////////////////////
////////////////////////////////////////////////////////////////////////////
////////////////////////////////////////////////////////////////////////////
////////////////////////////////////////////////////////////////////////////
////////////////////////////////////////////////////////////////////////////
////////////////////////////////////////////////////////////////////////////
////////////////////////////////////////////////////////////////////////////
////////////////////////////////////////////////////////////////////////////
////////////////////////////////////////////////////////////////////////////
////////////////////////////////////////////////////////////////////////////
////////////////////////////////////////////////////////////////////////////
////////////////////////////////////////////////////////////////////////////
////////////////////////////////////////////////////////////////////////////
////////////////////////////////////////////////////////////////////////////
////////////////////////////////////////////////////////////////////////////
////////////////////////////////////////////////////////////////////////////
////////////////////////////////////////////////////////////////////////////
////////////////////////////////////////////////////////////////////////////
////////////////////////////////////////////////////////////////////////////
////////////////////////////////////////////////////////////////////////////
////////////////////////////////////////////////////////////////////////////
////////////////////////////////////////////////////////////////////////////
////////////////////////////////////////////////////////////////////////////
////////////////////////////////////////////////////////////////////////////
////////////////////////////////////////////////////////////////////////////
////////////////////////////////////////////////////////////////////////////
////////////////////////////////////////////////////////////////////////////
////////////////////////////////////////////////////////////////////////////
////////////////////////////////////////////////////////////////////////////
////////////////////////////////////////////////////////////////////////////
////////////////////////////////////////////////////////////////////////////
////////////////////////////////////////////////////////////////////////////
////////////////////////////////////////////////////////////////////////////
////////////////////////////////////////////////////////////////////////////
////////////////////////////////////////////////////////////////////////////
////////////////////////////////////////////////////////////////////////////
////////////////////////////////////////////////////////////////////////////
////////////////////////////////////////////////////////////////////////////
////////////////////////////////////////////////////////////////////////////
////////////////////////////////////////////////////////////////////////////
////////////////////////////////////////////////////////////////////////////
////////////////////////////////////////////////////////////////////////////
////////////////////////////////////////////////////////////////////////////
////////////////////////////////////////////////////////////////////////////
////////////////////////////////////////////////////////////////////////////
////////////////////////////////////////////////////////////////////////////
////////////////////////////////////////////////////////////////////////////
////////////////////////////////////////////////////////////////////////////
////////////////////////////////////////////////////////////////////////////
////////////////////////////////////////////////////////////////////////////
////////////////////////////////////////////////////////////////////////////
////////////////////////////////////////////////////////////////////////////
////////////////////////////////////////////////////////////////////////////
////////////////////////////////////////////////////////////////////////////
////////////////////////////////////////////////////////////////////////////
////////////////////////////////////////////////////////////////////////////
////////////////////////////////////////////////////////////////////////////
////////////////////////////////////////////////////////////////////////////
////////////////////////////////////////////////////////////////////////////
////////////////////////////////////////////////////////////////////////////
////////////////////////////////////////////////////////////////////////////
////////////////////////////////////////////////////////////////////////////
////////////////////////////////////////////////////////////////////////////
////////////////////////////////////////////////////////////////////////////
////////////////////////////////////////////////////////////////////////////
////////////////////////////////////////////////////////////////////////////
////////////////////////////////////////////////////////////////////////////
////////////////////////////////////////////////////////////////////////////
////////////////////////////////////////////////////////////////////////////
////////////////////////////////////////////////////////////////////////////
////////////////////////////////////////////////////////////////////////////
////////////////////////////////////////////////////////////////////////////
////////////////////////////////////////////////////////////////////////////
////////////////////////////////////////////////////////////////////////////
////////////////////////////////////////////////////////////////////////////
////////////////////////////////////////////////////////////////////////////
////////////////////////////////////////////////////////////////////////////
////////////////////////////////////////////////////////////////////////////
////////////////////////////////////////////////////////////////////////////
////////////////////////////////////////////////////////////////////////////
////////////////////////////////////////////////////////////////////////////
////////////////////////////////////////////////////////////////////////////
////////////////////////////////////////////////////////////////////////////
////////////////////////////////////////////////////////////////////////////
////////////////////////////////////////////////////////////////////////////
////////////////////////////////////////////////////////////////////////////
////////////////////////////////////////////////////////////////////////////
////////////////////////////////////////////////////////////////////////////
////////////////////////////////////////////////////////////////////////////
////////////////////////////////////////////////////////////////////////////
////////////////////////////////////////////////////////////////////////////
////////////////////////////////////////////////////////////////////////////
////////////////////////////////////////////////////////////////////////////
////////////////////////////////////////////////////////////////////////////
////////////////////////////////////////////////////////////////////////////
////////////////////////////////////////////////////////////////////////////
////////////////////////////////////////////////////////////////////////////
////////////////////////////////////////////////////////////////////////////
////////////////////////////////////////////////////////////////////////////
////////////////////////////////////////////////////////////////////////////
////////////////////////////////////////////////////////////////////////////
////////////////////////////////////////////////////////////////////////////
////////////////////////////////////////////////////////////////////////////
////////////////////////////////////////////////////////////////////////////
////////////////////////////////////////////////////////////////////////////
////////////////////////////////////////////////////////////////////////////
////////////////////////////////////////////////////////////////////////////
////////////////////////////////////////////////////////////////////////////
////////////////////////////////////////////////////////////////////////////
////////////////////////////////////////////////////////////////////////////
////////////////////////////////////////////////////////////////////////////
////////////////////////////////////////////////////////////////////////////
////////////////////////////////////////////////////////////////////////////
////////////////////////////////////////////////////////////////////////////
////////////////////////////////////////////////////////////////////////////
////////////////////////////////////////////////////////////////////////////
////////////////////////////////////////////////////////////////////////////
////////////////////////////////////////////////////////////////////////////
////////////////////////////////////////////////////////////////////////////
////////////////////////////////////////////////////////////////////////////
////////////////////////////////////////////////////////////////////////////
////////////////////////////////////////////////////////////////////////////
////////////////////////////////////////////////////////////////////////////
////////////////////////////////////////////////////////////////////////////
////////////////////////////////////////////////////////////////////////////
////////////////////////////////////////////////////////////////////////////
////////////////////////////////////////////////////////////////////////////
////////////////////////////////////////////////////////////////////////////
////////////////////////////////////////////////////////////////////////////
////////////////////////////////////////////////////////////////////////////
////////////////////////////////////////////////////////////////////////////
////////////////////////////////////////////////////////////////////////////
////////////////////////////////////////////////////////////////////////////
////////////////////////////////////////////////////////////////////////////
////////////////////////////////////////////////////////////////////////////
////////////////////////////////////////////////////////////////////////////
////////////////////////////////////////////////////////////////////////////
////////////////////////////////////////////////////////////////////////////
////////////////////////////////////////////////////////////////////////////
////////////////////////////////////////////////////////////////////////////
////////////////////////////////////////////////////////////////////////////
////////////////////////////////////////////////////////////////////////////
////////////////////////////////////////////////////////////////////////////
////////////////////////////////////////////////////////////////////////////
////////////////////////////////////////////////////////////////////////////
////////////////////////////////////////////////////////////////////////////
////////////////////////////////////////////////////////////////////////////
////////////////////////////////////////////////////////////////////////////
////////////////////////////////////////////////////////////////////////////
////////////////////////////////////////////////////////////////////////////
////////////////////////////////////////////////////////////////////////////
////////////////////////////////////////////////////////////////////////////
////////////////////////////////////////////////////////////////////////////
////////////////////////////////////////////////////////////////////////////
////////////////////////////////////////////////////////////////////////////
////////////////////////////////////////////////////////////////////////////
////////////////////////////////////////////////////////////////////////////
////////////////////////////////////////////////////////////////////////////
////////////////////////////////////////////////////////////////////////////
////////////////////////////////////////////////////////////////////////////
////////////////////////////////////////////////////////////////////////////
////////////////////////////////////////////////////////////////////////////
////////////////////////////////////////////////////////////////////////////
////////////////////////////////////////////////////////////////////////////
////////////////////////////////////////////////////////////////////////////
////////////////////////////////////////////////////////////////////////////
////////////////////////////////////////////////////////////////////////////
////////////////////////////////////////////////////////////////////////////
////////////////////////////////////////////////////////////////////////////
////////////////////////////////////////////////////////////////////////////
////////////////////////////////////////////////////////////////////////////
////////////////////////////////////////////////////////////////////////////
////////////////////////////////////////////////////////////////////////////
////////////////////////////////////////////////////////////////////////////
////////////////////////////////////////////////////////////////////////////
////////////////////////////////////////////////////////////////////////////
////////////////////////////////////////////////////////////////////////////
////////////////////////////////////////////////////////////////////////////
////////////////////////////////////////////////////////////////////////////
////////////////////////////////////////////////////////////////////////////
////////////////////////////////////////////////////////////////////////////
////////////////////////////////////////////////////////////////////////////
////////////////////////////////////////////////////////////////////////////
////////////////////////////////////////////////////////////////////////////
////////////////////////////////////////////////////////////////////////////
////////////////////////////////////////////////////////////////////////////
////////////////////////////////////////////////////////////////////////////
////////////////////////////////////////////////////////////////////////////
////////////////////////////////////////////////////////////////////////////
////////////////////////////////////////////////////////////////////////////
////////////////////////////////////////////////////////////////////////////
////////////////////////////////////////////////////////////////////////////
////////////////////////////////////////////////////////////////////////////
////////////////////////////////////////////////////////////////////////////
////////////////////////////////////////////////////////////////////////////
////////////////////////////////////////////////////////////////////////////
////////////////////////////////////////////////////////////////////////////
////////////////////////////////////////////////////////////////////////////
////////////////////////////////////////////////////////////////////////////
////////////////////////////////////////////////////////////////////////////
////////////////////////////////////////////////////////////////////////////
////////////////////////////////////////////////////////////////////////////
////////////////////////////////////////////////////////////////////////////
////////////////////////////////////////////////////////////////////////////
////////////////////////////////////////////////////////////////////////////
////////////////////////////////////////////////////////////////////////////
////////////////////////////////////////////////////////////////////////////
////////////////////////////////////////////////////////////////////////////
////////////////////////////////////////////////////////////////////////////
////////////////////////////////////////////////////////////////////////////
////////////////////////////////////////////////////////////////////////////
////////////////////////////////////////////////////////////////////////////
////////////////////////////////////////////////////////////////////////////
////////////////////////////////////////////////////////////////////////////
////////////////////////////////////////////////////////////////////////////
////////////////////////////////////////////////////////////////////////////
////////////////////////////////////////////////////////////////////////////
////////////////////////////////////////////////////////////////////////////
////////////////////////////////////////////////////////////////////////////
////////////////////////////////////////////////////////////////////////////
////////////////////////////////////////////////////////////////////////////
////////////////////////////////////////////////////////////////////////////
////////////////////////////////////////////////////////////////////////////
////////////////////////////////////////////////////////////////////////////
////////////////////////////////////////////////////////////////////////////
////////////////////////////////////////////////////////////////////////////
////////////////////////////////////////////////////////////////////////////
////////////////////////////////////////////////////////////////////////////
////////////////////////////////////////////////////////////////////////////
////////////////////////////////////////////////////////////////////////////
////////////////////////////////////////////////////////////////////////////
////////////////////////////////////////////////////////////////////////////
////////////////////////////////////////////////////////////////////////////
////////////////////////////////////////////////////////////////////////////
////////////////////////////////////////////////////////////////////////////
////////////////////////////////////////////////////////////////////////////
////////////////////////////////////////////////////////////////////////////
////////////////////////////////////////////////////////////////////////////
////////////////////////////////////////////////////////////////////////////
////////////////////////////////////////////////////////////////////////////
////////////////////////////////////////////////////////////////////////////
////////////////////////////////////////////////////////////////////////////
////////////////////////////////////////////////////////////////////////////
////////////////////////////////////////////////////////////////////////////
////////////////////////////////////////////////////////////////////////////
////////////////////////////////////////////////////////////////////////////
////////////////////////////////////////////////////////////////////////////
////////////////////////////////////////////////////////////////////////////
////////////////////////////////////////////////////////////////////////////
////////////////////////////////////////////////////////////////////////////
////////////////////////////////////////////////////////////////////////////
////////////////////////////////////////////////////////////////////////////
////////////////////////////////////////////////////////////////////////////
////////////////////////////////////////////////////////////////////////////
////////////////////////////////////////////////////////////////////////////
////////////////////////////////////////////////////////////////////////////
////////////////////////////////////////////////////////////////////////////
////////////////////////////////////////////////////////////////////////////
////////////////////////////////////////////////////////////////////////////
////////////////////////////////////////////////////////////////////////////
////////////////////////////////////////////////////////////////////////////
////////////////////////////////////////////////////////////////////////////
////////////////////////////////////////////////////////////////////////////
////////////////////////////////////////////////////////////////////////////
////////////////////////////////////////////////////////////////////////////
////////////////////////////////////////////////////////////////////////////
////////////////////////////////////////////////////////////////////////////
////////////////////////////////////////////////////////////////////////////
////////////////////////////////////////////////////////////////////////////
////////////////////////////////////////////////////////////////////////////
////////////////////////////////////////////////////////////////////////////
////////////////////////////////////////////////////////////////////////////
////////////////////////////////////////////////////////////////////////////
////////////////////////////////////////////////////////////////////////////
////////////////////////////////////////////////////////////////////////////
////////////////////////////////////////////////////////////////////////////
////////////////////////////////////////////////////////////////////////////
////////////////////////////////////////////////////////////////////////////
////////////////////////////////////////////////////////////////////////////
////////////////////////////////////////////////////////////////////////////
////////////////////////////////////////////////////////////////////////////
////////////////////////////////////////////////////////////////////////////
////////////////////////////////////////////////////////////////////////////
////////////////////////////////////////////////////////////////////////////
////////////////////////////////////////////////////////////////////////////
////////////////////////////////////////////////////////////////////////////
////////////////////////////////////////////////////////////////////////////
////////////////////////////////////////////////////////////////////////////
////////////////////////////////////////////////////////////////////////////
////////////////////////////////////////////////////////////////////////////
////////////////////////////////////////////////////////////////////////////
////////////////////////////////////////////////////////////////////////////
////////////////////////////////////////////////////////////////////////////
////////////////////////////////////////////////////////////////////////////
////////////////////////////////////////////////////////////////////////////
////////////////////////////////////////////////////////////////////////////
////////////////////////////////////////////////////////////////////////////
////////////////////////////////////////////////////////////////////////////
////////////////////////////////////////////////////////////////////////////
////////////////////////////////////////////////////////////////////////////
////////////////////////////////////////////////////////////////////////////
////////////////////////////////////////////////////////////////////////////
////////////////////////////////////////////////////////////////////////////
////////////////////////////////////////////////////////////////////////////
////////////////////////////////////////////////////////////////////////////
////////////////////////////////////////////////////////////////////////////
////////////////////////////////////////////////////////////////////////////
////////////////////////////////////////////////////////////////////////////
////////////////////////////////////////////////////////////////////////////
////////////////////////////////////////////////////////////////////////////
////////////////////////////////////////////////////////////////////////////
////////////////////////////////////////////////////////////////////////////
////////////////////////////////////////////////////////////////////////////
////////////////////////////////////////////////////////////////////////////
////////////////////////////////////////////////////////////////////////////
////////////////////////////////////////////////////////////////////////////
////////////////////////////////////////////////////////////////////////////
////////////////////////////////////////////////////////////////////////////
////////////////////////////////////////////////////////////////////////////
////////////////////////////////////////////////////////////////////////////
////////////////////////////////////////////////////////////////////////////
////////////////////////////////////////////////////////////////////////////
////////////////////////////////////////////////////////////////////////////
////////////////////////////////////////////////////////////////////////////
////////////////////////////////////////////////////////////////////////////
////////////////////////////////////////////////////////////////////////////
////////////////////////////////////////////////////////////////////////////
////////////////////////////////////////////////////////////////////////////
////////////////////////////////////////////////////////////////////////////
////////////////////////////////////////////////////////////////////////////
////////////////////////////////////////////////////////////////////////////
////////////////////////////////////////////////////////////////////////////
////////////////////////////////////////////////////////////////////////////
////////////////////////////////////////////////////////////////////////////
////////////////////////////////////////////////////////////////////////////
////////////////////////////////////////////////////////////////////////////
////////////////////////////////////////////////////////////////////////////
////////////////////////////////////////////////////////////////////////////
////////////////////////////////////////////////////////////////////////////
////////////////////////////////////////////////////////////////////////////
////////////////////////////////////////////////////////////////////////////
////////////////////////////////////////////////////////////////////////////
////////////////////////////////////////////////////////////////////////////
////////////////////////////////////////////////////////////////////////////
////////////////////////////////////////////////////////////////////////////
////////////////////////////////////////////////////////////////////////////
////////////////////////////////////////////////////////////////////////////
////////////////////////////////////////////////////////////////////////////
////////////////////////////////////////////////////////////////////////////
////////////////////////////////////////////////////////////////////////////
////////////////////////////////////////////////////////////////////////////
////////////////////////////////////////////////////////////////////////////
////////////////////////////////////////////////////////////////////////////
////////////////////////////////////////////////////////////////////////////
////////////////////////////////////////////////////////////////////////////
////////////////////////////////////////////////////////////////////////////
////////////////////////////////////////////////////////////////////////////
////////////////////////////////////////////////////////////////////////////
////////////////////////////////////////////////////////////////////////////
////////////////////////////////////////////////////////////////////////////
////////////////////////////////////////////////////////////////////////////
////////////////////////////////////////////////////////////////////////////
////////////////////////////////////////////////////////////////////////////
////////////////////////////////////////////////////////////////////////////
////////////////////////////////////////////////////////////////////////////
////////////////////////////////////////////////////////////////////////////
////////////////////////////////////////////////////////////////////////////
////////////////////////////////////////////////////////////////////////////
////////////////////////////////////////////////////////////////////////////
////////////////////////////////////////////////////////////////////////////
////////////////////////////////////////////////////////////////////////////
////////////////////////////////////////////////////////////////////////////
////////////////////////////////////////////////////////////////////////////
////////////////////////////////////////////////////////////////////////////
////////////////////////////////////////////////////////////////////////////
////////////////////////////////////////////////////////////////////////////
////////////////////////////////////////////////////////////////////////////
////////////////////////////////////////////////////////////////////////////
////////////////////////////////////////////////////////////////////////////
////////////////////////////////////////////////////////////////////////////
////////////////////////////////////////////////////////////////////////////
////////////////////////////////////////////////////////////////////////////
////////////////////////////////////////////////////////////////////////////
////////////////////////////////////////////////////////////////////////////
////////////////////////////////////////////////////////////////////////////
////////////////////////////////////////////////////////////////////////////
////////////////////////////////////////////////////////////////////////////
////////////////////////////////////////////////////////////////////////////
////////////////////////////////////////////////////////////////////////////
////////////////////////////////////////////////////////////////////////////
////////////////////////////////////////////////////////////////////////////
////////////////////////////////////////////////////////////////////////////
////////////////////////////////////////////////////////////////////////////
////////////////////////////////////////////////////////////////////////////
////////////////////////////////////////////////////////////////////////////
////////////////////////////////////////////////////////////////////////////
////////////////////////////////////////////////////////////////////////////
////////////////////////////////////////////////////////////////////////////
////////////////////////////////////////////////////////////////////////////
////////////////////////////////////////////////////////////////////////////
////////////////////////////////////////////////////////////////////////////
////////////////////////////////////////////////////////////////////////////
////////////////////////////////////////////////////////////////////////////
////////////////////////////////////////////////////////////////////////////
////////////////////////////////////////////////////////////////////////////
////////////////////////////////////////////////////////////////////////////
////////////////////////////////////////////////////////////////////////////
////////////////////////////////////////////////////////////////////////////
////////////////////////////////////////////////////////////////////////////
////////////////////////////////////////////////////////////////////////////
////////////////////////////////////////////////////////////////////////////
////////////////////////////////////////////////////////////////////////////
////////////////////////////////////////////////////////////////////////////
////////////////////////////////////////////////////////////////////////////
////////////////////////////////////////////////////////////////////////////
////////////////////////////////////////////////////////////////////////////
////////////////////////////////////////////////////////////////////////////
////////////////////////////////////////////////////////////////////////////
////////////////////////////////////////////////////////////////////////////
////////////////////////////////////////////////////////////////////////////
////////////////////////////////////////////////////////////////////////////
////////////////////////////////////////////////////////////////////////////
////////////////////////////////////////////////////////////////////////////
////////////////////////////////////////////////////////////////////////////
////////////////////////////////////////////////////////////////////////////
////////////////////////////////////////////////////////////////////////////
////////////////////////////////////////////////////////////////////////////
////////////////////////////////////////////////////////////////////////////
////////////////////////////////////////////////////////////////////////////
////////////////////////////////////////////////////////////////////////////
////////////////////////////////////////////////////////////////////////////
////////////////////////////////////////////////////////////////////////////
////////////////////////////////////////////////////////////////////////////
////////////////////////////////////////////////////////////////////////////
////////////////////////////////////////////////////////////////////////////
////////////////////////////////////////////////////////////////////////////
////////////////////////////////////////////////////////////////////////////
////////////////////////////////////////////////////////////////////////////
////////////////////////////////////////////////////////////////////////////
////////////////////////////////////////////////////////////////////////////
////////////////////////////////////////////////////////////////////////////
////////////////////////////////////////////////////////////////////////////
////////////////////////////////////////////////////////////////////////////
////////////////////////////////////////////////////////////////////////////
////////////////////////////////////////////////////////////////////////////
////////////////////////////////////////////////////////////////////////////
////////////////////////////////////////////////////////////////////////////
////////////////////////////////////////////////////////////////////////////
////////////////////////////////////////////////////////////////////////////
////////////////////////////////////////////////////////////////////////////
////////////////////////////////////////////////////////////////////////////
////////////////////////////////////////////////////////////////////////////
////////////////////////////////////////////////////////////////////////////
////////////////////////////////////////////////////////////////////////////
////////////////////////////////////////////////////////////////////////////
////////////////////////////////////////////////////////////////////////////
////////////////////////////////////////////////////////////////////////////
////////////////////////////////////////////////////////////////////////////
////////////////////////////////////////////////////////////////////////////
////////////////////////////////////////////////////////////////////////////
////////////////////////////////////////////////////////////////////////////
////////////////////////////////////////////////////////////////////////////
////////////////////////////////////////////////////////////////////////////
////////////////////////////////////////////////////////////////////////////
////////////////////////////////////////////////////////////////////////////
////////////////////////////////////////////////////////////////////////////
////////////////////////////////////////////////////////////////////////////
////////////////////////////////////////////////////////////////////////////
////////////////////////////////////////////////////////////////////////////
////////////////////////////////////////////////////////////////////////////
////////////////////////////////////////////////////////////////////////////
////////////////////////////////////////////////////////////////////////////
////////////////////////////////////////////////////////////////////////////
////////////////////////////////////////////////////////////////////////////
////////////////////////////////////////////////////////////////////////////
////////////////////////////////////////////////////////////////////////////
////////////////////////////////////////////////////////////////////////////
////////////////////////////////////////////////////////////////////////////
////////////////////////////////////////////////////////////////////////////
////////////////////////////////////////////////////////////////////////////
////////////////////////////////////////////////////////////////////////////
////////////////////////////////////////////////////////////////////////////
////////////////////////////////////////////////////////////////////////////
////////////////////////////////////////////////////////////////////////////
////////////////////////////////////////////////////////////////////////////
////////////////////////////////////////////////////////////////////////////
////////////////////////////////////////////////////////////////////////////
////////////////////////////////////////////////////////////////////////////
////////////////////////////////////////////////////////////////////////////
////////////////////////////////////////////////////////////////////////////
////////////////////////////////////////////////////////////////////////////
////////////////////////////////////////////////////////////////////////////
////////////////////////////////////////////////////////////////////////////
////////////////////////////////////////////////////////////////////////////
////////////////////////////////////////////////////////////////////////////
////////////////////////////////////////////////////////////////////////////
////////////////////////////////////////////////////////////////////////////
////////////////////////////////////////////////////////////////////////////
////////////////////////////////////////////////////////////////////////////
////////////////////////////////////////////////////////////////////////////
////////////////////////////////////////////////////////////////////////////
////////////////////////////////////////////////////////////////////////////
////////////////////////////////////////////////////////////////////////////
////////////////////////////////////////////////////////////////////////////
////////////////////////////////////////////////////////////////////////////
////////////////////////////////////////////////////////////////////////////
////////////////////////////////////////////////////////////////////////////
////////////////////////////////////////////////////////////////////////////
////////////////////////////////////////////////////////////////////////////
////////////////////////////////////////////////////////////////////////////
////////////////////////////////////////////////////////////////////////////
////////////////////////////////////////////////////////////////////////////
////////////////////////////////////////////////////////////////////////////
////////////////////////////////////////////////////////////////////////////
////////////////////////////////////////////////////////////////////////////
////////////////////////////////////////////////////////////////////////////
////////////////////////////////////////////////////////////////////////////
////////////////////////////////////////////////////////////////////////////
////////////////////////////////////////////////////////////////////////////
////////////////////////////////////////////////////////////////////////////
////////////////////////////////////////////////////////////////////////////
////////////////////////////////////////////////////////////////////////////
////////////////////////////////////////////////////////////////////////////
////////////////////////////////////////////////////////////////////////////
////////////////////////////////////////////////////////////////////////////
////////////////////////////////////////////////////////////////////////////
////////////////////////////////////////////////////////////////////////////
////////////////////////////////////////////////////////////////////////////
////////////////////////////////////////////////////////////////////////////
////////////////////////////////////////////////////////////////////////////
////////////////////////////////////////////////////////////////////////////
////////////////////////////////////////////////////////////////////////////
////////////////////////////////////////////////////////////////////////////
////////////////////////////////////////////////////////////////////////////
////////////////////////////////////////////////////////////////////////////
////////////////////////////////////////////////////////////////////////////
////////////////////////////////////////////////////////////////////////////
////////////////////////////////////////////////////////////////////////////
////////////////////////////////////////////////////////////////////////////
////////////////////////////////////////////////////////////////////////////
////////////////////////////////////////////////////////////////////////////
////////////////////////////////////////////////////////////////////////////
////////////////////////////////////////////////////////////////////////////
////////////////////////////////////////////////////////////////////////////
////////////////////////////////////////////////////////////////////////////
////////////////////////////////////////////////////////////////////////////
////////////////////////////////////////////////////////////////////////////
////////////////////////////////////////////////////////////////////////////
////////////////////////////////////////////////////////////////////////////
////////////////////////////////////////////////////////////////////////////
////////////////////////////////////////////////////////////////////////////
////////////////////////////////////////////////////////////////////////////
////////////////////////////////////////////////////////////////////////////
////////////////////////////////////////////////////////////////////////////
////////////////////////////////////////////////////////////////////////////
////////////////////////////////////////////////////////////////////////////
////////////////////////////////////////////////////////////////////////////
////////////////////////////////////////////////////////////////////////////
////////////////////////////////////////////////////////////////////////////
////////////////////////////////////////////////////////////////////////////
////////////////////////////////////////////////////////////////////////////
////////////////////////////////////////////////////////////////////////////
////////////////////////////////////////////////////////////////////////////
////////////////////////////////////////////////////////////////////////////
////////////////////////////////////////////////////////////////////////////
////////////////////////////////////////////////////////////////////////////
////////////////////////////////////////////////////////////////////////////
////////////////////////////////////////////////////////////////////////////
////////////////////////////////////////////////////////////////////////////
////////////////////////////////////////////////////////////////////////////
////////////////////////////////////////////////////////////////////////////
////////////////////////////////////////////////////////////////////////////
////////////////////////////////////////////////////////////////////////////
////////////////////////////////////////////////////////////////////////////
////////////////////////////////////////////////////////////////////////////
////////////////////////////////////////////////////////////////////////////
////////////////////////////////////////////////////////////////////////////
////////////////////////////////////////////////////////////////////////////
////////////////////////////////////////////////////////////////////////////
////////////////////////////////////////////////////////////////////////////
////////////////////////////////////////////////////////////////////////////
////////////////////////////////////////////////////////////////////////////
////////////////////////////////////////////////////////////////////////////
////////////////////////////////////////////////////////////////////////////
////////////////////////////////////////////////////////////////////////////
////////////////////////////////////////////////////////////////////////////
////////////////////////////////////////////////////////////////////////////
////////////////////////////////////////////////////////////////////////////
////////////////////////////////////////////////////////////////////////////
////////////////////////////////////////////////////////////////////////////
////////////////////////////////////////////////////////////////////////////
////////////////////////////////////////////////////////////////////////////
////////////////////////////////////////////////////////////////////////////
////////////////////////////////////////////////////////////////////////////
////////////////////////////////////////////////////////////////////////////
////////////////////////////////////////////////////////////////////////////
////////////////////////////////////////////////////////////////////////////
////////////////////////////////////////////////////////////////////////////
////////////////////////////////////////////////////////////////////////////
////////////////////////////////////////////////////////////////////////////
////////////////////////////////////////////////////////////////////////////
////////////////////////////////////////////////////////////////////////////
////////////////////////////////////////////////////////////////////////////
////////////////////////////////////////////////////////////////////////////
////////////////////////////////////////////////////////////////////////////
////////////////////////////////////////////////////////////////////////////
////////////////////////////////////////////////////////////////////////////
////////////////////////////////////////////////////////////////////////////
////////////////////////////////////////////////////////////////////////////
////////////////////////////////////////////////////////////////////////////
////////////////////////////////////////////////////////////////////////////
////////////////////////////////////////////////////////////////////////////
////////////////////////////////////////////////////////////////////////////
////////////////////////////////////////////////////////////////////////////
////////////////////////////////////////////////////////////////////////////
////////////////////////////////////////////////////////////////////////////
////////////////////////////////////////////////////////////////////////////
////////////////////////////////////////////////////////////////////////////
////////////////////////////////////////////////////////////////////////////
////////////////////////////////////////////////////////////////////////////
////////////////////////////////////////////////////////////////////////////
////////////////////////////////////////////////////////////////////////////
////////////////////////////////////////////////////////////////////////////
////////////////////////////////////////////////////////////////////////////
////////////////////////////////////////////////////////////////////////////
////////////////////////////////////////////////////////////////////////////
////////////////////////////////////////////////////////////////////////////
////////////////////////////////////////////////////////////////////////////
////////////////////////////////////////////////////////////////////////////
////////////////////////////////////////////////////////////////////////////
////////////////////////////////////////////////////////////////////////////
////////////////////////////////////////////////////////////////////////////
////////////////////////////////////////////////////////////////////////////
////////////////////////////////////////////////////////////////////////////
////////////////////////AAAAAAAAAAAAAAAAAAAAAAAAAAAAAAAAAAAAAAAAAAAAAAAAAAAA
AAAAAAAAAAAAAAAAAAAAAAAAAAAAAAAAAAAAAAAAAAAAAAAAAAAAAAAAAAAAAAAAAAAAAAAAAAAA
AAAAAAAAAAAAAAAAAAAAAAAAAAAAAAAAAAAAAAAAAAAAAAAAAAAAAAAAAAAAAAAAAAAAAAAAAAAA
AAAAAAAAAAAAAAAAAAAAAAAAAAAAAAAAAAAAAAAAAAAAAAAAAAAAAAAAAAAAAAAAAAAAAAAAAAAA
AAAAAAAAAAAAAAAAAAAAAAAAAAAAAAAAAAAAAAAAAAAAAAAAAAAAAAAAAAAAAAAAAAAAAAAAAAAA
AAAAAAAAAAAAAAAAAAAAAAAAAAAAAAAAAAAAAAAAAAAAAAAAAAAAAAAAAAAAAAAAAAAAAAAAAAAA
AAAAAAAAAAAAAAAAAAAAAAAAAAAAAAAAAAAAAAAAAAAAAAAAAAAAAAAAAAAAAAAAAAAAAAAAAAAA
AAAAAAAAAAAAAAAAAAAAAAAAAAAAAAAAAAAAAAAAAAAAAAAAAAAAAAAAAAAAAAAAAAAAAAAAAAAA
AAAAAAAAAAAAAAAAAAAAAAAAAAAAAAAAAAAAAAAAAAAAAAAAAAAAAAAAAAAAAAAAAAAAAAAAAAAA
AAAAAAAAAAAAAAAAAAAAAAAAAAAAAAAAAAAAAAAAAAAAAAAAAAAAAAAAAAAAAAAAAAAAAAAAAAAA
AAAAAAAAAAAAAAAAAAAAAAAAAAAAAAAAAAAAAAAAAAAAAAAAAAAAAAAAAAAAAAAAAAAAAAAAAAAA
AAAAAAAAAAAAAAAAAAAAAAAAAAAAAAAAAAAAAAAAAAAAAAAAAAAAAAAAAAAAAAAAAAAAAAAAAAAA
AAAAAAAAAAAAAAAAAAAAAAAAAAAAAAAAAAAAAAAAAAAAAAAAAAAAAAAAAAAAAAAAAAAAAAAAAAAA
AAAAAAAAAAAAAAAAAAAAAAAAAAAAAAAAAAAAAAAAAAAAAAAAAAAAAAAAAAAAAAAAAAAAAAAAAAAA
AAAAAAAAAAAAAAAAAAAAAAAAAAAAAAAAAAAAAAAAAAAAAAAAAAAAAAAAAAAAAAAAAAAAAAAAAAAA
AAAAAAAAAAAAAAAAAAAAAAAAAAAAAAAAAAAAAAAAAAAAAAAAAAAAAAAAAAAAAAAAAAAAAAAAAAAA
AAAAAAAAAAAAAAAAAAAAAAAAAAAAAAAAAAAAAAAAAAAAAAAAAAAAAAAAAAAAAAAAAAAAAAAAAAAA
AAAAAAAAAAAAAAAAAAAAAAAAAAAAAAAAAAAAAAAAAAAAAAAAAAAAAAAAAAAAAAAAAAAAAAAAAAAA
AAAAAAAAAAAAAAAAAAAAAAAAAAAAAAAAAAAAAAAAAAAAAAAAAAAAAAAAAAAAAAAAAAAAAAAAAAAA
AAAAAAAAAAAAAAAAAAAAAAAAAAAAAAAAAAAAAAAAAAAAAAAAAAAAAAAAAAAAAAAAAAAAAAAAAAAA
AAAAAAAAAAAAAAAAAAAAAAAAAAAAAAAAAAAAAAAAAAAAAAAAAAAAAAAAAAAAAAAAAAAAAAAAAAAA
AAAAAAAAAAAAAAAAAAAAAAAAAAAAAAAAAAAAAAAAAAAAAAAAAAAAAAAAAAAAAAAAAAAAAAAAAAAA
AAAAAAAAAAAAAAAAAAAAAAAAAAAAAAAAAAAAAAAAAAAAAAAAAAAAAAAAAAAAAAAAAAAAAAAAAAAA
AAAAAAAAAAAAAAAAAAAAAAAAAAAAAAAAAAAAAAAAAAAAAAAAAAAAAAAAAAAAAAAAAAAAAAAAAAAA
AAAAAAAAAAAAAAAAAAAAAAAAAAAAAAAAAAAAAAAAAAAAAAAAAAAAAAAAAAAAAAAAAAAAAAAAAAAA
AAAAAAAAAAAAAAAAAAAAAAAAAAAAAAAAAAAAAAAAAAAAAAAAAAAAAAAAAAAAAAAAAAAAAAAAAAAA
AAAAAAAAAAAAAAAAAAAAAAAAAAAAAAAAAAAAAAAAAAAAAAAAAAAAAAAAAAAAAAAAAAAAAAAAAAAA
AAAAAAAAAAAAAAAAAAAAAAAAAAAAAAAAAAAAAAAAAAAAAAAAAAAAAAAAAAAAAAAAAAAAAAAAAAAA
AAAAAAAAAAAAAAAAAAAAAAAAAAAAAAAAAAAAAAAAAAAAAAAAAAAAAAAAAAAAAAAAAAAAAAAAAAAA
AAAAAAAAAAAAAAAAAAAAAAAAAAAAAAAAAAAAAAAAAAAAAAAAAAAAAAAAAAAAAAAAAAAAAAAAAAAA
AAAAAAAAAAAAAAAAAAAAAAAAAAAAAAAAAAAAAAAAAAAAAAAAAAAAAAAAAAAAAAAAAAAAAAAAAAAA
AAAAAAAAAAAAAAAAAAAAAAAAAAAAAAAAAAAAAAAAAAAAAAAAAAAAAAAAAAAAAAAAAAAAAAAAAAAA
AAAAAAAAAAAAAAAAAAAAAAAAAAAAAAAAAAAAAAAAAAAAAAAAAAAAAAAAAAAAAAAAAAAAAAAAAAAA
AAAAAAAAAAAAAAAAAAAAAAAAAAAAAAAAAAAAAAAAAAAAAAAAAAAAAAAAAAAAAAAAAAAAAAAAAAAA
AAAAAAAAAAAAAAAAAAAAAAAAAAAAAAAAAAAAAAAAAAAAAAAAAAAAAAAAAAAAAAAAAAAAAAAAAAAA
AAAAAAAAAAAAAAAAAAAAAAAAAAAAAAAAAAAAAAAAAAAAAAAAAAAAAAAAAAAAAAAAAAAAAAAAAAAA
AAAAAAAAAAAAAAAAAAAAAAAAAAAAAAAAAAAAAAAAAAAAAAAAAAAAAAAAAAAAAAAAAAAAAAAAAAAA
AAAAAAAAAAAAAAAAAAAAAAAAAAAAAAAAAAAAAAAAAAAAAAAAAAAAAAAAAAAAAAAAAAAAAAAAAAAA
AAAAAAAAAAAAAAAAAAAAAAAAAAAAAAAAAAAAAAAAAAAAAAAAAAAAAAAAAAAAAAAAAAAAAAAAAAAA
AAAAAAAAAAAAAAAAAAAAAAAAAAAAAAAAAAAAAAAAAAAAAAAAAAAAAAAAAAAAAAAAAAAAAAAAAAAA
AAAAAAAAAAAAAAAAAAAAAAAAAAAAAAAAAAAAAAAAAAAAAAAAAAAAAAAAAAAAAAAAAAAAAAAAAAAA
AAAAAAAAAAAAAAAAAAAAAAAAAAAAAAAAAAAAAAAAAAAAAAAAAAAA////////////////////////
////////////////////////////////////////////////////////////////////////////
////////////////////////////////////////////////////////////////////////////
////////////////////////////////////////////////////////////////////////////
////////////////////////////////////////////////////////////////////////////
////////////////////////////////////////////////////////////////////////////
////////////////////////////////////////////////////////////////////////////
////////////////////////////////////////////////////////////////////////////
////////////////////////////////////////////////////////////////////////////
////////////////////////////////////////////////////////////////////////////
////////////////////////////////////////////////////////////////////////////
////////////////////////////////////////////////////////////////////////////
////////////////////////////////////////////////////////////////////////////
////////////////////////////////////////////////////////////////////////////
////////////////////////////////////////////////////////////////////////////
////////////////////////////////////////////////////////////////////////////
////////////////////////////////////////////////////////////////////////////
////////////////////////////////////////////////////////////////////////////
////////////////////////////////////////////////////////////////////////////
////////////////////////////////////////////////////////////////////////////
////////////////////////////////////////////////////////////////////////////
////////////////////////////////////////////////////////////////////////////
////////////////////////////////////////////////////////////////////////////
////////////////////////////////////////////////////////////////////////////
////////////////////////////////////////////////////////////////////////////
////////////////////////////////////////////////////////////////////////////
////////////////////////////////////////////////////////////////////////////
////////////////////////////////////////////////////////////////////////////
////////////////////////////////////////////////////////////////////////////
////////////////////////////////////////////////////////////////////////////
////////////////////////////////////////////////////////////////////////////
////////////////////////////////////////////////////////////////////////////
////////////////////////////////////////////////////////////////////////////
////////////////////////////////////////////////////////////////////////////
////////////////////////////////////////////////////////////////////////////
////////////////////////////////////////////////////////////////////////////
////////////////////////////////////////////////////////////////////////////
////////////////////////////////////////////////////////////////////////////
////////////////////////////////////////////////////////////////////////////
////////////////////////////////////////////////////////////////////////////
////////////////////////////////////////////////////////////////////////////
////////////////////////////////////////////////////////////////////////////
////////////////////////////////////////////////////////////////////////////
////////////////////////////////////////////////////////////////////////////
////////////////////////////////////////////////////////////////////////////
////////////////////////////////////////////////////////////////////////////
////////////////////////////////////////////////////////////////////////////
////////////////////////////////////////////////////////////////////////////
////////////////////////////////////////////////////////////////////////////
////////////////////////////////////////////////////////////////////////////
////////////////////////////////////////////////////////////////////////////
////////////////////////////////////////////////////////////////////////////
////////////////////////////////////////////////////////////////////////////
////////////////////////////////////////////////////////////////////////////
////////////////////////////////////////////////////////////////////////////
////////////////////////////////////////////////////////////////////////////
////////////////////////////////////////////////////////////////////////////
////////////////////////////////////////////////////////////////////////////
////////////////////////////////////////////////////////////////////////////
////////////////////////////////////////////////////////////////////////////
////////////////////////////////////////////////////////////////////////////
////////////////////////////////////////////////////////////////////////////
////////////////////////////////////////////////////////////////////////////
////////////////////////////////////////////////////////////////////////////
////////////////////////////////////////////////////////////////////////////
////////////////////////////////////////////////////////////////////////////
////////////////////////////////////////////////////////////////////////////
////////////////////////////////////////////////////////////////////////////
////////////////////////////////////////////////////////////////////////////
////////////////////////////////////////////////////////////////////////////
////////////////////////////////////////////////////////////////////////////
////////////////////////////////////////////////////////////////////////////
////////////////////////////////////////////////////////////////////////////
////////////////////////////////////////////////////////////////////////////
////////////////////////////////////////////////////////////////////////////
////////////////////////////////////////////////////////////////////////////
////////////////////////////////////////////////////////////////////////////
////////////////////////////////////////////////////////////////////////////
////////////////////////////////////////////////////////////////////////////
////////////////////////////////////////////////////////////////////////////
////////////////////////////////////////////////////////////////////////////
////////////////////////////////////////////////////////////////////////////
////////////////////////////////////////////////////////////////////////////
////////////////////////////////////////////////////////////////////////////
////////////////////////////////////////////////////////////////////////////
////////////////////////////////////////////////////////////////////////////
////////////////////////////////////////////////////////////////////////////
////////////////////////////////////////////////////////////////////////////
////////////////////////////////////////////////////////////////////////////
////////////////////////////////////////////////////////////////////////////
////////////////////////////////////////////////////////////////////////////
////////////////////////////////////////////////////////////////////////////
////////////////////////////////////////////////////////////////////////////
////////////////////////////////////////////////////////////////////////////
////////////////////////////////////////////////////////////////////////////
////////////////////////////////////////////////////////////////////////////
////////////////////////////////////////////////////////////////////////////
////////////////////////////////////////////////////////////////////////////
////////////////////////////////////////////////////////////////////////////
////////////////////////////////////////////////////////////////////////////
////////////////////////////////////////////////////////////////////////////
////////////////////////////////////////////////////////////////////////////
////////////////////////////////////////////////////////////////////////////
////////////////////////////////////////////////////////////////////////////
////////////////////////////////////////////////////////////////////////////
////////////////////////////////////////////////////////////////////////////
////////////////////////////////////////////////////////////////////////////
////////////////////////////////////////////////////////////////////////////
////////////////////////////////////////////////////////////////////////////
////////////////////////////////////////////////////////////////////////////
////////////////////////////////////////////////////////////////////////////
////////////////////////////////////////////////////////////////////////////
////////////////////////////////////////////////////////////////////////////
////////////////////////////////////////////////////////////////////////////
////////////////////////////////////////////////////////////////////////////
////////////////////////////////////////////////////////////////////////////
////////////////////////////////////////////////////////////////////////////
////////////////////////////////////////////////////////////////////////////
////////////////////////////////////////////////////////////////////////////
////////////////////////////////////////////////////////////////////////////
////////////////////////////////////////////////////////////////////////////
////////////////////////////////////////////////////////////////////////////
////////////////////////////////////////////////////////////////////////////
////////////////////////////////////////////////////////////////////////////
////////////////////////////////////////////////////////////////////////////
////////////////////////////////////////////////////////////////////////////
////////////////////////////////////////////////////////////////////////////
////////////////////////////////////////////////////////////////////////////
////////////////////////////////////////////////////////////////////////////
////////////////////////////////////////////////////////////////////////////
////////////////////////////////////////////////////////////////////////////
////////////////////////////////////////////////////////////////////////////
////////////////////////////////////////////////////////////////////////////
////////////////////////////////////////////////////////////////////////////
////////////////////////////////////////////////////////////////////////////
////////////////////////////////////////////////////////////////////////////
////////////////////////////////////////////////////////////////////////////
////////////////////////////////////////////////////////////////////////////
////////////////////////////////////////////////////////////////////////////
////////////////////////////////////////////////////////////////////////////
////////////////////////////////////////////////////////////////////////////
////////////////////////////////////////////////////////////////////////////
////////////////////////////////////////////////////////////////////////////
////////////////////////////////////////////////////////////////////////////
////////////////////////////////////////////////////////////////////////////
////////////////////////////////////////////////////////////////////////////
////////////////////////////////////////////////////////////////////////////
////////////////////////////////////////////////////////////////////////////
////////////////////////////////////////////////////////////////////////////
////////////////////////////////////////////////////////////////////////////
////////////////////////////////////////////////////////////////////////////
////////////////////////////////////////////////////////////////////////////
////////////////////////////////////////////////////////////////////////////
////////////////////////////////////////////////////////////////////////////
////////////////////////////////////////////////////////////////////////////
////////////////////////////////////////////////////////////////////////////
////////////////////////////////////////////////////////////////////////////
////////////////////////////////////////////////////////////////////////////
////////////////////////////////////////////////////////////////////////////
////////////////////////////////////////////////////////////////////////////
////////////////////////////////////////////////////////////////////////////
////////////////////////////////////////////////////////////////////////////
////////////////////////////////////////////////////////////////////////////
////////////////////////////////////////////////////////////////////////////
////////////////////////////////////////////////////////////////////////////
////////////////////////////////////////////////////////////////////////////
////////////////////////////////////////////////////////////////////////////
////////////////////////////////////////////////////////////////////////////
////////////////////////////////////////////////////////////////////////////
////////////////////////////////////////////////////////////////////////////
////////////////////////////////////////////////////////////////////////////
////////////////////////////////////////////////////////////////////////////
////////////////////////////////////////////////////////////////////////////
////////////////////////////////////////////////////////////////////////////
////////////////////////////////////////////////////////////////////////////
////////////////////////////////////////////////////////////////////////////
////////////////////////////////////////////////////////////////////////////
////////////////////////////////////////////////////////////////////////////
////////////////////////////////////////////////////////////////////////////
////////////////////////////////////////////////////////////////////////////
////////////////////////////////////////////////////////////////////////////
////////////////////////////////////////////////////////////////////////////
////////////////////////////////////////////////////////////////////////////
////////////////////////////////////////////////////////////////////////////
////////////////////////////////////////////////////////////////////////////
////////////////////////////////////////////////////////////////////////////
////////////////////////////////////////////////////////////////////////////
////////////////////////////////////////////////////////////////////////////
////////////////////////////////////////////////////////////////////////////
////////////////////////////////////////////////////////////////////////////
////////////////////////////////////////////////////////////////////////////
////////////////////////////////////////////////////////////////////////////
////////////////////////////////////////////////////////////////////////////
////////////////////////////////////////////////////////////////////////////
////////////////////////////////////////////////////////////////////////////
////////////////////////////////////////////////////////////////////////////
////////////////////////////////////////////////////////////////////////////
////////////////////////////////////////////////////////////////////////////
////////////////////////////////////////////////////////////////////////////
////////////////////////////////////////////////////////////////////////////
////////////////////////////////////////////////////////////////////////////
////////////////////////////////////////////////////////////////////////////
////////////////////////////////////////////////////////////////////////////
////////////////////////////////////////////////////////////////////////////
////////////////////////////////////////////////////////////////////////////
////////////////////////////////////////////////////////////////////////////
////////////////////////////////////////////////////////////////////////////
////////////////////////////////////////////////////////////////////////////
////////////////////////////////////////////////////////////////////////////
////////////////////////////////////////////////////////////////////////////
////////////////////////////////////////////////////////////////////////////
////////////////////////////////////////////////////////////////////////////
////////////////////////////////////////////////////////////////////////////
////////////////////////////////////////////////////////////////////////////
////////////////////////////////////////////////////////////////////////////
////////////////////////////////////////////////////////////////////////////
////////////////////////////////////////////////////////////////////////////
////////////////////////////////////////////////////////////////////////////
////////////////////////////////////////////////////////////////////////////
////////////////////////////////////////////////////////////////////////////
////////////////////////////////////////////////////////////////////////////
////////////////////////////////////////////////////////////////////////////
////////////////////////////////////////////////////////////////////////////
////////////////////////////////////////////////////////////////////////////
////////////////////////////////////////////////////////////////////////////
////////////////////////////////////////////////////////////////////////////
////////////////////////////////////////////////////////////////////////////
////////////////////////////////////////////////////////////////////////////
////////////////////////////////////////////////////////////////////////////
////////////////////////////////////////////////////////////////////////////
////////////////////////////////////////////////////////////////////////////
////////////////////////////////////////////////////////////////////////////
////////////////////////////////////////////////////////////////////////////
////////////////////////////////////////////////////////////////////////////
////////////////////////////////////////////////////////////////////////////
////////////////////////////////////////////////////////////////////////////
////////////////////////////////////////////////////////////////////////////
////////////////////////////////////////////////////////////////////////////
////////////////////////////////////////////////////////////////////////////
////////////////////////////////////////////////////////////////////////////
////////////////////////////////////////////////////////////////////////////
////////////////////////////////////////////////////////////////////////////
////////////////////////////////////////////////////////////////////////////
////////////////////////////////////////////////////////////////////////////
////////////////////////////////////////////////////////////////////////////
////////////////////////////////////////////////////////////////////////////
////////////////////////////////////////////////////////////////////////////
////////////////////////////////////////////////////////////////////////////
////////////////////////////////////////////////////////////////////////////
////////////////////////////////////////////////////////////////////////////
////////////////////////////////////////////////////////////////////////////
////////////////////////////////////////////////////////////////////////////
////////////////////////////////////////////////////////////////////////////
////////////////////////////////////////////////////////////////////////////
////////////////////////////////////////////////////////////////////////////
////////////////////////////////////////////////////////////////////////////
////////////////////////////////////////////////////////////////////////////
////////////////////////////////////////////////////////////////////////////
////////////////////////////////////////////////////////////////////////////
////////////////////////////////////////////////////////////////////////////
////////////////////////////////////////////////////////////////////////////
////////////////////////////////////////////////////////////////////////////
////////////////////////////////////////////////////////////////////////////
////////////////////////////////////////////////////////////////////////////
////////////////////////////////////////////////////////////////////////////
////////////////////////////////////////////////////////////////////////////
////////////////////////////////////////////////////////////////////////////
////////////////////////////////////////////////////////////////////////////
////////////////////////////////////////////////////////////////////////////
////////////////////////////////////////////////////////////////////////////
////////////////////////////////////////////////////////////////////////////
////////////////////////////////////////////////////////////////////////////
////////////////////////////////////////////////////////////////////////////
////////////////////////////////////////////////////////////////////////////
////////////////////////////////////////////////////////////////////////////
////////////////////////////////////////////////////////////////////////////
////////////////////////////////////////////////////////////////////////////
////////////////////////////////////////////////////////////////////////////
////////////////////////////////////////////////////////////////////////////
////////////////////////////////////////////////////////////////////////////
////////////////////////////////////////////////////////////////////////////
////////////////////////////////////////////////////////////////////////////
////////////////////////////////////////////////////////////////////////////
////////////////////////////////////////////////////////////////////////////
////////////////////////////////////////////////////////////////////////////
////////////////////////////////////////////////////////////////////////////
////////////////////////////////////////////////////////////////////////////
////////////////////////////////////////////////////////////////////////////
////////////////////////////////////////////////////////////////////////////
////////////////////////////////////////////////////////////////////////////
////////////////////////////////////////////////////////////////////////////
////////////////////////////////////////////////////////////////////////////
////////////////////////////////////////////////////////////////////////////
////////////////////////////////////////////////////////////////////////////
////////////////////////////////////////////////////////////////////////////
////////////////////////////////////////////////////////////////////////////
////////////////////////////////////////////////////////////////////////////
////////////////////////////////////////////////////////////////////////////
////////////////////////////////////////////////////////////////////////////
////////////////////////////////////////////////////////////////////////////
////////////////////////////////////////////////////////////////////////////
////////////////////////////////////////////////////////////////////////////
////////////////////////////////////////////////////////////////////////////
////////////////////////////////////////////////////////////////////////////
////////////////////////////////////////////////////////////////////////////
////////////////////////////////////////////////////////////////////////////
////////////////////////////////////////////////////////////////////////////
////////////////////////////////////////////////////////////////////////////
////////////////////////////////////////////////////////////////////////////
////////////////////////////////////////////////////////////////////////////
////////////////////////////////////////////////////////////////////////////
////////////////////////////////////////////////////////////////////////////
////////////////////////////////////////////////////////////////////////////
////////////////////////////////////////////////////////////////////////////
////////////////////////////////////////////////////////////////////////////
////////////////////////////////////////////////////////////////////////////
////////////////////////////////////////////////////////////////////////////
////////////////////////////////////////////////////////////////////////////
////////////////////////////////////////////////////////////////////////////
////////////////////////////////////////////////////////////////////////////
////////////////////////////////////////////////////////////////////////////
////////////////////////////////////////////////////////////////////////////
////////////////////////////////////////////////////////////////////////////
////////////////////////////////////////////////////////////////////////////
////////////////////////////////////////////////////////////////////////////
////////////////////////////////////////////////////////////////////////////
////////////////////////////////////////////////////////////////////////////
////////////////////////////////////////////////////////////////////////////
////////////////////////////////////////////////////////////////////////////
////////////////////////////////////////////////////////////////////////////
////////////////////////////////////////////////////////////////////////////
////////////////////////////////////////////////////////////////////////////
////////////////////////////////////////////////////////////////////////////
////////////////////////////////////////////////////////////////////////////
////////////////////////////////////////////////////////////////////////////
////////////////////////////////////////////////////////////////////////////
////////////////////////////////////////////////////////////////////////////
////////////////////////////////////////////////////////////////////////////
////////////////////////////////////////////////////////////////////////////
////////////////////////////////////////////////////////////////////////////
////////////////////////////////////////////////////////////////////////////
////////////////////////////////////////////////////////////////////////////
////////////////////////////////////////////////////////////////////////////
////////////////////////////////////////////////////////////////////////////
////////////////////////////////////////////////////////////////////////////
////////////////////////////////////////////////////////////////////////////
////////////////////////////////////////////////////////////////////////////
////////////////////////////////////////////////////////////////////////////
////////////////////////////////////////////////////////////////////////////
////////////////////////////////////////////////////////////////////////////
////////////////////////////////////////////////////////////////////////////
////////////////////////////////////////////////////////////////////////////
////////////////////////////////////////////////////////////////////////////
////////////////////////////////////////////////////////////////////////////
////////////////////////////////////////////////////////////////////////////
////////////////////////////////////////////////////////////////////////////
////////////////////////////////////////////////////////////////////////////
////////////////////////////////////////////////////////////////////////////
////////////////////////////////////////////////////////////////////////////
////////////////////////////////////////////////////////////////////////////
////////////////////////////////////////////////////////////////////////////
////////////////////////////////////////////////////////////////////////////
////////////////////////////////////////////////////////////////////////////
////////////////////////////////////////////////////////////////////////////
////////////////////////////////////////////////////////////////////////////
////////////////////////////////////////////////////////////////////////////
////////////////////////////////////////////////////////////////////////////
////////////////////////////////////////////////////////////////////////////
////////////////////////////////////////////////////////////////////////////
////////////////////////////////////////////////////////////////////////////
////////////////////////////////////////////////////////////////////////////
////////////////////////////////////////////////////////////////////////////
////////////////////////////////////////////////////////////////////////////
////////////////////////////////////////////////////////////////////////////
////////////////////////////////////////////////////////////////////////////
////////////////////////////////////////////////////////////////////////////
////////////////////////////////////////////////////////////////////////////
////////////////////////////////////////////////////////////////////////////
////////////////////////////////////////////////////////////////////////////
////////////////////////////////////////////////////////////////////////////
////////////////////////////////////////////////////////////////////////////
////////////////////////////////////////////////////////////////////////////
////////////////////////////////////////////////////////////////////////////
////////////////////////////////////////////////////////////////////////////
////////////////////////////////////////////////////////////////////////////
////////////////////////////////////////////////////////////////////////////
////////////////////////////////////////////////////////////////////////////
////////////////////////////////////////////////////////////////////////////
////////////////////////////////////////////////////////////////////////////
////////////////////////////////////////////////////////////////////////////
////////////////////////////////////////////////////////////////////////////
////////////////////////////////////////////////////////////////////////////
////////////////////////////////////////////////////////////////////////////
////////////////////////////////////////////////////////////////////////////
////////////////////////////////////////////////////////////////////////////
////////////////////////////////////////////////////////////////////////////
////////////////////////////////////////////////////////////////////////////
////////////////////////////////////////////////////////////////////////////
////////////////////////////////////////////////////////////////////////////
////////////////////////////////////////////////////////////////////////////
////////////////////////////////////////////////////////////////////////////
////////////////////////////////////////////////////////////////////////////
////////////////////////////////////////////////////////////////////////////
////////////////////////////////////////////////////////////////////////////
////////////////////////////////////////////////////////////////////////////
////////////////////////////////////////////////////////////////////////////
////////////////////////////////////////////////////////////////////////////
////////////////////////////////////////////////////////////////////////////
////////////////////////////////////////////////////////////////////////////
////////////////////////////////////////////////////////////////////////////
////////////////////////////////////////////////////////////////////////////
////////////////////////////////////////////////////////////////////////////
////////////////////////////////////////////////////////////////////////////
////////////////////////////////////////////////////////////////////////////
////////////////////////////////////////////////////////////////////////////
////////////////////////////////////////////////////////////////////////////
////////////////////////////////////////////////////////////////////////////
////////////////////////////////////////////////////////////////////////////
////////////////////////////////////////////////////////////////////////////
////////////////////////////////////////////////////////////////////////////
////////////////////////////////////////////////////////////////////////////
////////////////////////////////////////////////////////////////////////////
////////////////////////////////////////////////////////////////////////////
////////////////////////////////////////////////////////////////////////////
////////////////////////////////////////////////////////////////////////////
////////////////////////////////////////////////////////////////////////////
////////////////////////////////////////////////////////////////////////////
////////////////////////////////////////////////////////////////////////////
////////////////////////////////////////////////////////////////////////////
////////////////////////////////////////////////////////////////////////////
////////////////////////////////////////////////////////////////////////////
////////////////////////////////////////////////////////////////////////////
////////////////////////////////////////////////////////////////////////////
////////////////////////////////////////////////////////////////////////////
////////////////////////////////////////////////////////////////////////////
////////////////////////////////////////////////////////////////////////////
////////////////////////////////////////////////////////////////////////////
////////////////////////////////////////////////////////////////////////////
////////////////////////////////////////////////////////////////////////////
////////////////////////////////////////////////////////////////////////////
////////////////////////////////////////////////////////////////////////////
////////////////////////////////////////////////////////////////////////////
////////////////////////////////////////////////////////////////////////////
////////////////////////////////////////////////////////////////////////////
////////////////////////////////////////////////////////////////////////////
////////////////////////////////////////////////////////////////////////////
////////////////////////////////////////////////////////////////////////////
////////////////////////////////////////////////////////////////////////////
////////////////////////////////////////////////////////////////////////////
////////////////////////////////////////////////////////////////////////////
////////////////////////////////////////////////////////////////////////////
////////////////////////////////////////////////////////////////////////////
////////////////////////////////////////////////////////////////////////////
////////////////////////////////////////////////////////////////////////////
////////////////////////////////////////////////////////////////////////////
////////////////////////////////////////////////////////////////////////////
////////////////////////////////////////////////////////////////////////////
////////////////////////////////////////////////////////////////////////////
////////////////////////////////////////////////////////////////////////////
////////////////////////////////////////////////////////////////////////////
////////////////////////////////////////////////////////////////////////////
////////////////////////////////////////////////////////////////////////////
////////////////////////////////////////////////////////////////////////////
////////////////////////////////////////////////////////////////////////////
////////////////////////////////////////////////////////////////////////////
////////////////////////////////////////////////////////////////////////////
////////////////////////////////////////////////////////////////////////////
////////////////////////////////////////////////////////////////////////////
////////////////////////////////////////////////////////////////////////////
////////////////////////////////////////////////////////////////////////////
////////////////////////////////////////////////////////////////////////////
////////////////////////////////////////////////////////////////////////////
////////////////////////////////////////////////////////////////////////////
////////////////////////////////////////////////////////////////////////////
////////////////////////////////////////////////////////////////////////////
////////////////////////////////////////////////////////////////////////////
////////////////////////////////////////////////////////////////////////////
////////////////////////////////////////////////////////////////////////////
////////////////////////////////////////////////////////////////////////////
////////////////////////////////////////////////////////////////////////////
////////////////////////////////////////////////////////////////////////////
////////////////////////////////////////////////////////////////////////////
////////////////////////////////////////////////////////////////////////////
////////////////////////////////////////////////////////////////////////////
////////////////////////////////////////////////////////////////////////////
////////////////////////////////////////////////////////////////////////////
////////////////////////////////////////////////////////////////////////////
////////////////////////////////////////////////////////////////////////////
////////////////////////////////////////////////////////////////////////////
////////////////////////////////////////////////////////////////////////////
////////////////////////////////////////////////////////////////////////////
////////////////////////////////////////////////////////////////////////////
////////////////////////////////////////////////////////////////////////////
////////////////////////////////////////////////////////////////////////////
////////////////////////////////////////////////////////////////////////////
////////////////////////////////////////////////////////////////////////////
////////////////////////////////////////////////////////////////////////////
////////////////////////////////////////////////////////////////////////////
////////////////////////////////////////////////////////////////////////////
////////////////////////////////////////////////////////////////////////////
////////////////////////////////////////////////////////////////////////////
////////////////////////////////////////////////////////////////////////////
////////////////////////////////////////////////////////////////////////////
////////////////////////////////////////////////////////////////////////////
////////////////////////////////////////////////////////////////////////////
////////////////////////////////////////////////////////////////////////////
////////////////////////////////////////////////////////////////////////////
////////////////////////////////////////////////////////////////////////////
////////////////////////////////////////////////////////////////////////////
////////////////////////////////////////////////////////////////////////////
////////////////////////////////////////////////////////////////////////////
////////////////////////////////////////////////////////////////Zrb/AAAA/7Zm
////////////////////////////////////////////////////////////////////////////
////////////////////Zrb/AAAA/7Zm////////////////////////////////////////////
////////////////////////////////////////////////////////////////////////////
////////////////////////////////////////////////////////////////////////////
////////////Zrb/AAAA/7Zm////////////////////////////////////////////////////
////////////////////////////////////////////Zrb/AAAA/7Zm////////////////////
////////////////////////////////////////////////////////////////////////////
////////////////////////////////////////////////////////////////////////////
////////////////////////////////////////////////////////////////////////////
////////////////////////////////////////////////////////////////////////////
////////////////////////////////////////////////////////////////////////////
////////////////////////////////////////////////////////////////////////////
////////////////////////////////////////////////////////////////////////////
////////////////////////////////////////////////////////////////////////////
////////////////////////////////////////////////////////////////////////////
////////////////////////////////////////////////////////////////////////////
////////////////////////////////////////////////////////////////////////////
////////////////////////////////////////////////////////////////////////////
////////////////////////////////////////////////////////////////////////////
////////////////////////////////////////////////////////////////////////////
////////////////////kNv/AAA6/7Zm////////////////////////////////////////////
////////////////////////////////////////////////////Zrb/AAAA25A6////////////
////////////////////////////////////////////////////////////////////////////
////////////////////////////////////////////////////////////////////////////
////////////////////////////////////////////////////////////////////////////
////////////////////////////kNv/AAA6/7Zm////////////////////////////////////
////////////////////////////////////////////////////////////Zrb/AAAA25A6////
////////////////////////////////////////////////////////////////////////////
////////////////////////////////////////////////////////////////////////////
////////////////////////////////////////////////////////////////////////////
////////////////////////////////////////////////////////////////////////////
////////////////////////////////////////////////////////////////////////////
////////////////////////////////////////////////////////////////////////////
////////////////////////////////////////////////////////////////////////////
////////////////////////////////////////////////////////////////////////////
////////////////////////////////////////////////////////////////////////////
////////////////////////////////////////////////////////////////////////////
////////////////////////////////////////////////////////////////////////////
////////////////////////////////////////////////////////////////////////////
////////////////////////////////////////////////////////////////////////////
////////////////////////////////////////////////////////////////////////////
////////////////////tv//OgBm/9uQ////////////////////////////////////////////
////////////////////////////////////////////////////////////kNv/ZgA6//+2////
////////////////////////////////////////////////////////////////////////////
////////////////////////////////////////////////////////////////////////////
////////////////////////////////////////////tv//OgBm/9uQ////////////////////
////////////////////////////////////////////////////////////////////////////
////////kNv/ZgA6//+2////////////////////////////////////////////////////////
////////////////////////////////////////////////////////////////////////////
////////////////////////////////////////////////////////////////////////////
////////////////////////////////////////////////////////////////////////////
////////////////////////////////////////////////////////////////////////////
////////////////////////////////////////////////////////////////////////////
////////////////////////////////////////////////////////////////////////////
////////////////////////////////////////////////////////////////////////////
////////////////////////////////////////////////////////////////////////////
////////////////////////////////////////////////////////////////////////////
////////////////////////////////////////////////////////////////////////////
////////////////////////////////////////////////////////////////////////////
////////////////////////////////////////////////////////////////////////////
////////////////////////////////////////////////////////////////////////////
////////////////////////////////////////////////////////OpDbtmYA////////////
////////////////////////////////////////////////////////////////////////////
////////////////2///ADqQ25A6////////////////////////////////////////////////
////////////////////////////////////////////////////////////////////////////
////////////////////////////////////////////////////////////////////////////
////////////////////////////////////////////////////////////////OpDbtmYA////
////////////////////////////////////////////////////////////////////////////
////////////////////////2///ADqQ25A6////////////////////////////////////////
////////////////////////////////////////////////////////////////////////////
////////////////////////////////////////////////////////////////////////////
////////////////////////////////////////////////////////////////////////////
////////////////////////////////////////////////////////////////////////////
////////////////////////////////////////////////////////////////////////////
////////////////////////////////////////////////////////////////////////////
////////////////////////////////////////////////////////////////////////////
////////////////////////////////////////////////////////////////////////////
////////////////////////////////////////////////////////////////////////////
////////////////////////////////////////////////////////////////////////////
////////////////////////////////////////////////////////////////////////////
////////////////////////////////////////////////////////////////////////////
////////////////////////////////////////////////////////////////////////////
////////////////////////////////////////////////////////OpDbtmYA////////////
////////////////////////////////////////////////////////////////////////////
////////////////////////AGa225A6////////////////////////////////////////////
////////////////////////////////////////////////////////////////////////////
////////////////////////////////////////////////////////////////////////////
////OpDbtmYA////////////////////////////////////////////////////////////////
////////////////////////////////////////////////AGa225A6////////////////////
////////////////////////////////////////////////////////////////////////////
////////////////////////////////////////////////////////////////////////////
////////////////////////////////////////////////////////////////////////////
////////////////////////////////////////////////////////////////////////////
////////////////////////////////////////////////////////////////////////////
////////////////////////////////////////////////////////////////////////////
////////////////////////////////////////////////////////////////////////////
////////////////////////////////////////////////////////////////////////////
////////////////////////////////////////////////////////////////////////////
////////////////////////////////////////////////////////////////////////////
////////////////////////////////////////////////////////////////////////////
////////////////////////////////////////////////////////////////////////////
////////////////////////////////////////////////////////////////////////////
////////////////////////////////////////////////////////////////////////////
////////////////AGa225A6////////////////////////////////////////////////////
////////////////////////////////////////////////////////2///ADqQ/7Zm////////
////////////////////////////////////////////////////////////////////////////
////////////////////////////////////////////////////////////////////////////
////////////////////////////////////////////////////////////////////////////
////////////////////////AGa225A6////////////////////////////////////////////
////////////////////////////////////////////////////////////////2///ADqQ/7Zm
////////////////////////////////////////////////////////////////////tv//AABm
AAAAAAAAOgAA/9uQ////////////OpDbOgAA/9uQ////////Zrb/AAAA/7Zm////////Zrb/AAAA
AAAAAAAA/7Zm////tv//AABmAAAAOgAA/9uQ////////////////////////////////////////
////////////////////////////////////////////////////////////////////////////
////////////////////////////////////////////////////////////////////////////
////////////////////////////////////////////////////////////////////////////
////////////////////////////////////////////////////////////////////////////
////////////////////////////////////////////////////////////////////////////
////////////////////////////////////////////////////////////////////////////
////////////////////////////////////////////////////////////////////////////
////////////////////////////////////////////////////////////////////////////
////////////////////////////////////////////////////////////////////////////
////////////////////////////////////////tv//AABmAAAAAAAAOgAA/9uQ////////////
OpDbOgAA/9uQ////////Zrb/AAAA/7Zm////////Zrb/AAAAAAAAAAAA/7Zm////tv//AABmAAAA
OgAA/9uQ////2///OjqQ/9uQ////////////////kNv/OgA6/9uQ////////////////////////
////////////////////////2///ADqQAAAAAAAAAAAAkDoA///b////////kNv/kDo6///b////
////////////////////////////////////////////////////////////////////////tv//
AABmAAAAAAAAOgAA/9uQ////kNv/OgA6/9uQ////////Zrb/AAAAtmYAkNv/OgA6/9uQ////////
////////2///ADqQAAAAAAAAAAAAkDoA///b2///OjqQ/9uQ////////////////kNv/OgA6/9uQ
////////////////////////////////////////////////Zrb/AAAAAAAAAAAAAAAAAAAA25A6
////////kNv/kDo6///b////////////////////////////////////////////////////////
////////////////////////////////////////////////////////////////////////////
////////////////////////////////////////////////////////////////////////////
////////////////////////////////////////////////////////////////////////////
////////////////////////////////////////////////////////////////////////////
////////////////////////////////////////////////////////////////////////////
////////////////////////////////////////////////////////////////////////////
////////////////////////////////////////////////////////////////////////////
////////////////////////////////////////////////////////////////////////////
////////////////////////////////////////////////////////////////////////////
////////////////////////////////////////////////////////////////////////////
////////////////////////////////////////////////////////////////////////////
////////////////////////////////////////////////////////////////////////////
tv//AABmAAAAAAAAAAAA/7Zm////////////Zrb/AAAA/7Zm////////kNv/AAA625A6////////
kNv/AAA6AAAAAAAA25A6////2///ADqQAAAAAAAA/7Zm////////AGa2/7Zm////////////////
tv//AABm/7Zm////////////////////////////////////////////////tv//AABmAAAAAAAA
AAAA/7Zm////////////tv//ZgBm//+2////////////////////////////////////////////
////////////////////////////////////////////////////////////tv//AABmAAAAAAAA
AAAA/7Zmtv//AABmAAAAAAAAAAAAZgAA//+2////////////////tv//AABmAAAAAAAAAAAA/7Zm
kNv/AAA6AAAAAAAAAAAAAAAAtmYA////2///ADqQAAAAOgAA/9uQ////////AGa2/7Zm////////
////////tv//AABm/7Zm////////////////////////////////////////////////////2///
ADqQAAAAAAAA/7Zm////////////tv//ZgBm//+2////////////////////////////////////
////////////////////////////Zrb/25A6////////Zrb/ZgAA//+2////2///ADqQAAAA/7Zm
////////OpDbAAAAtmYA////////////kNv/OgA6/9uQ////////AGa2tmYA////OpDbkDoA///b
////////////////////////////////////////////////////////////////////////////
////////////////////////////////////////////////////////////////////////////
////////////////////////////////////////////////////////////////////////////
////////////////////////////////////////////////////////////////////////////
////////////////////////////////////////////////////////////////////////////
////////////////////////////////////////////////////////////////////////////
////////////////////////////////////////////////////////////////////////////
////////////////////////////////////////////////////////////////////////////
////////////////////////////////////////////////////////////////////////////
////////////////////////////////////////////////////////////////////////////
Zrb/25A6////////Zrb/ZgAA//+2////2///ADqQAAAA/7Zm////////OpDbAAAAtmYA////////
////kNv/OgA6/9uQ////////AGa2tmYA////OpDbkDoA///bkNv/kDo6///b////////////////
kNv/OgA6/9uQ////////////////////////2///OjqQ/9uQ////////////////////kNv/OgA6
/9uQ////////////////tv//OgBm/9uQ////////////////////////AGa225A6////////////
////////////////////////////////Zrb/25A6////////Zrb/ZgAA//+2kNv/OgA6/9uQ////
tv//AABm25A6////kNv/OgA6/9uQ////////////////////////kNv/OgA6/9uQ////////kNv/
kDo6///b////////////////kNv/OgA6/9uQ////////////////////////2///OjqQ/9uQ////
////////tv//AABm25A6////////////////////////tv//OgBm/9uQ////////////////////
////////////////////////////////////////////////////////////////////////////
////////////////////////////////////////////////////////////////////////////
////////////////////////////////////////////////////////////////////////////
////////////////////////////////////////////////////////////////////////////
////////////////////////////////////////////////////////////////////////////
////////////////////////////////////////////////////////////////////////////
////////////////////////////////////////////////////////////////////////////
////////////////////////////////////////////////////////////////////////////
////////////////////////////////////////////////////////////////////////////
////////////////////////////////////////////////////////////////////////////
////////////////////////////////////////////////////////////////////////////
////////////////////////////////////////////////////////////////////////////
////////////////////////////////////2///ZjqQ//+2////2///ADqQ25A6////////Zrb/
AAAAkDoA///b////tv//AABmOgAA/9uQ////////////AGa2tmYA////////kNv/OgA6/9uQtv//
AABm25A6////AGa225A6////////////////////AGa2tmYA////////////////////////////
Zrb/tmYA////////////2///ZjqQ//+2////2///ADqQtmYA////////////Zrb/tmYA////////
////////////////////////////////////kNv/OgA6/9uQ////////////////////////////
////////////////2///ADqQkDoA///b////////Oma2/9uQAGa2tmYA////////tv//AABmtmYA
////////2///ADqQkDoA///b////////Oma2/9uQOpDbZgAA//+2////////////////kNv/ZgA6
//+2tv//OgBm/9uQ////AGa225A6////////////////////AGa2tmYA////////////////////
////////Zrb/tmYA////////////////kNv/OgA6/9uQtv//AABm25A6////////////Zrb/tmYA
////////////////////////////////////////////////////////////////////////////
////tv//OgBm/9uQ////tv//OgBmZpCQtmYA////2///OjqQkLaQkDo6///b////////kNv/OgA6
/9uQ////tv//OgBm/9uQ////tv//OgBm/9uQ////////////////////////////////////////
////////////////////////////////////////////////////////////////////////////
////////////////////////////////////////////////////////////////////////////
////////////////////////////////////////////////////////////////////////////
////////////////////////////////////////////////////////////////////////////
////////////////////////////////////////////////////////////////////////////
////////////////////////////////////////////////////////////////////////////
////////////////////////////////////////////////////////////////////////////
////////////////////////////////////////////////////////////////////////////
////////////////////////////////////////////////////////////////////////////
////////////////////////////////////////////////////tv//OgBm/9uQ////tv//OgBm
ZpCQtmYA////2///OjqQkLaQkDo6///b////////kNv/OgA6/9uQ////tv//OgBm/9uQ////tv//
OgBm/9uQZrb/tmYA////////////////////kNv/OgA6/9uQ////////////////////////2///
OjqQ/9uQ////////////////////kNv/OgA6/9uQ////////////////////AGa2/7Zm////////
////////////////////OpDbAAAA25A6////////////////////////////////////////////
////////tv//OgBm/9uQkNv/OgA6/9uQ2///ADqQtmYA////////kNv/OgA6/9uQ////////////
////////////kNv/OgA6/9uQ////////Zrb/tmYA////////////////////kNv/OgA6/9uQ////
////////////////////2///OjqQ/9uQ////////////////tv//AABm25A6////////////////
////////AGa2/7Zm////////////////////////////////////////////////////////////
////////////////////////////////////////////////////////////////////////////
////////////////////////////////////////////////////////////////////////////
////////////////////////////////////////////////////////////////////////////
////////////////////////////////////////////////////////////////////////////
////////////////////////////////////////////////////////////////////////////
////////////////////////////////////////////////////////////////////////////
////////////////////////////////////////////////////////////////////////////
////////////////////////////////////////////////////////////////////////////
////////////////////////////////////////////////////////////////////////////
////////////////////////////////////////////////////////////////////////////
////////////////////////////////////////////////////////////////////////////
////////////////////////////////////////////////////////////////////////////
////////////////kNv/OgA6/9uQ////kNv/ZgA6OpCQ25A6////tv//ZgBmZra2tmYA////////
////Zrb/ZgAA//+2////kNv/ZgA6//+2////kNv/ZgA6//+2OpDbtmYA////////////////////
kNv/ZgA6//+2////////////////////////tv//ZgBm//+2////////////////////////////
kNv/OgA6/9uQ////////2///OjqQ/9uQ////////////////////////////////////////////
2///ADqQAAAAtmYA////////////////////////////////////tv//AABm/7Zm////////////
////////kNv/ZgA6//+2////////////AGa2tmYA////tv//AABm/7Zm////////////////////
////kNv/AAA6/7Zm////////////kNv/ZgA6//+2////Zrb/kDoA///bOpDbtmYA////////////
////////kNv/ZgA6//+2////////////////////////tv//ZgBm//+2////////////kNv/ZgA6
//+2////kNv/ZgA6//+2////////2///OjqQ/9uQ////////////////////////////////////
////////////////////////////////////////OpDbOgAA/9uQ////Zrb/kDoAkNvbkDo6///b
tv//ZgBmtv+2OgBm/9uQ////////kNv/OgA6/9uQ////kNv/ZgA6//+2////tv//AABm/7Zm////
////////////////////////////////////////////////////////////////////////////
////////////////////////////////////////////////////////////////////////////
////////////////////////////////////////////////////////////////////////////
////////////////////////////////////////////////////////////////////////////
////////////////////////////////////////////////////////////////////////////
////////////////////////////////////////////////////////////////////////////
////////////////////////////////////////////////////////////////////////////
////////////////////////////////////////////////////////////////////////////
////////////////////////////////////////////////////////////////////////////
////////////////////////////////////////////////////////////////////////////
////////////OpDbOgAA/9uQ////Zrb/kDoAkNvbkDo6///btv//ZgBmtv+2OgBm/9uQ////////
kNv/OgA6/9uQ////kNv/ZgA6//+2////tv//AABm/7ZmZrb/tmYA////////////////////kNv/
OgA6/9uQ////////////////////////2///OjqQ/9uQ////////////////////kNv/OgA6/9uQ
////////////////////AGa2/7Zm////////////////////////////////////OpDbAAAAtmYA
////////////////////////////////////////////OpDbOgAA/9uQkNv/OgA6/9uQAGa2kDoA
///b////////kNv/OgA6/9uQ////////////////////////kNv/OgA6/9uQ////////Zrb/tmYA
////////////////////kNv/OgA6/9uQ////////////////////////2///OjqQ/9uQ////////
////////////tv//AABm25A6////////////////////AGa2/7Zm////////////////////////
////////////////////////////////////////////////////////////////////////////
////////////////////////////////////////////////////////////////////////////
////////////////////////////////////////////////////////////////////////////
////////////////////////////////////////////////////////////////////////////
////////////////////////////////////////////////////////////////////////////
////////////////////////////////////////////////////////////////////////////
////////////////////////////////////////////////////////////////////////////
////////////////////////////////////////////////////////////////////////////
////////////////////////////////////////////////////////////////////////////
////////////////////////////////////////////////////////////////////////////
////////////////////////////////////////////////////////////////////////////
////////////////////////////////////////////////////////////////////////////
////////////////////////////////////////////////////kNv/AAA6/7Zm////kNv/ZgA6
2/+2OjqQ/9uQ2///OjqQ29uQADqQ/7Zm////////tv//AABm/7Zm////tv//AABm/7Zm////2///
ADqQ25A6kNv/kDo6///b////////////////2///ADqQ/7Zm////////////////////////////
AGa2/7Zm////////////////////////////tv//AABm25A6////////////OpDb25A6////////
////////////////////////////////////////////////Zrb/AAAAZgAA//+2////////////
////////////tv//AABm/7Zm////////////////////2///ADqQ/7Zm////////////tv//AABm
/7Zmtv//AABm/7Zm////////////////////////////////AGa2kDoA///b////tv//AABm/7Zm
////tv//AABm/7ZmkNv/kDo6///b////////////////2///ADqQ/7Zm////////////////////
////////AGa2/7Zm////////////tv//AABm/7Zm////2///ADqQ25A6////////////OpDb25A6
////////////////////////////////////////////////////////////////kNv/AAA6AAAA
AAAA/7Zm////////AGa2tmYA2///OjqQ/9uQZrb/tmYA////AGa225A6////////kNv/OgA6/9uQ
////kNv/OgA6/9uQ////Zrb/ZgAA//+2////////////////////////////////////////////
////////////////////////////////////////////////////////////////////////////
////////////////////////////////////////////////////////////////////////////
////////////////////////////////////////////////////////////////////////////
[truncated: 4,721,184 more chars]
