# Supplementary material for: Qualitative reasoning of dynamic gene regulatory interactions from gene expression data
Source: BMC Genomics. 2010 Dec 2;11(Suppl 4):S14. doi: 10.1186/1471-2164-11-S4-S14 (PMC3005929; doi:10.1186/1471-2164-11-S4-S14)
Supplement: Additional file 2 - Regulation of 20 human genes during the cell cycle — Supplementary data at http://wilab.inha.ac.kr/GeneNetFinder/supplements_2.htm [file 1471-2164-11-S4-S14-S2.mht]

From: "Saved by Windows Internet Explorer 8"
Subject: :::Welcome to GeneNetFinder:::
Date: Thu, 15 Jul 2010 16:34:26 +0900
MIME-Version: 1.0
Content-Type: multipart/related;
	type="text/html";
	boundary="----=_NextPart_000_003B_01CB243B.96D0AE40"
X-MimeOLE: Produced By Microsoft MimeOLE V6.1.7600.16543

This is a multi-part message in MIME format.

------=_NextPart_000_003B_01CB243B.96D0AE40
Content-Type: text/html;
	charset="gb2312"
Content-Transfer-Encoding: quoted-printable
Content-Location: http://wilab.inha.ac.kr/genenetfinder/supplements_2.htm

<!DOCTYPE HTML PUBLIC "-//W3C//DTD HTML 4.0 Transitional//EN">
<HTML><HEAD><TITLE>:::Welcome to GeneNetFinder:::</TITLE>
<META content=3D"text/html; charset=3Dgb2312" http-equiv=3DContent-Type>
<STYLE type=3Dtext/css>A:link {
	COLOR: #104e7d; TEXT-DECORATION: none
}
A:visited {
	COLOR: #104e7d; TEXT-DECORATION: none
}
A:hover {
	COLOR: #104e7d; TEXT-DECORATION: underline
}
.STYLE1 {
	FONT-FAMILY: Tahoma; COLOR: #104e7d; FONT-SIZE: 13px
}
#Layer1 {
	BACKGROUND-IMAGE: url(images/header_Tab.jpg); Z-INDEX: 1; POSITION: =
absolute; WIDTH: 82px; HEIGHT: 31px; VISIBILITY: inherit; TOP: 76px; =
LEFT: 126px
}
.STYLE13 {
	FONT-FAMILY: Tahoma; FONT-SIZE: 15px
}
.STYLE14 {
	FONT-FAMILY: Tahoma; FONT-SIZE: 13px
}
.STYLE16 {
	FONT-FAMILY: Tahoma; FONT-SIZE: 18px; FONT-WEIGHT: bold
}
.STYLE17 {
	FONT-FAMILY: Tahoma; FONT-SIZE: 12px
}
.STYLE19 {
	FONT-SIZE: 12px
}
.STYLE20 {
	FONT-FAMILY: Tahoma; FONT-SIZE: 13px
}
</STYLE>

<META name=3DGENERATOR content=3D"MSHTML 8.00.7600.16588"></HEAD>
<BODY leftMargin=3D0 topMargin=3D0 bgColor=3D#ffffff marginheight=3D"0" =
marginwidth=3D"0">
<DIV align=3Dcenter><!-- ImageReady Slices (mainPage.psd) -->
<TABLE id=3D__01 border=3D0 cellSpacing=3D0 cellPadding=3D0 width=3D1024 =
height=3D1021>
  <TBODY>
  <TR>
    <TD rowSpan=3D20><IMG alt=3D""=20
      =
src=3D"http://wilab.inha.ac.kr/genenetfinder/images/mainPage_01.jpg"=20
      width=3D59 height=3D1020></TD>
    <TD colSpan=3D4><A =
href=3D"http://wilab.inha.ac.kr/genenetfinder"><IMG=20
      border=3D0 alt=3D""=20
      =
src=3D"http://wilab.inha.ac.kr/genenetfinder/images/mainPage_02.gif"=20
      width=3D912 height=3D72></A></TD>
    <TD rowSpan=3D5 colSpan=3D2><IMG alt=3D""=20
      =
src=3D"http://wilab.inha.ac.kr/genenetfinder/images/mainPage_03.jpg"=20
      width=3D53 height=3D142></TD></TR>
  <TR>
    <TD height=3D36=20
    =
background=3Dhttp://wilab.inha.ac.kr/genenetfinder/images/mainPage_04.gif=
=20
    colSpan=3D4>
      <TABLE border=3D0 cellSpacing=3D0 cellPadding=3D0 width=3D906 =
height=3D31>
        <TBODY>
        <TR>
          <TD height=3D26 width=3D30>&nbsp;</TD>
          <TD=20
          =
background=3Dhttp://wilab.inha.ac.kr/genenetfinder/images/header_Tab.jpg =

          width=3D82>
            <DIV class=3DSTYLE13 align=3Dcenter><A=20
            =
href=3D"http://wilab.inha.ac.kr/genenetfinder/default.htm"><FONT=20
            color=3Dblack>Supplement</FONT></A></DIV></TD>
          <TD width=3D10>&nbsp;</TD>
          <TD class=3DSTYLE13 width=3D75>
            <DIV align=3Dcenter><A=20
            =
href=3D"http://wilab.inha.ac.kr/genenetfinder/usage.htm"></A></DIV></TD>
          <TD width=3D10>&nbsp;</TD>
          <TD class=3DSTYLE13 width=3D82>
            <DIV align=3Dcenter><A=20
            =
href=3D"http://wilab.inha.ac.kr/genenetfinder/example.htm"></A></DIV></TD=
>
          <TD width=3D10>&nbsp;</TD>
          <TD class=3DSTYLE13 width=3D82>
            <DIV align=3Dcenter><A=20
            =
href=3D"http://wilab.inha.ac.kr/genenetfinder/download.htm"></A></DIV></T=
D>
          <TD>&nbsp;</TD></TR></TBODY></TABLE></TD></TR>
  <TR>
    <TD colSpan=3D4>
      <TABLE border=3D0 width=3D898>
        <TBODY>
        <TR>
          <TD width=3D26>&nbsp;</TD>
          <TD width=3D87><SPAN class=3DSTYLE1><A=20
            =
href=3D"http://wilab.inha.ac.kr/genenetfinder/supplements_1.htm">Suppleme=
nt=20
            1 </A></SPAN></TD>
          <TD width=3D10><SPAN class=3DSTYLE1>|</SPAN></TD>
          <TD width=3D87><SPAN class=3DSTYLE1><A=20
            =
href=3D"http://wilab.inha.ac.kr/genenetfinder/supplements_2.htm">Suppleme=
nt=20
            2 </A></SPAN></TD>
          <TD width=3D10><SPAN class=3DSTYLE1>|</SPAN></TD>
          <TD width=3D87><SPAN class=3DSTYLE1><A=20
            =
href=3D"http://wilab.inha.ac.kr/genenetfinder/supplements_3.htm">Suppleme=
nt=20
            3 </A></SPAN></TD>
          <TD width=3D8>&nbsp;</TD>
          <TD width=3D457>&nbsp;</TD></TR></TBODY></TABLE></TD></TR>
  <TR>
    <TD colSpan=3D4><IMG alt=3D""=20
      =
src=3D"http://wilab.inha.ac.kr/genenetfinder/images/mainPage_06.jpg"=20
      width=3D912 height=3D5></TD></TR>
  <TR>
    <TD colSpan=3D4><IMG alt=3D""=20
      =
src=3D"http://wilab.inha.ac.kr/genenetfinder/images/mainPage_07.gif"=20
      width=3D912 height=3D5></TD></TR>
  <TR>
    <TD height=3D0 colSpan=3D5></TD>
    <TD rowSpan=3D15>&nbsp;</TD></TR>
  <TR>
    <TD><IMG alt=3D""=20
      =
src=3D"http://wilab.inha.ac.kr/genenetfinder/images/mainPage_10.jpg" =
width=3D1=20
      height=3D14></TD>
    <TD colSpan=3D4><IMG alt=3D""=20
      =
src=3D"http://wilab.inha.ac.kr/genenetfinder/images/mainPage_11.gif"=20
      width=3D915 height=3D14></TD></TR>
  <TR>
    <TD =
background=3Dhttp://wilab.inha.ac.kr/genenetfinder/images/mainPage_12.gif=
=20
    rowSpan=3D3 colSpan=3D2>&nbsp;</TD><A name=3Dstandalone_start></A>
    <TD=20
      =
background=3Dhttp://wilab.inha.ac.kr/genenetfinder/images/mainPage_13.gif=
><SPAN=20
      class=3DSTYLE16>Supplement 2 </SPAN></TD>
    <TD =
background=3Dhttp://wilab.inha.ac.kr/genenetfinder/images/mainPage_14.gif=
=20
    rowSpan=3D3 colSpan=3D2>&nbsp;</TD></TR>
  <TR>
    <TD><IMG alt=3D""=20
      =
src=3D"http://wilab.inha.ac.kr/genenetfinder/images/mainPage_21_1.gif"=20
      width=3D871 height=3D14></TD></TR>
  <TR>
    <TD=20
      =
background=3Dhttp://wilab.inha.ac.kr/genenetfinder/images/mainPage_16.gif=
><TABLE=20
      border=3D0 cellSpacing=3D0 cellPadding=3D0 width=3D864 =
height=3D240>
        <TBODY>
        <TR>
          <TD height=3D240>
            <TABLE cellSpacing=3D0 cellPadding=3D0>
              <TBODY>
              <TR>
                <TD width=3D16><IMG=20
                  =
src=3D"http://wilab.inha.ac.kr/genenetfinder/imgs/dot.gif"=20
                  width=3D12 height=3D12></TD>
                <TD bgColor=3D#f2f2f2 width=3D718><SPAN =
class=3DSTYLE20>Gene=20
                  expression during the human cell cycle. =
</SPAN></TD></TR>
              <TR>
                <TD colSpan=3D2>
                  <TABLE border=3D0 width=3D727>
                    <TBODY>
                    <TR>
                      <TD width=3D14>&nbsp;</TD>
                      <TD width=3D703><SPAN class=3DSTYLE20><A=20
                        =
href=3D"http://wilab.inha.ac.kr/genenetfinder/download/yeast_raw_values.t=
xt">Download=20
                        the expression levels of 20 human genes.=20
                    </A></SPAN></TD></TR></TBODY></TABLE></TD></TR>
              <TR>
                <TD colSpan=3D2>
                  <TABLE border=3D0 width=3D738>
                    <TBODY>
                    <TR>
                      <TD width=3D14>&nbsp;</TD>
                      <TD bgColor=3D#f2f2f2 width=3D714><SPAN=20
                        class=3DSTYLE20>Microarray image of 20 human =
genes. Each=20
                        row reprsents a gene and each column represents =
a time=20
                        point. Red areas indicate an increase in mRNA =
abundance=20
                        while green area indicates a decrease in mRNA =
abundance=20
                        with respect to the control.=20
                </SPAN></TD></TR></TBODY></TABLE></TD></TR>
              <TR>
                <TD colSpan=3D2>
                  <TABLE border=3D0 width=3D738>
                    <TBODY>
                    <TR>
                      <TD>&nbsp;</TD>
                      <TD><IMG=20
                        =
src=3D"http://wilab.inha.ac.kr/genenetfinder/supplements/microarray.bmp" =

                        width=3D765></TD></TR>
                    <TR>
                      <TD width=3D14>&nbsp;</TD>
                      <TD =
width=3D714>&nbsp;</TD></TR></TBODY></TABLE></TD></TR>
              <TR>
                <TD><IMG=20
                  =
src=3D"http://wilab.inha.ac.kr/genenetfinder/imgs/dot.gif"=20
                  width=3D12 height=3D12></TD>
                <TD bgColor=3D#f2f2f2><SPAN class=3DSTYLE20>Table 1: =
Gene=20
                  regulations identified in the time-series expression =
data of=20
                  human cell cycle. Underlined entries denote the =
regulations=20
                  determined by experimental methods, and italicized =
entries=20
                  denote the regulations implied by previous studies.=20
              </SPAN></TD></TR>
              <TR>
                <TD colSpan=3D2>
                  <TABLE border=3D0 width=3D727>
                    <TBODY>
                    <TR>
                      <TD height=3D81 width=3D14>&nbsp;</TD>
                      <TD width=3D703><IMG=20
                        =
src=3D"http://wilab.inha.ac.kr/genenetfinder/supplements/regulations.bmp"=
></TD></TR></TBODY></TABLE></TD></TR>
              <TR>
                <TD colSpan=3D2>
                  <TABLE border=3D0 width=3D727>
                    <TBODY>
                    <TR>
                      <TD width=3D14>&nbsp;</TD>
                      <TD=20
            =
width=3D703>&nbsp;</TD></TR></TBODY></TABLE></TD></TR></TBODY></TABLE>
            <P>&nbsp;</P></TD></TR></TBODY></TABLE></TD></TR>
  <TR>
    <TD colSpan=3D5><IMG alt=3D""=20
      =
src=3D"http://wilab.inha.ac.kr/genenetfinder/images/mainPage_29.gif"=20
      width=3D916 height=3D13></TD></TR>
  <TR>
    <TD rowSpan=3D3 colSpan=3D2>&nbsp;</TD><A name=3D30_start></A>
    <TD=20
      =
background=3Dhttp://wilab.inha.ac.kr/genenetfinder/images/mainPage_19.gif=
><TABLE=20
      border=3D0 cellSpacing=3D0 cellPadding=3D0 width=3D650 =
align=3Dcenter>
        <TBODY>
        <TR>
          <TD width=3D169>
            <P><IMG =
src=3D"http://wilab.inha.ac.kr/genenetfinder/imgs/BCLogo.gif"=20
            width=3D169 height=3D47></P></TD>
          <TD width=3D450>
            <TABLE border=3D0 cellSpacing=3D0 cellPadding=3D0 =
width=3D457>
              <TBODY>
              <TR>
                <TD>&nbsp;</TD></TR>
              <TR>
                <TD width=3D457><SPAN class=3DSTYLE17>Copyright: =
Biocomputing Lab.=20
                  All rights reserved. Visited: <!-- GoStats JavaScript =
Based Code -->
                  <SCRIPT type=3Dtext/javascript=20
                  src=3D"http://gostats.cn/js/counter.js"></SCRIPT>

                  <SCRIPT =
type=3Dtext/javascript>_gos=3D'c5.gostats.cn';_goa=3D1033021;_got=3D7;_go=
i=3D47;_goz=3D0;_god=3D'hosts';_gol=3D'?GeneNetFinder';_GoStatsRun();</SC=
RIPT>
                  <NOSCRIPT><A title=3D?GeneNetFinder =
href=3D"http://gostats.cn/"=20
                  target=3D_blank><IMG=20
                  style=3D"BORDER-RIGHT-WIDTH: 0px; BORDER-TOP-WIDTH: =
0px; BORDER-BOTTOM-WIDTH: 0px; BORDER-LEFT-WIDTH: 0px"=20
                  alt=3D?GeneNetFinder=20
                  =
src=3D"http://c5.gostats.cn/bin/count/a_1033021/t_7/i_47/z_0/show_hosts/c=
ounter.png"></A>=20
                  </NOSCRIPT><!-- End GoStats JavaScript Based Code =
--></SPAN></TD></TR>
              <TR>
                <TD><SPAN class=3DSTYLE17>Biocomputing Lab, School of =
Computer=20
                  Science and Engineering, Inha University. =
</SPAN></TD></TR>
              <TR>
                <TD><SPAN class=3DSTYLE17>Incheon, 402-751, South Korea. =
Phone:=20
                  +82-32-8607388, Fax: =
+82-32-8634386</SPAN></TD></TR></TBODY></TABLE>
            <P class=3DSTYLE17></P></TD></TR></TBODY></TABLE></TD>
    <TD rowSpan=3D3 colSpan=3D2>&nbsp;</TD></TR>
  <TR>
    <TD>&nbsp;</TD></TR>
  <TR>
    <TD=20
      =
background=3Dhttp://wilab.inha.ac.kr/genenetfinder/images/mainPage_22.gif=
><TABLE=20
      border=3D0 cellSpacing=3D0 cellPadding=3D0 width=3D866 =
height=3D53>
        <TBODY>
        <TR>
          <TD>
            <TABLE cellSpacing=3D0 cellPadding=3D0>
              <TBODY>
              <TR>
                <TD>
                  <TABLE border=3D0 width=3D738>
                    <TBODY>
                    <TR>
                      <TD>&nbsp;</TD>
                      <TD>&nbsp;</TD></TR>
                    <TR>
                      <TD width=3D14>&nbsp;</TD>
                      <TD=20
            =
width=3D714>&nbsp;</TD></TR></TBODY></TABLE></TD></TR></TBODY></TABLE>
            <P class=3DSTYLE14>&nbsp;</P>
            <P =
class=3DSTYLE14>&nbsp;</P></TD></TR></TBODY></TABLE></TD></TR>
  <TR>
    <TD colSpan=3D5>&nbsp;</TD></TR>
  <TR>
    <TD rowSpan=3D3 colSpan=3D2>&nbsp;</TD><A =
name=3Dvisualization_start></A>
    <TD>&nbsp;</TD>
    <TD rowSpan=3D3 colSpan=3D2>&nbsp;</TD></TR>
  <TR>
    <TD>&nbsp;</TD></TR>
  <TR>
    <TD>&nbsp;</TD></TR>
  <TR>
    <TD colSpan=3D5>&nbsp;</TD></TR>
  <TR>
    <TD colSpan=3D5>&nbsp;</TD></TR>
  <TR>
    <TD><IMG alt=3D""=20
      src=3D"http://wilab.inha.ac.kr/genenetfinder/images/seperator.gif" =
width=3D59=20
      height=3D1></TD>
    <TD><IMG alt=3D""=20
      src=3D"http://wilab.inha.ac.kr/genenetfinder/images/seperator.gif" =
width=3D1=20
      height=3D1></TD>
    <TD><IMG alt=3D""=20
      src=3D"http://wilab.inha.ac.kr/genenetfinder/images/seperator.gif" =
width=3D21=20
      height=3D1></TD>
    <TD><IMG alt=3D""=20
      src=3D"http://wilab.inha.ac.kr/genenetfinder/images/seperator.gif" =
width=3D871=20
      height=3D1></TD>
    <TD><IMG alt=3D""=20
      src=3D"http://wilab.inha.ac.kr/genenetfinder/images/seperator.gif" =
width=3D19=20
      height=3D1></TD>
    <TD><IMG alt=3D""=20
      src=3D"http://wilab.inha.ac.kr/genenetfinder/images/seperator.gif" =
width=3D4=20
      height=3D1></TD>
    <TD><IMG alt=3D""=20
      src=3D"http://wilab.inha.ac.kr/genenetfinder/images/seperator.gif" =
width=3D49=20
      height=3D1></TD></TR></TBODY></TABLE><!-- End ImageReady Slices =
--></DIV></BODY></HTML>

------=_NextPart_000_003B_01CB243B.96D0AE40
Content-Type: image/jpeg
Content-Transfer-Encoding: base64
Content-Location: http://wilab.inha.ac.kr/genenetfinder/images/mainPage_01.jpg

/9j/4AAQSkZJRgABAgAAZABkAAD/7AARRHVja3kAAQAEAAAAPAAA/+4ADkFkb2JlAGTAAAAAAf/b
AIQABgQEBAUEBgUFBgkGBQYJCwgGBggLDAoKCwoKDBAMDAwMDAwQDA4PEA8ODBMTFBQTExwbGxsc
Hx8fHx8fHx8fHwEHBwcNDA0YEBAYGhURFRofHx8fHx8fHx8fHx8fHx8fHx8fHx8fHx8fHx8fHx8f
Hx8fHx8fHx8fHx8fHx8fHx8f/8AAEQgD/AA7AwERAAIRAQMRAf/EAEsAAQEAAAAAAAAAAAAAAAAA
AAAIAQEAAAAAAAAAAAAAAAAAAAAAEAEAAAAAAAAAAAAAAAAAAAAAEQEAAAAAAAAAAAAAAAAAAAAA
/9oADAMBAAIRAxEAPwCqQAAAAAAAAAAAAAAAAAAAAAAAAAAAAAAAAAAAAAAAAAAAAAAAAAAAAAAA
AAAAAAAAAAAAAAAAAAAAAAAAAAAAAAAAAAAAAAAAAAAAAAAAAAAAAAAAAAAAAAAAAAAAAAAAAAAA
AAAAAAAAAAAAAAAAAAAAAAAAAAAAAAAAAAAAAAAAAAAAAAAAAAAAAAAAAAAAAAAAAAAAAAAAAAAA
AAAAAAAAAAAAAAAAAAAAAAAAAAAAAAAAAAAAAAAAAAAAAAAAAAAAAAAAAAAAAAAAAAAAAAAAAAAA
AAAAAAAAAAAAAAAAAAAAAAAAAAAAAAAAAAAAAAAAAAAAAAAAAAAAAAAAAAAAAAAAAAAAAAAAAAAA
AAAAAAAAAAAAAAAAAAAAAAAAAAAAAAAAAAAAAAAAAAAAAAAAAAAAAAAAAAAAAAAAAAAAAAAAAAAA
AAAAAAAAAAAAAAAAAAAAAAAAAAAAAAAAAAAAAAAAAAAAAAAAAAAAAAAAAAAAAAAAAAAAAAAAAAAA
AAAAAAAAAAAAAAAAAAAAAAAAAAAAAAAAAAAAAAAAAAAAAAAAAAAAAAAAAAAAAAAAAAAAAAAAAAAA
AAAAAAAAAAAAAAAAAAAAAAAAAAAAAAAAAAAAAAAAAAAAAAAAAAAAAAAAAAAAAAAAAAAAAAAAAAAA
AAAAAAAAAAAAAAAAAAAAAAAAAAAAAAAAAAAAAAAAAAAAAAAAAAAAAAAAAAAAAAAAAAAAAAAAAAAA
AAAAAAAAAAAAAAAAAAAAAAAAAAAAAAAAAAAAAAAAAAAAAAAAAAAAAAAAAAAAAAAAAAAAAAAAAAAA
AAAAAAAAAAAAAAAAAAAAAAAAAAAAAAAAAAAAAAAAAAAAAAAAAAAAAAAAAAAAAAAAAAAAAAAAAAAA
AAAAAAAAAAAAAAAAAAAAAAAAAAAAAAAAAAAAAAAAAAAAAAAAAAAAAAAAAAAAAAAAAAAAAAAAAAAA
AAAAAAAAAAAAAAAAAAAAAAAAAAAAAAAAAAAAAAAAAAAAAAAAAAAAAAAAf//Z

------=_NextPart_000_003B_01CB243B.96D0AE40
Content-Type: image/gif
Content-Transfer-Encoding: base64
Content-Location: http://wilab.inha.ac.kr/genenetfinder/images/mainPage_02.gif

R0lGODlhkANIAPcAAKMkHwpHqzdqkuFTaEOt7Nj9/vrQ6QzMqpisWW7nW43Y05P8+wmolvTqduvK
Ft6TrNLe5+n3+cr9/Cy08deqz7z7iG+OV5WyyOa2Ff7/+geTDqzR7fnyiahRY43zbKr9/Kf4cwgu
lpTP+FTJ9Xzk+tbq+Mrk9/r//9qsFFDzFhCJ3QiSjv/+/rv9/HLe+bCWF1paWvL9/bjnte13jMr8
kjrsFmTM+f7/9A3gt9Dv0bz8nKR0jvLbJ/LKGGzT+Qq7EPbna/XlVBeU5fHTGtv14bP6fPzi8ofP
kg1kxFuGpvXshAvHEpD4irno5yXNsS/M8ynux/v4p6W8zsCZEAu6nv/8/qL5aP7+/CfaGPr9v70q
M8bs7fr1lhLwwWlSXJPgxBbYFgirDvLgLdu9FgmlEQqyEM84SP/5/kzyOlrcov3//h6k7vDXHP3v
+d7GFpr8uPLTPvLaSXBYXsegE87GMwzXFArFDXJvX+b66BfWMxl+1I3VcjPHKa+IqH7e53C0tQpU
uA1fvt7y92XFRiq2mPL/9Pj++vfwfbuMdg191TNcqBN0zMn8q//9+jeYLhHFHv75+TOZl+PMHx6x
4NSiEGxciv718vDsfBfXDQ1rxp7e0vv/+/L4/RGdoweADUdytRWf2E6wQwzPEPz9/6z8hgxyzSVG
mMewFCLkFHlgYfv7+HL1RPz8+3lsnHrP+hK+FSCM2vn7/e/PNSSb5b/e8l1LePz+4SWsJuv3nFA5
Z/DCFtbW1oODg62trcPT3kx6noinvvX19eDg4GRkZG9vb+rq6nl5ecHBwZiYmKKiore3t46OjsvL
yx9ZhfD09+Hp72qRrnmct7TH1wmdDvbeYEq952DF2fO61oejjYpudSfDHDzgO9W2IKHB4jhnt423
a8Gju6TOWkicnFqkp/DdGz+JvO66GDDgtebKEoF2X/PRE/PqYcOCmebwdfn58p+eyiXA6PP0jdXw
8fXvm2XzG43apbP9k2WLw6TBgqLknyDJbM+gFA1uzY8zNxBOff///yH5BAAAAAAALAAAAACQA0gA
AAj/AP8JHEiwoMGDCBMqXMiwocOHECNKnEixosWLGDNq3Mixo8ePIEOKHEmypMmTKFOqXMmypcuX
MGPKnEmzps2bOHPq3Mmzp8+fQIMKHUq0qNGjSJMqXcq0qdOnUKNKnUq1qtWrWLNq3cq1q9evYMOK
HUu2rNmzaNOqXcu2rdu3cOPKnUu3rt27ePPq3cu3r9+/gAMLHky4sOHDiBMrXsy4McoMLP6pudJI
MovLhgSygNzoxI0qLE5kGBWZxZkqhq44Xs26tevXDdWoyZBBMwtDak6wiGXaEKsT/1htKnR502lD
oVmogc28ufPngiufGKUK8pnZLAp8iHH5dmRWjdRU/1nu2ZChRlWgq1/Pvn3a6d03Z9gU48OHBQta
sOBeZdOJRjf8s4khGZwh2nLuJajgggxCdZls/p0QQwsftEAhfgsUoFwVJ/ynRjAyuINaZrU1aOKJ
KKZoE2WsZHDFKBJU2IIEFNp33weFUKYKCzJ4YIUH+UCimmoqFmnkkUh2pNxo2n1A44wx2njfAhIQ
kUMCRRRhxZYJ5BBLkmCGKeaYBtVWAIVQSqBmlPbVuMAbTFQAwpxbguDBHjmQqeeefLqmRiObTfZP
FYBu9s9lGdhy5owWrqmmhVK2wEQRpNhDCp1bbnknHsj9k1lkfYYq6qh5eQbaJpRdsckoszVyhi1R
BP/RDhEFOOpohW0y4UERFVhaxJx0gmDFnEBaMsqqZ5Cq7LLMqkWbbiw00iILmwR3QxbrBNEAEOvg
gket4NaKJpy9lmtPBb8Cq+6cCciQgSrANSvvvPRm1eI/jYy2qhqRZQGEtodsu+06WcQQ7qJx0lCB
DjrY0/C56f6aLgi8JoDHP1/Wq/HGHCfFAiujDKRGarZsq8QhKB8CRAMsrwNEFoUUILOFaKRASsMM
23MuullSTDGvHmyDBRHgdWz00UjrdMUNm1ThzgmqqMLBOigrcTLKl7DcwCWXAHGILQariUYNKayi
AyMOM1LB2lm2vTYaWKAydIBJ12333Sp1WAUk80X/sTIHHBwSuOCHcM0y14Z7u8AINaeQAj1WMMKw
DmyjSwMNCWChudxEkIb356CHrlEG4xkyShxAxDM44IJzoMTWhmsdz79PPNE4PfSUXYTka69NAwjb
gIGJ5sMT4eKoviSvvDMl+QLM88/7Ivr0Ri9JOhw8BAH49twrgbj38cQTRA/o1N64447XsIo9l9NA
yjZLLCHK/MKDQcQZ1VbkjC8XQA+MLxBQjz8GSEDpkQQYBBwgMKjHQKNdAQ7kEIMY1sEFLnBAdYCz
mtXiwYUG9OCDkngCPM5XgxLWABWoWEUFEhC/FrZQFI8gAqgk4gwpCCCBOGwGNAw4FF/gcIACOIgP
/xO4QIxAQHnJY55BEPjDJipQID/koUiYSMAiNvCKzALVciAoQTEE4RBRAFz4CqeEKCgBDg7QBQjh
MYmxmRCFqABDHeZohx/YwQ6vsEML8SjDiUjjhk7EoQCk0UMnSsEgQ6xiRn6BQykOhIqBJCIUG1kS
SPrDilhUUTGSwYtlHCMiwuCFQHpRjIiQUiLF6IUqlVFKkqSSI8FABi+SQZBjqLIXzHBlLxqySV7M
UhgZYcEVaJOBOHSxi9qLAhfioQQLxqEHauyBA3ogCTZuA4WYiOMct7mEH3jzFd4M5w9eIcMZOgQa
kWziLwrZxGYocSCJfCJGGJlARwrEkuksYhQrif9DTGbyRMyAQS92wQxjiPIhu4CBQHgBTBjsIiG9
OOg/GCqRhKoSGcMA5khCyRFfEpQgvuxFMohBDI2ChKMLEcYwkEFQZCg0IxnIlxriwINj8oAc2eNC
FOZBDV2YQxdA1UUaJTEJUOQBDHLcpijqML9HlOGpUI3qD4hwBXMyBJ3p/OE6hRLPfhakq/6kCD0L
eBB8RrKI/nveM/gpyX+miBjKGEgwiPFJhBRjF7sIhkASWhCHDkQYeB1IRB0CWL0WhK8CQcYy5LoL
kwYDr60UCGAj+1iTDmQXkS3IXQlS2YTcNbJ+LQgvdjnKYRgWIY89LWAfethWYvYgdz3tQIhBWsn/
Mtay/0gtQQJLEGEqhwXGFENNecCDIbDhuOvoAQYwYI7mOlcXYyhqHuogvyXc0YV2CIN2t8vdMhjP
qgq5gBOTcIHkSQMYgBzgVoPS1QQ2Y63w9Oo8KbnEHP7ivvjN7yFbYsmwulVBiBWsKAcrEIf2Yhi+
hMEnEetQXsDgwRElBi+MkdGEPlihDjUGLXMLA2YEwxgGHUZdL/vSfxD4GAiW8GNh4MuV5tYYEh5G
XJORYl7otZMSVvA/+JpQZMDYGHpF8YQRXJBg8CLGtHTwg1m70Nr+wxjKCKhhk2GMf8AAGcSgMDCP
PGRg9sKgDj5Ggh/KVyMjWMcklu1AhKxiK2NZ/8v/UOmES9pbFoSMpsQt7nHZMAR1KJe5yzXHcpk7
hlkI4RHWBScevVnHH0xjGmQgA6QjTenvOuQZzfihAOD7VXquFyHKC+BEjuiLdy5kf8njNCIjCQ2C
gHUhpLYnQcY6QFlb8tMeIbWpE/KMVN9TvghBtS9U/V/XEJjEJpaoQyOrjGHs+KV+DW1kl7HYYztU
GcQQCIonGtd/bHu3L51rXHdBDMPCNRiGFQYMhKGMKudWGMwYRimNnORlBDnbPA4tXYMhYoFwsiCc
1GsxhpHL0ILUyf/u9z/oamXSIgMZ/5h2tTP6D4wCU7HPNjGQI55LAR+E3OaOq0ATiwx+axTjA/8h
5gPZoOfj9nkIQ/jzoGduDm6AQgWPaHQZxLnzMjz60ZL+OaQt3ZBoaHrXBREvrgXyjGikl4BJsCcE
8vuLaPzDGcDINNSJ7WpoaJ2AOuR6e+n7j1cbxBkXeDoQ9zuQ+34diPm1+j9uXXSqi/ofU4/71bOe
wCRwfSA2TKAALmD0tn7V6zmEBtejYXeB+ILxSy92Xo69V4Va+6GPVYZLM27lhxr8rhEdsLLzuu5/
LCMZxXAoXhPK5Gf7krYkX70s92rLaw+DyQ9fc7ZHW/mMB3i0x8j2KCUqEIaTvPMG4b3H/51QvYaW
wKD3ZbKHT32+Gt8gBA6l9B8ue1E+nxfHMMb/6pVR4qblRg1wgLnL1eHnPjsABRhAgfznD/9TwEIF
+ujmD8qgXf4/NQwaMA0aEIAEGIC3gAejUBkN8Xb+4E4M8XgGcQEMiEOt5mo49Au+oHYD1Ax3NxDO
UHiBxHaOl0MXGF+GB08aKHjvlFX+sFV0xxC05g881FUYmIIceHYp2ET+9IHpJIL/EIOlRmuS5xft
VhDxNn0FtgsoZgwPp1AM5nmslQwsxkmiNxB+dXrBsG4J5UtcaFmsdwwdtlASxoXJIAwktQy94FBG
BgMrZWS1xVfKl2+cN1GqJFGUh3zUZ3ADoXz+BnHqVgy5h4eDJYWzJH0EdoiixFd6SBBFmFu7/0B+
EzWGvkRL33dgXCh9mhEe/CILMKcOMdcD6jBN0kR/pIgCp6AHpSAEhMAH+8d/lBYGAjiAsjiA0xAK
+fBbDdFe/tUQWJVOFTiC7hVJQUQQzpCDOCSCXRUNDLhfZgd4LCgASsSCLliCMEh2XTWBgldkxvhD
mFSMLCiCMSiBODSEfaFuspUM1TZ6MtZ7T4h86qZRg3V5/8AMdFVlzZcQiNVspTRLBUFtVshaxRB+
irVh86hQceiECLmHquRuSDgQBDcQ/7aIdChXxgdlt5eEw/eO1IeI1YdhHWcQf4hs/NhXrBVRX5YQ
shEtshCKDtCSLukA6KAL8kcJ9HcK8ncKi/+ABOWADfgwCNqwf5IWdJ4wlESpAaFwBDkgImoQMgyB
T3/HEOIleNEADEnwQ4QEjCxYawRRlYL3PGr3XiZYRZYEjWUHbHiXeMCAeAkkd9L4a12ZVtDDdkAY
llkpRSDIgpjElQQkAF6ZQ5wWg01Ejn3BCxAnWRfZiOqWUB0HhpwXbWQGA4Y1e/L4D8OwjpTZbXF2
WCW2DECGbao1kqnXWAIWfIbljwfpeyU2WhoZDMtAfBW3WLkFV3h4cALBmgxJfsIniLxwjxVXhUg4
WHzlj7YFUrCZcZ75V7qpkcM5KBlwAy7CiS2JDtKZRi3pBpSwD3MwB/tACXNwndxZDu+ACOL/+QAI
MAhOBYuPRpRD6QjfgA9E4CmoAl4H0YsbOBHO8HZkKRBSIEh0CXb3pYP9+Yv/QJ/+IHdlKUlqt0DN
+IPudXcQwIDM05cJBA3+s19m5UTrNZdY6V7/yY0D8Qw/1AzRkDxpB2xdJaAEaqCA+UOCyRdmaAwi
ZZkDhwyc5FAj1Qs+lpDIx5m9EH6jNWGipG7JAHGh5VKGFW/I0AvLUGK9V5vEAHFHJlK0FW/JUKO7
0AvEUKUPCWJKKm8TiZpzyHs0dmQGpVnDgIYghpGiNYZXdlpZWFvf92Q/WqYcOX18pVJo6mQRB2ML
KXxReqO6aWLDkAxfJlHTUQWIWg90ME0t/6kL0imdbpCd2omd+1CpL/ANFHAN4okI6dCpocAHrxAG
ZKABROkIjpAOqcAO1xBTZ9AZDRGDn5Z3VIdfBmpJxKZ28HWNF/ChDJih2UiM/Lmhl/QP0uCXzdhV
PniX/iCXZEcQF6pObWeNObSrTNerA6GsYPlIwEZrw+iBwcqgIYpf/tCifcEMafiREdejumVLHoZ5
rJVXuaUMvSAMwSCvwlAMGnWl42ZYwWBZxSCvx5BZjkgQsTWPqvSu6gqv5npK2tYLypBurfRYAyux
ktVKsaWkBlGvPXpZahZnq6dmIblXhoWv8TqvJEuyEadRJEuxGouuBLGwlrWw7zqyGiUMqv/kYQPB
AjdwAldQCFBwDnsgCS0pCW5QtOgwBtk5BVMgqVOAAEfgB65AAeyACKngBXKQCndgAaGgDa9Aqp7g
CBaQCtnADjMwA6zwIoDyqtQorGv7dN16rfRFgwXxgs5AgQahdv1ZRDG4Q8CmrMRWrIanoXOblS0Y
rfXUn7j2gv+gdj7YXwJRtxN6t+MoEHvbgeT6FxOmhHDBDKVUDNfHESiXFKzQHRkABV3QBWkQDjAp
CehQtGOgtLA7BS9wBF/wBQowAiPgCuCQDXJgtVabDVp7C2CbCqn6AAMwADMwKIZwAgiyELBqgYG0
XoIElzFYRHJLEIBLQFtFg3CpdgZkdrr/uK39lFYE6quHW19Zab5kJay4lr3q9bgsOrhtxb1p5b2U
26yX+xex1ElwIYUwAHsekYUuaxSoQiKme7pQkAaL2rpu8LovoLSX+gWaYLt+YAMjYAM2IALgkA5e
YLVyIAfpYAF3IAfs8AAzgLzIix4Z0CkMoZdABL0YyrZZZb1ry75uSbgyKKxWRKAMaEU4/L73e77y
u5dIVMR3J7jXi7jC+rY3LE/PGkgGJLj5O8V/0QibwC+scMCn2wVQoKjqIAlj8AJi/A31ULsKoAB+
UMEYjLuusAHgULUd3ME7YMLHW8fJeyj80hD49E5jp70ynE82DMNA/MRO9L3AhmlnNRA//1y4Qby+
QwzEziutCYRr15vE2tpWhNxEUYy/VNzJeUEth1K6WzzKQFu0L+C0ZozGaewDGNzKFiwC0tAHVTu2
J2wGdXy8d6wcDrGfOHSV6OvHB4rDNDzJX0WNmbxPwSxPTeyhk4TD6quVvwzJCoHENZzMjGzJy4xW
i7zJQuzJ3nwXoKwcUIADXYAD5nzOOJC635DKaewHLvDOrOzKrSwCUkC2A2AG+HzPdpwautwQkEvM
ZUWNEFDNCoHN1xuViuQQC+qNTmRFDAgRUnzJwBzJQmzQ1NhVTDx38oXQylyN3fzNLnFL85oRFCUS
tzRiJ/FKGsEMvoRbF1GvvoQMA1wRqf8k0ig9EgwbETXtsAI7Ef2cxeiMzgeAA06gCZpwxu38zvDc
yvGMway8A1qAz1I91cn7IPJ5EIDpg8ssvTiEdKBWzZX8rQ9olv/AywDayAPkyx7tyM5K0FgtyRMd
yP/wQ7vmuNac0QkR0SDNElcWozc9ERLZZBmBpeCHEAFG0qSFUhiRUMfAuRvxYbzADLtAY61nERZ1
0idR0hFx2UtKkAcR2AXRvOeAA0Nd2gdw2gdABdZgDX5AAmms1PDsA7JtA7LtA65QDULQClId1VEt
1QNwKMpBJGP9Q1qtuC48rMEGDaJm0QD9DwwoawIBAUmQt5J71v/A0YyMEMDArAmk1hL/Lc15Ddfg
ncQJ+sjI7dycPBDSbbhsvdd8zVrftlet11kKEVp4ZVJ86LEd2xD5HWf5yqQ7Vtm7JZq7pVH9LRCf
VWTwWpu8RRB3SLCvBeEILuC9yVmR1eCXlVmFZRCHnVIUzuCWNVl/FeGcReC71dMB5rmk9VgkbnD3
bRCXIRBOgNqpfdpUcNqdYA0TAA82QAIkANsuUNu17QojMAuwkNtakOS8reRaMAC+lccOsaK/oNaK
a9YJTYx8Z8jNLdc87N3/8AxYRd3FbN0gikNJgHSBZ0UxON3RnN3TLN5ubs3rRaD+cAHM8wx8Z3hd
bhBgPkDsDc3u3RL2/VJyBmPAJGQU/5aIqblL0WZQWRYMafhgDJVlvNBvipmlYViQaqZ8XxZiRHph
jYVghj5RQ4phjr5xS0hSkc5iZcZlg1pgb0ZxYDhk4Cbpl94LRoZksA5jvNBuEmYQmV4QhU5nOBZm
LxZiN93h+hhxMpZQnPnopL55bGZjHxZjD8vr6+hXY9pmxY5myDYQR7iFlQ6lF5aGpy5bVfUPVzDj
N04F7v7uVMAA1TAB9P4ELuDj+B7ksk0CNkAAegALR94KTD7wWtABkxHjD8HQTSQA96V2n6aBzZAE
0ENrWh7Xcs6rmkahwOB0CSTmBXHcHa2s6gU9SfB1VoRPfAkM97XValvRYL22fRxIVv+EyIKk8RxP
QH+ew4Eu6KzljyaXWPamcMy36MgXsbKpfBomEPF2VzCwDJi1DIUZiLRpYsTQuTDA9LVJca85USL2
UEb/sAoXV6cZcMxecA4HcQ+5YwVBYM6OWWQ/cAUHcakn96X37UWm9RjXSffGbdrmbOB2iZ/UmhO1
WKwXm2Lf9SBXfMrQiP3K+A1FUF5Kb4O/9+DGWWqYbqUnbU6Kmep+GZDgBPDu7gzw7p0w7/RO7yOA
7ySw767g7/8O8LBQCQTP5B0A3FeQHg8BAdsIreqNjYUs18Bv5Vnl8QRR5map8DPcn8bs1gZBzVt+
8TkPyM5IuDkP3TtfEjDg6CXnbeL/h1fkF3we93uMzlrwhqW7xHupF1l0FWDxhm5pP/WXh1jhN34G
6WTlT1vgP/XWN2K5BxAwdv3714vXv2HIghFkSNAgwV0wGBI7xhAZsn8CCWrMOJBhRIa8RAo7ZmzX
SWUSefWCCKOYwJMRPbaMuavYv2DDeA1bCJJgsmX/VhK8GBMZL2XDZiad2fEiw2PEhLL85/OjxIYc
dx3rpZHjP2HMehGj+m8TCxaGTjhh0Nbt204T5MpdU3cECbwkCCziq8evHliVAAwmXHiAOzWNqpxo
2NgxQWdJ/E2mXNmyvySNIQi43NmfL4K+LP9qLLoy6YbSmnm+zNA0ZWCP/wG7HLth/2TWlm0T/MUa
Ne3Tshv3rgw69OjSyBk6W925meTKuwmqzl2ZIXHKxoVv597d+3fw4cWPJ1/e/Hn06cnDULZrWDKH
OkWKfOjwoNWhAoPtXEl2alWsCFrJKoSOieqxoQo6aKOTsOpFvvn+w4m/sXqpLySqQPrqIY4eOmYY
GIxhprH6rNrwII5SbEoYGBaqSqYH5xNJQplgkJEXYRoikKGUlGmJoYcS5IUYGZPZD4aEgjkyyY4S
BJDGAH9kKBiXhCGGmGW6Gkij/XSqkKErTjghgyoIoYKKt+AiYIK62gRFCCFG2AuJTPjh6049atFi
sD35HKyDEwxhoQpDyPMFO88EiP8GAtmA4Yw1AS5w5rjgGnptMtRug6Y5z36RwjXdZGMuVMekedSz
ZqJ55jZEKwWOsky3a1W7S/2J9Z9ab93ssl+eeXUy6SDbNDdPr7NMO/WSVXZZZpt19llozdOIxRF7
MYbEa+17UkCWBFKGGBeHGopFF/8xphcCgcoSQaouhMnBbBtK8NtwLYyX2x+HGfEnFD26cJdkXGqo
xAD1ZSiZfhlUuKFhKmJIIGsdS7DGch3bkSBjiMnWKqAk5AU+x4opCaN/RDYGI4GWAfkfZlTKMMpt
Cfr2n2WCUlgjevElKEw1yJQiEgbQZGCFFYZeIa41ZpkFTiFUcFoFfpCQeupMqi7/pZbCCuunAwrG
hAQt856RAphfyv4FGmCkmbQ7CICBxuxfopFi1dt8sdtuRuu+25e8H5MGmCTgTnvt5fb2he7HIDAc
cceeuSAauKG5oG/H2g68bLTzfsZwyoVTfG/CneG8MdH37pwgKd6O27jN92a8sb8vL3twzQwnPFrc
c9d9d957R4+jpIRhMUeChIchx2CWOYhcnPyDONtgzpWQGB/BOp5AFgWWuN0FO/JpeIZyTDBinM4F
Hywo/0HG5mCo70hb4t8HckGr1ieofR9VXBhIcB/e5Xz0TUwiw6ge+nQEs4IQoxj+sQpFJJSz4sXP
IBLsV1RcVLP0HZAhzDDYxwjy/5ItDYR80SuLGk5whkbEYAsK+APQ2kI0GBIATipoWiJUkAgcIiEQ
O+QhD5GAtaxt7QHXMMAV0MKCM/hOiUtkYhOd+EQoRlGKU3TiV5ZhjGA8KBnWOkgydKKxBRljJRnr
lk0SYi3/JMVCLdvie2KGse7JaxjEgI+7BjIMlQlDi1yUUDHOSEb1DaMXyBjGP9SILon4MUvGyFaH
UJQlXtxLQVIqGR6t1UiP6K8xy3hPLziZoz2KMX0cRIYnYRaRIskEQA2CZLacNKReJIMsY0mGF8VC
R1u+j5GeHMZNBNgYVA6JGPviYC15oZErWuiP/iGIGoyoihPIowlNUMA4OvFCGP/C4oY4xCE/SvHN
QABCnOMkJxAH049+sIMCBjCAETIQCxZsQg1UpGc97XlPfOZTn/uE4i7KFQybgGWNLiqGPz15P2Uo
oxjCuIk/S9YLhTKUIFwZUTEs5BGANqZhj4lJjhb6kYVYtBcL0WMvmEHSm3wQogtN6S5WOlGTZhQn
yuiFw6pCUI/S1KYM+ShOmhIMnYIUIi5yqGNKuq/iDRQsKZVpMXSa0inV5H/CC58wYGRTiW7wogQR
Sy9S2tWWuogrynBRVmUa1ZPEDyI1BehCgNoLhq40q/+owj8aoQZDCGIL06SmODpBBRgmohSLqFPV
DJsJcQYgsYBQrGJzQZh+7GD/nexspwmrwAoW8FOzm+VsZz37WdBOkRk3WeBOn/Wh0KYWPRdTbUNi
ALYqOEMe8thrEzTxB78OjU5T06HUAoGEAARXuMMFxGP7kYohUtYIRmjDCTbxtcy2VrrTpW51rXtd
3wUMBszEnTFWhl3wsna6LFDDJv6hhhg4QxCCoO1ebxuJOumQnOQMbgiGO9xcdCC57Fwuc79miAyI
CbwDJnCBDXxgBCdYwQsOD16DEQH20naaCvjFb8M538TaNwQb5nAITNGKaxCxncxtAysggVkGp1jF
K2Zxi138YhiXJ1AxiACEJTzNC3xih4wlbod9rAhgQIC/y21DG85QBbDFWMlL/2Zyk538ZCgrMckE
GcUJaGzjLWyBFhsAhjcSO1wfb9gU0dgALYRMZCNXoa5RZnOb3fxmOMfZxUc84nljwYkaz9YEJtjy
PRTB4zB7+B7doEWh0XyGUaxZDYuWc6Md/WhIR1rSUn5MkmMRiysLogR7poUI7sHjAHT4ExcotAlK
UAJnGBmeSWY0Q6Y8aVjHWtazprWk0XIFgmzCEJnWNJ9pkeNQbxjIZd5zCZ4RgWB87bz/qHOtnf1s
aEdb2gyu85qNeN5NjCIWNdb0pk3AZUWY4h7SMLOpj+0MTiC5mcyedrvd/W54x5ue0W1Mkut8Axbc
mRPr9faWu+ELWpi6BIJAd0osGLNsZoON3vJmeMMd/nCIM4sFV7gzt71d7Gc8o+DwZHfEPf5xkIdc
5CMneclNfnKUp1zlK2d5y13+cpjHXOYzp3nNbX5znF83IAA7

------=_NextPart_000_003B_01CB243B.96D0AE40
Content-Type: image/jpeg
Content-Transfer-Encoding: base64
Content-Location: http://wilab.inha.ac.kr/genenetfinder/images/mainPage_03.jpg

/9j/4AAQSkZJRgABAgAAZABkAAD/7AARRHVja3kAAQAEAAAAPAAA/+4ADkFkb2JlAGTAAAAAAf/b
AIQABgQEBAUEBgUFBgkGBQYJCwgGBggLDAoKCwoKDBAMDAwMDAwQDA4PEA8ODBMTFBQTExwbGxsc
Hx8fHx8fHx8fHwEHBwcNDA0YEBAYGhURFRofHx8fHx8fHx8fHx8fHx8fHx8fHx8fHx8fHx8fHx8f
Hx8fHx8fHx8fHx8fHx8fHx8f/8AAEQgAjgA1AwERAAIRAQMRAf/EAEsAAQEAAAAAAAAAAAAAAAAA
AAAIAQEAAAAAAAAAAAAAAAAAAAAAEAEAAAAAAAAAAAAAAAAAAAAAEQEAAAAAAAAAAAAAAAAAAAAA
/9oADAMBAAIRAxEAPwCqQAAAAAAAAAAAAAAAAAAAAAAAAAAAAAAAAAAAAAAAAAAAAAAAAAAAAAAA
AAAAAAAAAAAAAAAAAAAAAAAAAAAAAAAAAAAAAAAAAAAAAAAAAAAAAAAAAAAAAAAAAAAAAAf/2Q==

------=_NextPart_000_003B_01CB243B.96D0AE40
Content-Type: image/jpeg
Content-Transfer-Encoding: base64
Content-Location: http://wilab.inha.ac.kr/genenetfinder/images/mainPage_06.jpg

/9j/4AAQSkZJRgABAgAAZABkAAD/7AARRHVja3kAAQAEAAAAPAAA/+4ADkFkb2JlAGTAAAAAAf/b
AIQABgQEBAUEBgUFBgkGBQYJCwgGBggLDAoKCwoKDBAMDAwMDAwQDA4PEA8ODBMTFBQTExwbGxsc
Hx8fHx8fHx8fHwEHBwcNDA0YEBAYGhURFRofHx8fHx8fHx8fHx8fHx8fHx8fHx8fHx8fHx8fHx8f
Hx8fHx8fHx8fHx8fHx8fHx8f/8AAEQgABQOQAwERAAIRAQMRAf/EAF0AAQEBAAAAAAAAAAAAAAAA
AAABCAEBAQAAAAAAAAAAAAAAAAAAAAEQAAAGAgIDAQEBAAAAAAAAAAACUpLSAxIFARGR0QRRQeER
AQEAAAAAAAAAAAAAAAAAAAAh/9oADAMBAAIRAxEAPwDVHOf8548f6AnVn7x459gHVv6Xxz7AOrlF
8c+wE6vUXxz7FQ6vURvPsBOvoURvPsCnX0qI3mQQqdfUojeZBCnX1rraaQQqdfYutppBCmP2rraa
QQqY/cupppBCmP3LqYaQQpj966mGkEKmOwXUw0ghTHYLpYaQQpjsV0sNIIUx2K6WGkEKY7FdLDSC
FMdiulhpBEpjsV0tNIIVMdiulppBCmOxXS00ghTHYrpaaQQpjsV0tNIIUx2K6WmkEKY7FdLTSCFM
diulppBCmOxXS00ghTHYrpaaQQpjsV0tNIIUx2K6WmkEKY7FdLTSCFMdiulppBCmOxXS00ghTHYr
paaQQpjsV0tNIIUx2K6WmkEKY7FdLTSCFMdiulppBCmOxXS00ghTHYrpaaQQpjsV0tNIIUx2K6Wm
kEKY7FdLTSCFMdiulppBCmOxXS00ghTHYrpaaQQpjsV0tNIIUx2K6WmkEKY7FdLTSCFMdiulppBC
mOxXS00ghTHYrpaaQQpjsV0tNIIUx2K6WmkEKY7FdLTSCFMdiulppBCmOxXS00ghTHYrpaaQQpjs
V0tNIIUx2K6WmkEKY7FdLTSCFMdiulppBCmOxXS00ghTHYrpaaQQpjsV0tNIIUx2K6WmkEKY7FdL
TSCFMdiulppBCmOxXS00ghTHYrpaaQQpjsV0tNIIUx2K6WmkEKY7FdLTSCFMdiulppBCmOxXS00g
hTHYrpaaQQpjsV0tNIIUx2K6WmkEKY7FdLTSCFMdiulppBCmOxXS00ghTHYrpaaQQpjsV0tNIIUx
2K6WmkEKY7FdLTSCFMdiulppBCmOxXS00ghTHYrpaaQQpjsV0tNIIVcdiulhpBCmOxXSw0ghTHYr
pYaQRaY7FdLDSCFMdiulhpBCmOwXUw0ghVx+9dTDSCFMfvXUw0ghTH7l1NNIIVcftXW00ghTr7F1
tNIIU6+xdbTSCFXr611t5kEKdfUojeZBCr19KiN59hCnX0KI3n2AvV6i+OfYB1covjn2IL1b+l8c
+wU6s/ePHPsBerP3jx/oBxl/eePAD//Z

------=_NextPart_000_003B_01CB243B.96D0AE40
Content-Type: image/gif
Content-Transfer-Encoding: base64
Content-Location: http://wilab.inha.ac.kr/genenetfinder/images/mainPage_07.gif

R0lGODlhkAMFAMQAAPz9/v7+//39/v7+/vX4+vr7/Pj6+/f5+/v8/fn7/PT3+vb4+vb5+vr8/ff6
+/n6/P3+/vT3+fz9/f///wAAAAAAAAAAAAAAAAAAAAAAAAAAAAAAAAAAAAAAAAAAAAAAACH5BAAA
AAAALAAAAACQAwUAAAX/4BSMZDCc6AmtbMsKcAzMtGTfuITsfI80wGBhSCwWEsik8sFkGp7QqMFB
rR6u2OyBwe0uvuAFYUwum82KtDodabvf8Lh8Tq/b7/i8fs/v+/+AgYKDhIWGh4iJiouMfmtrZ5GR
YWBdXVqYVVVSnE1MSqAJRqNBQT6nOak0NDExLq8rKSkltBO2t7i5uru4tL6/tLLCwyqwxsfILq3L
zM2rz9DR0KnU1dbX2Nna29zd3t/g4eLj5OXm5+jp6uvs7e7vONLy8wDN9s3J+fotxP0owAB98RpI
sKDBgwgTKlzIsKHDhxAjSpxIsaLFixgzatzIsaPHjyBDihxJsqTJkyhTIapcybKly5cwY8qcSbOm
zZs4c+rcybOnz59AgwodShRiCAA7

------=_NextPart_000_003B_01CB243B.96D0AE40
Content-Type: image/jpeg
Content-Transfer-Encoding: base64
Content-Location: http://wilab.inha.ac.kr/genenetfinder/images/mainPage_10.jpg

/9j/4AAQSkZJRgABAgAAZABkAAD/7AARRHVja3kAAQAEAAAAPAAA/+4ADkFkb2JlAGTAAAAAAf/b
AIQABgQEBAUEBgUFBgkGBQYJCwgGBggLDAoKCwoKDBAMDAwMDAwQDA4PEA8ODBMTFBQTExwbGxsc
Hx8fHx8fHx8fHwEHBwcNDA0YEBAYGhURFRofHx8fHx8fHx8fHx8fHx8fHx8fHx8fHx8fHx8fHx8f
Hx8fHx8fHx8fHx8fHx8fHx8f/8AAEQgADgABAwERAAIRAQMRAf/EAEsAAQEAAAAAAAAAAAAAAAAA
AAAIAQEAAAAAAAAAAAAAAAAAAAAAEAEAAAAAAAAAAAAAAAAAAAAAEQEAAAAAAAAAAAAAAAAAAAAA
/9oADAMBAAIRAxEAPwCqQAf/2Q==

------=_NextPart_000_003B_01CB243B.96D0AE40
Content-Type: image/gif
Content-Transfer-Encoding: base64
Content-Location: http://wilab.inha.ac.kr/genenetfinder/images/mainPage_11.gif

R0lGODlhkwMOAOYAAPz8/Pv7+//+//r6+v/9/v3//vv9/Pz+/f78/fn7+vr8+/j6+f/9//78//z8
/vf5+P7///r+//j8/fb49/n9/PH19vz7+f/8//v//vn5+fv7+fr6/Pr6+Pz8+vD08//+/MXT3P39
+/j4+PX5+Pf39/f7/Pj5+/H19Pf7+v7+//D1+Pf4+vv5+uvs7v79+/38+vD09cjW3/b3+fT498TW
2Pr+/ejs7/j8+8jV28TS2/L29ebv9Pr7/czZ4czZ4uPr7cbU3dPc4/H2/O/0+OXq7vD1+dLg6cfV
3vL299fi6PL2+dHf6NXi69Xd4O31+P39/f7+/sLU3v////n6/AAAAAAAAAAAAAAAAAAAAAAAAAAA
AAAAAAAAAAAAAAAAAAAAAAAAAAAAAAAAAAAAAAAAAAAAAAAAAAAAAAAAAAAAAAAAAAAAAAAAAAAA
AAAAAAAAAAAAAAAAAAAAAAAAAAAAAAAAAAAAAAAAAAAAAAAAAAAAAAAAAAAAAAAAAAAAAAAAACH5
BAAAAAAALAAAAACTAw4AAAf/gFKCg4SFhoeIiYqLjI2Oj5CRkpOUlZaXmJmZMBWdFR4ekCQiIhkD
AwEBAKsAqawAT7FPUlBQsbWFtq9PtbW8srK4tK2qvL2+wMnKTwcGCgnQCgbNzwnSB8DH2tvaAJrf
4OHijpyeoKKkpqiqrK6swLS2xrlPu8e/ycJQxLDby/+xqEGzNs1ZtGnZuCk8tupJgQIUZpwYR7Gi
xYsYM2rcyLGjR0glJIiUQIGCJVjGYu1KmBCXr1Yo78lrOG+YK4A4kxUwkODBgwXXDCzwuQChrHap
kipd6uqj06eWQo4sefLWzHcsg/WKV6+YMV9XrQradzOn2Z09fwYd+tOoylVM/+MqRfmQwoiJUPPq
3cu3r9+/gAdFGDwYAwZJuvpBGZsYpVV5j3vVgxn5Ks2U/FSWXcht54IJEx4oOOAZdNECL1OdWs26
NetZgWN7JFz4cKTENV9e/tpSMtyY9yZfTu0181fOvUqHHq38NHHX0FvLqjtCh+zr2LNr3879kIPv
4L8LGA/pgHkD6A1A6jogQ4bIKnsrk0dcLFfhjn/xsxXgVIDjyNXSDFsLJGDATgosANSByMAVQID3
dMddeOGNJ0B556W3XivtvXdcfFohk41VXf2Xm2X56eIKf/4BGOCARBmIoILSoHZVKhBKFksBENSA
wgwSBinkkEQKyYCFSCaJJP8DTDbJZANQRgnlBVRCAsFDWBZwW4PKpKhNVvXxMkiDWPXTlZn9oeIi
cugpUA00D5ln3kMKQbJYkeMcqeSe4znppJRSUnmBlVk+tOVMXfYmYkqYpXLLmCjGpyKaLebYS5tv
JhCnnHRyY+eOEGBwwwh4lmrqqahmRAACrLbKKgGwxirrrATw6aqrH3zgwgsW9GpBCCF00IEGGnDA
gTaD0AorIrsNd8x9LvnWSk2MQWYMAL7x1pCll8pJjQIPQSDulTbeCamlqWqy6q2vKuuurewikOuu
vv4a7LDFHvusIO4ym5+zWyETrW7/CVNtQti+pK1i3E4jpzPg8jhup+ZWyy3/jxhQgEK64ow3RBI9
gBDFyCSXbPLJKKes8sost+zyyzDHLPPMNNds880456zzzjz37PPPQAct9NBEF2300UgnrXTRIOTg
AxMqSHEhISkQEcQOSrAwxdZcd+3112CHLfbYZJdt9tlop6322my37fbbcMct99x012333Xjnrffe
fPft99+ABy643xIgYUMTP6RQiBM4FMGCBgMMLvnklFdu+eWYZ6755px37vnnoIdu+QZcC0FD1IQs
0cIUCUyxQeSixy777LTXbvvtuOeu++68d55AC0YUEoMMrJvweu/IJ6/88sw37/zz0EfPeQIyxFAI
CDwUv0Hr0nfv/ffghy/+Mvjklx936yAUcsQKrLvOvfnwxy///PTXb//9ciewAhCFRIH//wAMoAAH
SMAC1i4KgggEADs=

------=_NextPart_000_003B_01CB243B.96D0AE40
Content-Type: image/gif
Content-Transfer-Encoding: base64
Content-Location: http://wilab.inha.ac.kr/genenetfinder/images/mainPage_21_1.gif

R0lGODlhZwMOAPcAAPX6//v4//r5/vj6+ff0+/n3/PT//8nLwPP48v7+/PP9//78//T59dDR1fr/
//r6/Pf8//r7//X8/+zp4ur4//36//H48fb7////+/P3+v349Pb37/fz8Pf19vr4/fv6+PL3+/b2
9Pf48vj5+/n5+fv5/P/9+mnL8ebl5fn6/AAAAAAAAAAAAAAAAAAAAAAAAAAAAAAAAAAAAAAAAAAA
AAAAAAAAAAAAAAAAAAAAAAAAAAAAAAAAAAAAAAAAAAAAAAAAAAAAAAAAAAAAAAAAAAAAAAAAAAAA
AAAAAAAAAAAAAAAAAAAAAAAAAAAAAAAAAAAAAAAAAAAAAAAAAAAAAAAAAAAAAAAAAAAAAAAAAAAA
AAAAAAAAAAAAAAAAAAAAAAAAAAAAAAAAAAAAAAAAAAAAAAAAAAAAAAAAAAAAAAAAAAAAAAAAAAAA
AAAAAAAAAAAAAAAAAAAAAAAAAAAAAAAAAAAAAAAAAAAAAAAAAAAAAAAAAAAAAAAAAAAAAAAAAAAA
AAAAAAAAAAAAAAAAAAAAAAAAAAAAAAAAAAAAAAAAAAAAAAAAAAAAAAAAAAAAAAAAAAAAAAAAAAAA
AAAAAAAAAAAAAAAAAAAAAAAAAAAAAAAAAAAAAAAAAAAAAAAAAAAAAAAAAAAAAAAAAAAAAAAAAAAA
AAAAAAAAAAAAAAAAAAAAAAAAAAAAAAAAAAAAAAAAAAAAAAAAAAAAAAAAAAAAAAAAAAAAAAAAAAAA
AAAAAAAAAAAAAAAAAAAAAAAAAAAAAAAAAAAAAAAAAAAAAAAAAAAAAAAAAAAAAAAAAAAAAAAAAAAA
AAAAAAAAAAAAAAAAAAAAAAAAAAAAAAAAAAAAAAAAAAAAAAAAAAAAAAAAAAAAAAAAAAAAAAAAAAAA
AAAAAAAAAAAAAAAAAAAAAAAAAAAAAAAAAAAAAAAAAAAAAAAAAAAAAAAAAAAAAAAAAAAAAAAAAAAA
AAAAAAAAAAAAAAAAAAAAAAAAAAAAAAAAAAAAAAAAAAAAAAAAAAAAACwAAAAAZwMOAAAI/wBTCBxI
sKDBgwgTKlzIsKHDhxAjSpxIsaLFixgzatzIsaPHjyBDihxJsqTJkyhTqlzJsqXLlzBjypxJs6bN
mzhz6tzJs6fPn0CDCh1KtKjRo0iTKl3KtKnTp1CjSp2a4oTVq1izat3KtavXr2DDih1LtqzZs2jT
ql2rlqrbt3DjyrXJtq7du3jz6t3Lt2/YuYADCx5MWKLfw4gTK17MeHHhx5AjS56KorLly5gza97M
ubPnz6BDix5NurTp06hTq17NurXr17Bjy55Nu7bt27hz697NW/Pk38CDCx9OvDjLDSIwhOhQwgMB
AAAuQIBwATqIDCNIfOBgQoNxicydQ1WXTt06du3cvX9XOKHCggEJCKyfn7OAgAgOJCgwQCFAAAEP
DMAAAhY0cEB778VH34IMNujggxBGKOGEFFZo4YUYZqjhhhx26OGHIIYo4ogklmhiTwEBADs=

------=_NextPart_000_003B_01CB243B.96D0AE40
Content-Type: image/gif
Content-Transfer-Encoding: base64
Content-Location: http://wilab.inha.ac.kr/genenetfinder/imgs/dot.gif

R0lGODlhDAAMAIAAAH+duf///yH5BAEAAAEALAAAAAAMAAwAAAIRjI+py80AH4xq0mSB1K57VQAA
Ow==

------=_NextPart_000_003B_01CB243B.96D0AE40
Content-Type: image/bmp
Content-Transfer-Encoding: base64
Content-Location: http://wilab.inha.ac.kr/genenetfinder/supplements/microarray.bmp

Qk029AkAAAAAADYAAAAoAAAAFQQAANAAAAABABgAAAAAAAD0CQASCwAAEgsAAAAAAAAAAAAA////
////////////////////////////////////////////////////////////////////////////
////////////////////////////////////////////////////////////////////////////
////////////////////////////////////////////////////////////////////////////
////////////////////////////////////////////////////////////////////////////
////////////////////////////////////////////////////////////////////////////
////////////////////////////////////////////////////////////////////////////
////////////////////////////////////////////////////////////////////////////
////////////////////////////////////////////////////////////////////////////
////////////////////////////////////////////////////////////////////////////
////////////////////////////////////////////////////////////////////////////
////////////////////////////////////////////////////////////////////////////
////////////////////////////////////////////////////////////////////////////
////////////////////////////////////////////////////////////////////////////
////////////////////////////////////////////////////////////////////////////
////////////////////////////////////////////////////////////////////////////
////////////////////////////////////////////////////////////////////////////
////////////////////////////////////////////////////////////////////////////
////////////////////////////////////////////////////////////////////////////
////////////////////////////////////////////////////////////////////////////
////////////////////////////////////////////////////////////////////////////
////////////////////////////////////////////////////////////////////////////
////////////////////////////////////////////////////////////////////////////
////////////////////////////////////////////////////////////////////////////
////////////////////////////////////////////////////////////////////////////
////////////////////////////////////////////////////////////////////////////
////////////////////////////////////////////////////////////////////////////
////////////////////////////////////////////////////////////////////////////
////////////////////////////////////////////////////////////////////////////
////////////////////////////////////////////////////////////////////////////
////////////////////////////////////////////////////////////////////////////
////////////////////////////////////////////////////////////////////////////
////////////////////////////////////////////////////////////////////////////
////////////////////////////////////////////////////////////////////////////
////////////////////////////////////////////////////////////////////////////
////////////////////////////////////////////////////////////////////////////
////////////////////////////////////////////////////////////////////////////
////////////////////////////////////////////////////////////////////////////
////////////////////////////////////////////////////////////////////////////
////////////////////////////////////////////////////////////////////////////
////////////////////////////////////////////////////////////////////////////
////////////////////////////////////////////////////////////////////////////
////////////////////////////////////////////////////////////////////////////
////////////////////////////////////////////////////////////////////////////
////////////////////////////////////////////////////////////////////////////
////////////////////////////////////////////////////////////////////////////
////////////////////////////////////////////////////////////////////////////
////////////////////////////////////////////////////////////////////////////
////////////////////////////////////////////////////////////////////////////
////////////////////////////////////////////////////////////////////////////
////////////////////////////////////////////////////////////////////////////
////////////////////////////////////////////////////////////////////////////
////////////////////////////////////////////////////////////////////////////
////////////////////////////////////////////////////////////////////////////
////////////////////////////////////////////////////////////////////////////
////////////////////////////////////////////////////////////////////////AP//
////////////////////////////////////////////////////////////////////////////
////////////////////////////////////////////////////////////////////////////
////////////////////////////////////////////////////////////////////////////
////////////////////////////////////////////////////////////////////////////
////////////////////////////////////////////////////////////////////////////
////////////////////////////////////////////////////////////////////////////
////////////////////////////////////////////////////////////////////////////
////////////////////////////////////////////////////////////////////////////
////////////////////////////////////////////////////////////////////////////
////////////////////////////////////////////////////////////////////////////
////////////////////////////////////////////////////////////////////////////
////////////////////////////////////////////////////////////////////////////
////////////////////////////////////////////////////////////////////////////
////////////////////////////////////////////////////////////////////////////
////////////////////////////////////////////////////////////////////////////
////////////////////////////////////////////////////////////////////////////
////////////////////////////////////////////////////////////////////////////
////////////////////////////////////////////////////////////////////////////
////////////////////////////////////////////////////////////////////////////
////////////////////////////////////////////////////////////////////////////
////////////////////////////////////////////////////////////////////////////
////////////////////////////////////////////////////////////////////////////
////////////////////////////////////////////////////////////////////////////
////////////////////////////////////////////////////////////////////////////
////////////////////////////////////////////////////////////////////////////
////////////////////////////////////////////////////////////////////////////
////////////////////////////////////////////////////////////////////////////
////////////////////////////////////////////////////////////////////////////
////////////////////////////////////////////////////////////////////////////
////////////////////////////////////////////////////////////////////////////
////////////////////////////////////////////////////////////////////////////
////////////////////////////////////////////////////////////////////////////
////////////////////////////////////////////////////////////////////////////
////////////////////////////////////////////////////////////////////////////
////////////////////////////////////////////////////////////////////////////
////////////////////////////////////////////////////////////////////////////
////////////////////////////////////////////////////////////////////////////
////////////////////////////////////////////////////////////////////////////
////////////////////////////////////////////////////////////////////////////
////////////////////////////////////////////////////////////////////////////
////////////////////////////////////////////////////////////////////////////
////////////////////////////////////////////////////////////////////////////
////////////////////////////////////////////////////////////////////////////
////////////////////////////////////////////////////////////////////////////
////////////////////////////////////////////////////////////////////////////
////////////////////////////////////////////////////////////////////////////
////////////////////////////////////////////////////////////////////////////
////////////////////////////////////////////////////////////////////////////
////////////////////////////////////////////////////////////////////////////
////////////////////////////////////////////////////////////////////////////
////////////////////////////////////////////////////////////////////////////
////////////////////////////////////////////////////////////////////////////
////////////////////////////////////////////////////////////////////////////
////////////////////////////////////////////////////////////////////////////
/////////////////////////////////////////////////////////////////////////wD/
////////////////////////////////////////////////////////////////////////////
////////////////////////////////////////////////////////////////////////////
////////////////////////////////////////////////////////////////////////////
////////////////////////////////////////////////////////////////////////////
////////////////////////////////////////////////////////////////////////////
////////////////////////////////////////////////////////////////////////////
////////////////////////////////////////////////////////////////////////////
////////////////////////////////////////////////////////////////////////////
////////////////////////////////////////////////////////////////////////////
////////////////////////////////////////////////////////////////////////////
////////////////////////////////////////////////////////////////////////////
////////////////////////////////////////////////////////////////////////////
////////////////////////////////////////////////////////////////////////////
////////////////////////////////////////////////////////////////////////////
////////////////////////////////////////////////////////////////////////////
////////////////////////////////////////////////////////////////////////////
////////////////////////////////////////////////////////////////////////////
////////////////////////////////////////////////////////////////////////////
////////////////////////////////////////////////////////////////////////////
////////////////////////////////////////////////////////////////////////////
////////////////////////////////////////////////////////////////////////////
////////////////////////////////////////////////////////////////////////////
////////////////////////////////////////////////////////////////////////////
////////////////////////////////////////////////////////////////////////////
////////////////////////////////////////////////////////////////////////////
////////////////////////////////////////////////////////////////////////////
////////////////////////////////////////////////////////////////////////////
////////////////////////////////////////////////////////////////////////////
////////////////////////////////////////////////////////////////////////////
////////////////////////////////////////////////////////////////////////////
////////////////////////////////////////////////////////////////////////////
////////////////////////////////////////////////////////////////////////////
////////////////////////////////////////////////////////////////////////////
////////////////////////////////////////////////////////////////////////////
////////////////////////////////////////////////////////////////////////////
////////////////////////////////////////////////////////////////////////////
////////////////////////////////////////////////////////////////////////////
////////////////////////////////////////////////////////////////////////////
////////////////////////////////////////////////////////////////////////////
////////////////////////////////////////////////////////////////////////////
////////////////////////////////////////////////////////////////////////////
////////////////////////////////////////////////////////////////////////////
////////////////////////////////////////////////////////////////////////////
////////////////////////////////////////////////////////////////////////////
////////////////////////////////////////////////////////////////////////////
////////////////////////////////////////////////////////////////////////////
////////////////////////////////////////////////////////////////////////////
////////////////////////////////////////////////////////////////////////////
////////////////////////////////////////////////////////////////////////////
////////////////////////////////////////////////////////////////////////////
////////////////////////////////////////////////////////////////////////////
////////////////////////////////////////////////////////////////////////////
////////////////////////////////////////////////////////////////////////////
////////////////////////////////////////////////////////////////////////////
//////////////////////////////////////////////////////////////////////////8A
////////////////////////////////////////////////////////////////////////////
////////////////////////////////////////////////////////////////////////////
////////////////////////////////////////////////////////////////////////////
////////////////////////////////////////////////////////////////////////////
////////////////////////////////////////////////////////////////////////////
////////////////////////////////////////////////////////////////////////////
////////////////////////////////////////////////////////////////////////////
////////////////////////////////////////////////////////////////////////////
////////////////////////////////////////////////////////////////////////////
////////////////////////////////////////////////////////////////////////////
////////////////////////////////////////////////////////////////////////////
////////////////////////////////////////////////////////////////////////////
////////////////////////////////////////////////////////////////////////////
////////////////////////////////////////////////////////////////////////////
////////////////////////////////////////////////////////////////////////////
////////////////////////////////////////////////////////////////////////////
////////////////////////////////////////////////////////////////////////////
////////////////////////////////////////////////////////////////////////////
////////////////////////////////////////////////////////////////////////////
////////////////////////////////////////////////////////////////////////////
////////////////////////////////////////////////////////////////////////////
////////////////////////////////////////////////////////////////////////////
////////////////////////////////////////////////////////////////////////////
////////////////////////////////////////////////////////////////////////////
////////////////////////////////////////////////////////////////////////////
////////////////////////////////////////////////////////////////////////////
////////////////////////////////////////////////////////////////////////////
////////////////////////////////////////////////////////////////////////////
////////////////////////////////////////////////////////////////////////////
////////////////////////////////////////////////////////////////////////////
////////////////////////////////////////////////////////////////////////////
////////////////////////////////////////////////////////////////////////////
////////////////////////////////////////////////////////////////////////////
////////////////////////////////////////////////////////////////////////////
////////////////////////////////////////////////////////////////////////////
////////////////////////////////////////////////////////////////////////////
////////////////////////////////////////////////////////////////////////////
////////////////////////////////////////////////////////////////////////////
////////////////////////////////////////////////////////////////////////////
////////////////////////////////////////////////////////////////////////////
////////////////////////////////////////////////////////////////////////////
////////////////////////////////////////////////////////////////////////////
////////////////////////////////////////////////////////////////////////////
////////////////////////////////////////////////////////////////////////////
////////////////////////////////////////////////////////////////////////////
////////////////////////////////////////////////////////////////////////////
////////////////////////////////////////////////////////////////////////////
////////////////////////////////////////////////////////////////////////////
////////////////////////////////////////////////////////////////////////////
////////////////////////////////////////////////////////////////////////////
////////////////////////////////////////////////////////////////////////////
////////////////////////////////////////////////////////////////////////////
////////////////////////////////////////////////////////////////////////////
////////////////////////////////////////////////////////////////////////////
////////////////////////////////////////////////////////////////////////////
AP//////////////////////////////////////////////////////////////////////////
////////////////////////////////////////////////////////////////////////////
////////////////////////////////////////////////////////////////////////////
////////////////////////////////////////////////////////////////////////////
////////////////////////////////////////////////////////////////////////////
////////////////////////////////////////////////////////////////////////////
////////////////////////////////////////////////////////////////////////////
////////////////////////////////////////////////////////////////////////////
////////////////////////////////////////////////////////////////////////////
////////////////////////////////////////////////////////////////////////////
////////////////////////////////////////////////////////////////////////////
////////////////////////////////////////////////////////////////////////////
////////////////////////////////////////////////////////////////////////////
////////////////////////////////////////////////////////////////////////////
////////////////////////////////////////////////////////////////////////////
////////////////////////////////////////////////////////////////////////////
////////////////////////////////////////////////////////////////////////////
////////////////////////////////////////////////////////////////////////////
////////////////////////////////////////////////////////////////////////////
////////////////////////////////////////////////////////////////////////////
////////////////////////////////////////////////////////////////////////////
////////////////////////////////////////////////////////////////////////////
////////////////////////////////////////////////////////////////////////////
////////////////////////////////////////////////////////////////////////////
////////////////////////////////////////////////////////////////////////////
////////////////////////////////////////////////////////////////////////////
////////////////////////////////////////////////////////////////////////////
////////////////////////////////////////////////////////////////////////////
////////////////////////////////////////////////////////////////////////////
////////////////////////////////////////////////////////////////////////////
////////////////////////////////////////////////////////////////////////////
////////////////////////////////////////////////////////////////////////////
////////////////////////////////////////////////////////////////////////////
////////////////////////////////////////////////////////////////////////////
////////////////////////////////////////////////////////////////////////////
////////////////////////////////////////////////////////////////////////////
////////////////////////////////////////////////////////////////////////////
////////////////////////////////////////////////////////////////////////////
////////////////////////////////////////////////////////////////////////////
////////////////////////////////////////////////////////////////////////////
////////////////////////////////////////////////////////////////////////////
////////////////////////////////////////////////////////////////////////////
////////////////////////////////////////////////////////////////////////////
////////////////////////////////////////////////////////////////////////////
////////////////////////////////////////////////////////////////////////////
////////////////////////////////////////////////////////////////////////////
////////////////////////////////////////////////////////////////////////////
////////////////////////////////////////////////////////////////////////////
////////////////////////////////////////////////////////////////////////////
////////////////////////////////////////////////////////////////////////////
////////////////////////////////////////////////////////////////////////////
////////////////////////////////////////////////////////////////////////////
////////////////////////////////////////////////////////////////////////////
////////////////////////////////////////////////////////////////////////////
////////////////////////////////////////////////////////////////////////////
/wD/////////////////////////////////////////////////////////////////////////
////////////////////////////////////////////////////////////////////////////
////////////////////////////////////////////////////////////////////////////
////////////////////////////////////////////////////////////////////////////
////////////////////////////////////////////////////////////////////////////
////////////////////////////////////////////////////////////////////////////
////////////////////////////////////////////////////////////////////////////
////////////////////////////////////////////////////////////////////////////
////////////////////////////////////////////////////////////////////////////
////////////////////////////////////////////////////////////////////////////
////////////////////////////////////////////////////////////////////////////
////////////////////////////////////////////////////////////////////////////
////////////////////////////////////////////////////////////////////////////
////////////////////////////////////////////////////////////////////////////
////////////////////////////////////////////////////////////////////////////
////////////////////////////////////////////////////////////////////////////
////////////////////////////////////////////////////////////////////////////
////////////////////////////////////////////////////////////////////////////
////////////////////////////////////////////////////////////////////////////
////////////////////////////////////////////////////////////////////////////
////////////////////////////////////////////////////////////////////////////
////////////////////////////////////////////////////////////////////////////
////////////////////////////////////////////////////////////////////////////
////////////////////////////////////////////////////////////////////////////
////////////////////////////////////////////////////////////////////////////
////////////////////////////////////////////////////////////////////////////
////////////////////////////////////////////////////////////////////////////
////////////////////////////////////////////////////////////////////////////
////////////////////////////////////////////////////////////////////////////
////////////////////////////////////////////////////////////////////////////
////////////////////////////////////////////////////////////////////////////
////////////////////////////////////////////////////////////////////////////
////////////////////////////////////////////////////////////////////////////
////////////////////////////////////////////////////////////////////////////
////////////////////////////////////////////////////////////////////////////
////////////////////////////////////////////////////////////////////////////
////////////////////////////////////////////////////////////////////////////
////////////////////////////////////////////////////////////////////////////
////////////////////////////////////////////////////////////////////////////
////////////////////////////////////////////////////////////////////////////
////////////////////////////////////////////////////////////////////////////
////////////////////////////////////////////////////////////////////////////
////////////////////////////////////////////////////////////////////////////
////////////////////////////////////////////////////////////////////////////
////////////////////////////////////////////////////////////////////////////
////////////////////////////////////////////////////////////////////////////
////////////////////////////////////////////////////////////////////////////
////////////////////////////////////////////////////////////////////////////
////////////////////////////////////////////////////////////////////////////
////////////////////////////////////////////////////////////////////////////
////////////////////////////////////////////////////////////////////////////
////////////////////////////////////////////////////////////////////////////
////////////////////////////////////////////////////////////////////////////
////////////////////////////////////////////////////////////////////////////
////////////////////////////////////////////////////////////////////////////
//8A////////////////////////////////////////////////////////////////////////
////////////////////////////////////////////////////////////////////////////
////////////////////////////////////////////////////////////////////////////
////////////////////////////////////////////////////////////////////////////
////////////////////////////////////////////////////////////////////////////
////////////////////////////////////////////////////////////////////////////
////////////////////////////////////////////////////////////////////////////
////////////////////////////////////////////////////////////////////////////
////////////////////////////////////////////////////////////////////////////
////////////////////////////////////////////////////////////////////////////
////////////////////////////////////////////////////////////////////////////
////////////////////////////////////////////////////////////////////////////
////////////////////////////////////////////////////////////////////////////
////////////////////////////////////////////////////////////////////////////
////////////////////////////////////////////////////////////////////////////
////////////////////////////////////////////////////////////////////////////
////////////////////////////////////////////////////////////////////////////
////////////////////////////////////////////////////////////////////////////
////////////////////////////////////////////////////////////////////////////
////////////////////////////////////////////////////////////////////////////
////////////////////////////////////////////////////////////////////////////
////////////////////////////////////////////////////////////////////////////
////////////////////////////////////////////////////////////////////////////
////////////////////////////////////////////////////////////////////////////
////////////////////////////////////////////////////////////////////////////
////////////////////////////////////////////////////////////////////////////
////////////////////////////////////////////////////////////////////////////
////////////////////////////////////////////////////////////////////////////
////////////////////////////////////////////////////////////////////////////
////////////////////////////////////////////////////////////////////////////
////////////////////////////////////////////////////////////////////////////
////////////////////////////////////////////////////////////////////////////
////////////////////////////////////////////////////////////////////////////
////////////////////////////////////////////////////////////////////////////
////////////////////////////////////////////////////////////////////////////
////////////////////////////////////////////////////////////////////////////
////////////////////////////////////////////////////////////////////////////
////////////////////////////////////////////////////////////////////////////
////////////////////////////////////////////////////////////////////////////
////////////////////////////////////////////////////////////////////////////
////////////////////////////////////////////////////////////////////////////
////////////////////////////////////////////////////////////////////////////
////////////////////////////////////////////////////////////////////////////
////////////////////////////////////////////////////////////////////////////
////////////////////////////////////////////////////////////////////////////
////////////////////////////////////////////////////////////////////////////
////////////////////////////////////////////////////////////////////////////
////////////////////////////////////////////////////////////////////////////
////////////////////////////////////////////////////////////////////////////
////////////////////////////////////////////////////////////////////////////
////////////////////////////////////////////////////////////////////////////
////////////////////////////////////////////////////////////////////////////
////////////////////////////////////////////////////////////////////////////
////////////////////////////////////////////////////////////////////////////
////////////////////////////////////////////////////////////////////////////
////AP//////////////////////////////////////////////////////////////////////
////////////////////////////////////////////////////////////////////////////
////////////////////////////////////////////////////////////////////////////
////////////////////////////////////////////////////////////////////////////
////////////////////////////////////////////////////////////////////////////
////////////////////////////////////////////////////////////////////////////
////////////////////////////////////////////////////////////////////////////
////////////////////////////////////////////////////////////////////////////
////////////////////////////////////////////////////////////////////////////
////////////////////////////////////////////////////////////////////////////
////////////////////////////////////////////////////////////////////////////
////////////////////////////////////////////////////////////////////////////
////////////////////////////////////////////////////////////////////////////
////////////////////////////////////////////////////////////////////////////
////////////////////////////////////////////////////////////////////////////
////////////////////////////////////////////////////////////////////////////
////////////////////////////////////////////////////////////////////////////
////////////////////////////////////////////////////////////////////////////
////////////////////////////////////////////////////////////////////////////
////////////////////////////////////////////////////////////////////////////
////////////////////////////////////////////////////////////////////////////
////////////////////////////////////////////////////////////////////////////
////////////////////////////////////////////////////////////////////////////
////////////////////////////////////////////////////////////////////////////
////////////////////////////////////////////////////////////////////////////
////////////////////////////////////////////////////////////////////////////
////////////////////////////////////////////////////////////////////////////
////////////////////////////////////////////////////////////////////////////
////////////////////////////////////////////////////////////////////////////
////////////////////////////////////////////////////////////////////////////
////////////////////////////////////////////////////////////////////////////
////////////////////////////////////////////////////////////////////////////
////////////////////////////////////////////////////////////////////////////
////////////////////////////////////////////////////////////////////////////
////////////////////////////////////////////////////////////////////////////
////////////////////////////////////////////////////////////////////////////
////////////////////////////////////////////////////////////////////////////
////////////////////////////////////////////////////////////////////////////
////////////////////////////////////////////////////////////////////////////
////////////////////////////////////////////////////////////////////////////
////////////////////////////////////////////////////////////////////////////
////////////////////////////////////////////////////////////////////////////
////////////////////////////////////////////////////////////////////////////
////////////////////////////////////////////////////////////////////////////
////////////////////////////////////////////////////////////////////////////
////////////////////////////////////////////////////////////////////////////
////////////////////////////////////////////////////////////////////////////
////////////////////////////////////////////////////////////////////////////
////////////////////////////////////////////////////////////////////////////
////////////////////////////////////////////////////////////////////////////
////////////////////////////////////////////////////////////////////////////
////////////////////////////////////////////////////////////////////////////
////////////////////////////////////////////////////////////////////////////
////////////////////////////////////////////////////////////////////////////
////////////////////////////////////////////////////////////////////////////
/////wD/////////////////////////////////////////////////////////////////////
////////////////////////////////////////////////////////////////////////////
//////////////////////////////////////////////////8AAEsAAEsAAEsAAEsAAEsAAEsA
AEsAAEsAAG8AAG8AAG8AAG8AAG8AAG8AAG8AAG8AAGEAAGEAAGEAAGEAAGEAAGEAAGEAAGEAAGEA
ABUAABUAABUAABUAABUAABUAABUAABUAABIAABIAABIAABIAABIAABIAABIAABIAIQAAIQAAIQAA
IQAAIQAAIQAAIQAAIQAAIQAAEwAAEwAAEwAAEwAAEwAAEwAAEwAAEwAAIgAAIgAAIgAAIgAAIgAA
IgAAIgAAIgAAAAsAAAsAAAsAAAsAAAsAAAsAAAsAAAsAAAsAZgAAZgAAZgAAZgAAZgAAZgAAZgAA
ZgAAbQAAbQAAbQAAbQAAbQAAbQAAbQAAbQAAbwAAbwAAbwAAbwAAbwAAbwAAbwAAbwAAbwAAbwD/
//////////////////////////8AAD4AAD4AAD4AAD4AAD4AAD4AAD4AAD4AMwAAMwAAMwAAMwAA
MwAAMwAAMwAAMwAAMwAAAC8AAC8AAC8AAC8AAC8AAC8AAC8AAC8AAC4AAC4AAC4AAC4AAC4AAC4A
AC4AAC4AADwAADwAADwAADwAADwAADwAADwAADwAADwAPgAAPgAAPgAAPgAAPgAAPgAAPgAAPgAA
AwAAAwAAAwAAAwAAAwAAAwAAAwAAAwAAAwAAgQAAgQAAgQAAgQAAgQAAgQAAgQAAgQAAdwAAdwAA
dwAAdwAAdwAAdwAAdwAAdwAAeAAAeAAAeAAAeAAAeAAAeAAAeAAAeAAAeAAAAAAAAAAAAAAAAAAA
AAAAAAAAAAAAAAAAlwAAlwAAlwAAlwAAlwAAlwAAlwAAlwAAAAIAAAIAAAIAAAIAAAIAAAIAAAIA
AAIAAAIAAIcAAIcAAIcAAIcAAIcAAIcAAIcAAIcAAF4AAF4AAF4AAF4AAF4AAF4AAF4AAF4AAG0A
AG0AAG0AAG0AAG0AAG0AAG0AAG0AAG0AAFYAAFYAAFYAAFYAAFYAAFYAAFYAAFYAAB8AAB8AAB8A
AB8AAB8AAB8AAB8AAB8AABQAABQAABQAABQAABQAABQAABQAABQAABQAADsAADsAADsAADsAADsA
ADsAADsAADsAAG8AAG8AAG8AAG8AAG8AAG8AAG8AAG8AAAEAAAEAAAEAAAEAAAEAAAEAAAEAAAEA
AAEAUQAAUQAAUQAAUQAAUQAAUQAAUQAAUQAAIQAAIQAAIQAAIQAAIQAAIQAAIQAAIQAASwAASwAA
SwAASwAASwAASwAASwAASwAASwAAUwAAUwAAUwAAUwAAUwAAUwAAUwAAUwAAUwD/////////////
//////////////////8AADoAADoAADoAADoAADoAADoAADoAADoAABcAABcAABcAABcAABcAABcA
ABcAABcAAAkAAAkAAAkAAAkAAAkAAAkAAAkAAAkAAAkAADYAADYAADYAADYAADYAADYAADYAADYA
ABIAABIAABIAABIAABIAABIAABIAABIAAAsAAAsAAAsAAAsAAAsAAAsAAAsAAAsAAAsACAAACAAA
CAAACAAACAAACAAACAAACAAAAAoAAAoAAAoAAAoAAAoAAAoAAAoAAAoARgAARgAARgAARgAARgAA
RgAARgAARgAARgAAQQAAQQAAQQAAQQAAQQAAQQAAQQAAQQAARgAARgAARgAARgAARgAARgAARgAA
RgAAWgAAWgAAWgAAWgAAWgAAWgAAWgAAWgAAWgAAWgAAWgAAWgAAWgAAWgAAWgAAWgAAWgAAAgAA
AgAAAgAAAgAAAgAAAgAAAgAAAgAAJgAAJgAAJgAAJgAAJgAAJgAAJgAAJgAAJgAAAB4AAB4AAB4A
AB4AAB4AAB4AAB4AAB4ABQAABQAABQAABQAABQAABQAABQAABQAAADYAADYAADYAADYAADYAADYA
ADYAADYAADYAABgAABgAABgAABgAABgAABgAABgAABgAADoAADoAADoAADoAADoAADoAADoAADoA
ADoAPgAAPgAAPgAAPgAAPgAAPgAAPgAAPgAAABsAABsAABsAABsAABsAABsAABsAABsACQAACQAA
CQAACQAACQAACQAACQAACQAACQAAABgAABgAABgAABgAABgAABgAABgAABgAEAAAEAAAEAAAEAAA
EAAAEAAAEAAAEAAARAAARAAARAAARAAARAAARAAARAAARAAARAAAQgAAQgAAQgAAQgAAQgAAQgAA
QgAAQgAAACUAACUAACUAACUAACUAACUAACUAACUAFwAAFwAAFwAAFwAAFwAAFwAAFwAAFwAAFwAA
AAYAAAYAAAYAAAYAAAYAAAYAAAYAAAYABwAABwAABwAABwAABwAABwAABwAABwAAADYAADYAADYA
ADYAADYAADYAADYAADYAADYAAAcAAAcAAAcAAAcAAAcAAAcAAAcAAAcAADkAADkAADkAADkAADkA
ADkAADkAADkAABUAABUAABUAABUAABUAABUAABUAABUAABUADQAADQAADQAADQAADQAADQAADQAA
DQAACAAACAAACAAACAAACAAACAAACAAACAAAAAkAAAkAAAkAAAkAAAkAAAkAAAkAAAkAAAkAABAA
ABAAABAAABAAABAAABAAABAAABAADQAADQAADQAADQAADQAADQAADQAADQAADQAAAAAAAAAAAAAA
AAAAAAAAAAAAAAAAAAAAMgAAMgAAMgAAMgAAMgAAMgAAMgAAMgAACQAACQAACQAACQAACQAACQAA
CQAACQAACQAAAA8AAA8AAA8AAA8AAA8AAA8AAA8AAA8AAAsAAAsAAAsAAAsAAAsAAAsAAAsAAAsA
ACYAACYAACYAACYAACYAACYAACYAACYAACYAABIAABIAABIAABIAABIAABIAABIAABIAADQAADQA
ADQAADQAADQAADQAADQAADQAADT///////////////////////////////8AIgAAIgAAIgAAIgAA
IgAAIgAAIgAAIgAAhgAAhgAAhgAAhgAAhgAAhgAAhgAAhgAAiAAAiAAAiAAAiAAAiAAAiAAAiAAA
iAAAiAAAFAAAFAAAFAAAFAAAFAAAFAAAFAAAFAAAADQAADQAADQAADQAADQAADQAADQAADQAADwA
ADwAADwAADwAADwAADwAADwAADwAADwAACoAACoAACoAACoAACoAACoAACoAACoAAFYAAFYAAFYA
AFYAAFYAAFYAAFYAAFYAAAoAAAoAAAoAAAoAAAoAAAoAAAoAAAoAAAoAJQAAJQAAJQAAJQAAJQAA
JQAAJQAAJQAAADcAADcAADcAADcAADcAADcAADcAADcAADcAHgAAHgAAHgAAHgAAHgAAHgAAHgAA
HgAADQAADQAADQAADQAADQAADQAADQAADQAAKQAAKQAAKQAAKQAAKQAAKQAAKQAAKQAAKQAAJAAA
JAAAJAAAJAAAJAAAJAAAJAAAJAAAABwAABwAABwAABwAABwAABwAABwAABwAAD8AAD8AAD8AAD8A
AD8AAD8AAD8AAD8AAD8AAHEAAHEAAHEAAHEAAHEAAHEAAHEAAHEAMQAAMQAAMQAAMQAAMQAAMQAA
MQAAMQAAMQD///////////////////////////////8AAE0AAE0AAE0AAE0AAE0AAE0AAE0AAE0A
ADQAADQAADQAADQAADQAADQAADQAADQAMQAAMQAAMQAAMQAAMQAAMQAAMQAAMQAAMQAAAAUAAAUA
AAUAAAUAAAUAAAUAAAUAAAUAAFMAAFMAAFMAAFMAAFMAAFMAAFMAAFMAFQAAFQAAFQAAFQAAFQAA
FQAAFQAAFQAAFQAAAEYAAEYAAEYAAEYAAEYAAEYAAEYAAEYARgAARgAARgAARgAARgAARgAARgAA
RgAALgAALgAALgAALgAALgAALgAALgAALgAALgAALgD/////////////////////////////////
//////8A////////////////////////////////////////////iYmJAwMDAwMDaGho////////
////AwMDAwMDAwMD3d3d////RkZGAwMDJSUl7u7uRkZG////AwMDAwMDAwMDvLy8iYmJJSUlAwMD
RkZG////////////////////////////////////////////////AABLAABLAABLAABLAABLAABL
AABLAABLAABvAABvAABvAABvAABvAABvAABvAABvAABhAABhAABhAABhAABhAABhAABhAABhAABh
AAAVAAAVAAAVAAAVAAAVAAAVAAAVAAAVAAASAAASAAASAAASAAASAAASAAASAAASACEAACEAACEA
ACEAACEAACEAACEAACEAACEAABMAABMAABMAABMAABMAABMAABMAABMAACIAACIAACIAACIAACIA
ACIAACIAACIAAAALAAALAAALAAALAAALAAALAAALAAALAAALAGYAAGYAAGYAAGYAAGYAAGYAAGYA
AGYAAG0AAG0AAG0AAG0AAG0AAG0AAG0AAG0AAG8AAG8AAG8AAG8AAG8AAG8AAG8AAG8AAG8AAG8A
////////////////////////////AAA+AAA+AAA+AAA+AAA+AAA+AAA+AAA+ADMAADMAADMAADMA
ADMAADMAADMAADMAADMAAAAvAAAvAAAvAAAvAAAvAAAvAAAvAAAvAAAuAAAuAAAuAAAuAAAuAAAu
AAAuAAAuAAA8AAA8AAA8AAA8AAA8AAA8AAA8AAA8AAA8AD4AAD4AAD4AAD4AAD4AAD4AAD4AAD4A
AAMAAAMAAAMAAAMAAAMAAAMAAAMAAAMAAAMAAIEAAIEAAIEAAIEAAIEAAIEAAIEAAIEAAHcAAHcA
AHcAAHcAAHcAAHcAAHcAAHcAAHgAAHgAAHgAAHgAAHgAAHgAAHgAAHgAAHgAAAAAAAAAAAAAAAAA
AAAAAAAAAAAAAAAAAJcAAJcAAJcAAJcAAJcAAJcAAJcAAJcAAAACAAACAAACAAACAAACAAACAAAC
AAACAAACAACHAACHAACHAACHAACHAACHAACHAACHAABeAABeAABeAABeAABeAABeAABeAABeAABt
AABtAABtAABtAABtAABtAABtAABtAABtAABWAABWAABWAABWAABWAABWAABWAABWAAAfAAAfAAAf
AAAfAAAfAAAfAAAfAAAfAAAUAAAUAAAUAAAUAAAUAAAUAAAUAAAUAAAUAAA7AAA7AAA7AAA7AAA7
AAA7AAA7AAA7AABvAABvAABvAABvAABvAABvAABvAABvAAABAAABAAABAAABAAABAAABAAABAAAB
AAABAFEAAFEAAFEAAFEAAFEAAFEAAFEAAFEAACEAACEAACEAACEAACEAACEAACEAACEAAEsAAEsA
AEsAAEsAAEsAAEsAAEsAAEsAAEsAAFMAAFMAAFMAAFMAAFMAAFMAAFMAAFMAAFMA////////////
////////////////////AAA6AAA6AAA6AAA6AAA6AAA6AAA6AAA6AAAXAAAXAAAXAAAXAAAXAAAX
AAAXAAAXAAAJAAAJAAAJAAAJAAAJAAAJAAAJAAAJAAAJAAA2AAA2AAA2AAA2AAA2AAA2AAA2AAA2
AAASAAASAAASAAASAAASAAASAAASAAASAAALAAALAAALAAALAAALAAALAAALAAALAAALAAgAAAgA
AAgAAAgAAAgAAAgAAAgAAAgAAAAKAAAKAAAKAAAKAAAKAAAKAAAKAAAKAEYAAEYAAEYAAEYAAEYA
AEYAAEYAAEYAAEYAAEEAAEEAAEEAAEEAAEEAAEEAAEEAAEEAAEYAAEYAAEYAAEYAAEYAAEYAAEYA
AEYAAFoAAFoAAFoAAFoAAFoAAFoAAFoAAFoAAFoAAFoAAFoAAFoAAFoAAFoAAFoAAFoAAFoAAAIA
AAIAAAIAAAIAAAIAAAIAAAIAAAIAACYAACYAACYAACYAACYAACYAACYAACYAACYAAAAeAAAeAAAe
AAAeAAAeAAAeAAAeAAAeAAUAAAUAAAUAAAUAAAUAAAUAAAUAAAUAAAA2AAA2AAA2AAA2AAA2AAA2
AAA2AAA2AAA2AAAYAAAYAAAYAAAYAAAYAAAYAAAYAAAYAAA6AAA6AAA6AAA6AAA6AAA6AAA6AAA6
AAA6AD4AAD4AAD4AAD4AAD4AAD4AAD4AAD4AAAAbAAAbAAAbAAAbAAAbAAAbAAAbAAAbAAkAAAkA
AAkAAAkAAAkAAAkAAAkAAAkAAAkAAAAYAAAYAAAYAAAYAAAYAAAYAAAYAAAYABAAABAAABAAABAA
ABAAABAAABAAABAAAEQAAEQAAEQAAEQAAEQAAEQAAEQAAEQAAEQAAEIAAEIAAEIAAEIAAEIAAEIA
AEIAAEIAAAAlAAAlAAAlAAAlAAAlAAAlAAAlAAAlABcAABcAABcAABcAABcAABcAABcAABcAABcA
AAAGAAAGAAAGAAAGAAAGAAAGAAAGAAAGAAcAAAcAAAcAAAcAAAcAAAcAAAcAAAcAAAA2AAA2AAA2
AAA2AAA2AAA2AAA2AAA2AAA2AAAHAAAHAAAHAAAHAAAHAAAHAAAHAAAHAAA5AAA5AAA5AAA5AAA5
AAA5AAA5AAA5AAAVAAAVAAAVAAAVAAAVAAAVAAAVAAAVAAAVAA0AAA0AAA0AAA0AAA0AAA0AAA0A
AA0AAAgAAAgAAAgAAAgAAAgAAAgAAAgAAAgAAAAJAAAJAAAJAAAJAAAJAAAJAAAJAAAJAAAJAAAQ
AAAQAAAQAAAQAAAQAAAQAAAQAAAQAA0AAA0AAA0AAA0AAA0AAA0AAA0AAA0AAA0AAAAAAAAAAAAA
AAAAAAAAAAAAAAAAAAAAADIAADIAADIAADIAADIAADIAADIAADIAAAkAAAkAAAkAAAkAAAkAAAkA
AAkAAAkAAAkAAAAPAAAPAAAPAAAPAAAPAAAPAAAPAAAPAAALAAALAAALAAALAAALAAALAAALAAAL
AAAmAAAmAAAmAAAmAAAmAAAmAAAmAAAmAAAmAAASAAASAAASAAASAAASAAASAAASAAASAAA0AAA0
AAA0AAA0AAA0AAA0AAA0AAA0AAA0////////////////////////////////ACIAACIAACIAACIA
ACIAACIAACIAACIAAIYAAIYAAIYAAIYAAIYAAIYAAIYAAIYAAIgAAIgAAIgAAIgAAIgAAIgAAIgA
AIgAAIgAABQAABQAABQAABQAABQAABQAABQAABQAAAA0AAA0AAA0AAA0AAA0AAA0AAA0AAA0AAA8
AAA8AAA8AAA8AAA8AAA8AAA8AAA8AAA8AAAqAAAqAAAqAAAqAAAqAAAqAAAqAAAqAABWAABWAABW
AABWAABWAABWAABWAABWAAAKAAAKAAAKAAAKAAAKAAAKAAAKAAAKAAAKACUAACUAACUAACUAACUA
ACUAACUAACUAAAA3AAA3AAA3AAA3AAA3AAA3AAA3AAA3AAA3AB4AAB4AAB4AAB4AAB4AAB4AAB4A
AB4AAA0AAA0AAA0AAA0AAA0AAA0AAA0AAA0AACkAACkAACkAACkAACkAACkAACkAACkAACkAACQA
ACQAACQAACQAACQAACQAACQAACQAAAAcAAAcAAAcAAAcAAAcAAAcAAAcAAAcAAA/AAA/AAA/AAA/
AAA/AAA/AAA/AAA/AAA/AABxAABxAABxAABxAABxAABxAABxAABxADEAADEAADEAADEAADEAADEA
ADEAADEAADEA////////////////////////////////AABNAABNAABNAABNAABNAABNAABNAABN
AAA0AAA0AAA0AAA0AAA0AAA0AAA0AAA0ADEAADEAADEAADEAADEAADEAADEAADEAADEAAAAFAAAF
AAAFAAAFAAAFAAAFAAAFAAAFAABTAABTAABTAABTAABTAABTAABTAABTABUAABUAABUAABUAABUA
ABUAABUAABUAABUAAABGAABGAABGAABGAABGAABGAABGAABGAEYAAEYAAEYAAEYAAEYAAEYAAEYA
AEYAAC4AAC4AAC4AAC4AAC4AAC4AAC4AAC4AAC4AAC4A////////////////////////////////
////////AP///////////////////////////////////////////////4mJiWhoaP//////////
/////////wMDA93d3f///////////2hoaP///4mJiQMDA7y8vP///wMDA93d3by8vGhoaP///+7u
7iUlJaurq////////////////////////////////////////////wAASwAASwAASwAASwAASwAA
SwAASwAASwAAbwAAbwAAbwAAbwAAbwAAbwAAbwAAbwAAYQAAYQAAYQAAYQAAYQAAYQAAYQAAYQAA
YQAAFQAAFQAAFQAAFQAAFQAAFQAAFQAAFQAAEgAAEgAAEgAAEgAAEgAAEgAAEgAAEgAhAAAhAAAh
AAAhAAAhAAAhAAAhAAAhAAAhAAATAAATAAATAAATAAATAAATAAATAAATAAAiAAAiAAAiAAAiAAAi
AAAiAAAiAAAiAAAACwAACwAACwAACwAACwAACwAACwAACwAACwBmAABmAABmAABmAABmAABmAABm
AABmAABtAABtAABtAABtAABtAABtAABtAABtAABvAABvAABvAABvAABvAABvAABvAABvAABvAABv
AP///////////////////////////wAAPgAAPgAAPgAAPgAAPgAAPgAAPgAAPgAzAAAzAAAzAAAz
AAAzAAAzAAAzAAAzAAAzAAAALwAALwAALwAALwAALwAALwAALwAALwAALgAALgAALgAALgAALgAA
LgAALgAALgAAPAAAPAAAPAAAPAAAPAAAPAAAPAAAPAAAPAA+AAA+AAA+AAA+AAA+AAA+AAA+AAA+
AAADAAADAAADAAADAAADAAADAAADAAADAAADAACBAACBAACBAACBAACBAACBAACBAACBAAB3AAB3
AAB3AAB3AAB3AAB3AAB3AAB3AAB4AAB4AAB4AAB4AAB4AAB4AAB4AAB4AAB4AAAAAAAAAAAAAAAA
AAAAAAAAAAAAAAAAAACXAACXAACXAACXAACXAACXAACXAACXAAAAAgAAAgAAAgAAAgAAAgAAAgAA
AgAAAgAAAgAAhwAAhwAAhwAAhwAAhwAAhwAAhwAAhwAAXgAAXgAAXgAAXgAAXgAAXgAAXgAAXgAA
bQAAbQAAbQAAbQAAbQAAbQAAbQAAbQAAbQAAVgAAVgAAVgAAVgAAVgAAVgAAVgAAVgAAHwAAHwAA
HwAAHwAAHwAAHwAAHwAAHwAAFAAAFAAAFAAAFAAAFAAAFAAAFAAAFAAAFAAAOwAAOwAAOwAAOwAA
OwAAOwAAOwAAOwAAbwAAbwAAbwAAbwAAbwAAbwAAbwAAbwAAAQAAAQAAAQAAAQAAAQAAAQAAAQAA
AQAAAQBRAABRAABRAABRAABRAABRAABRAABRAAAhAAAhAAAhAAAhAAAhAAAhAAAhAAAhAABLAABL
AABLAABLAABLAABLAABLAABLAABLAABTAABTAABTAABTAABTAABTAABTAABTAABTAP//////////
/////////////////////wAAOgAAOgAAOgAAOgAAOgAAOgAAOgAAOgAAFwAAFwAAFwAAFwAAFwAA
FwAAFwAAFwAACQAACQAACQAACQAACQAACQAACQAACQAACQAANgAANgAANgAANgAANgAANgAANgAA
NgAAEgAAEgAAEgAAEgAAEgAAEgAAEgAAEgAACwAACwAACwAACwAACwAACwAACwAACwAACwAIAAAI
AAAIAAAIAAAIAAAIAAAIAAAIAAAACgAACgAACgAACgAACgAACgAACgAACgBGAABGAABGAABGAABG
AABGAABGAABGAABGAABBAABBAABBAABBAABBAABBAABBAABBAABGAABGAABGAABGAABGAABGAABG
AABGAABaAABaAABaAABaAABaAABaAABaAABaAABaAABaAABaAABaAABaAABaAABaAABaAABaAAAC
AAACAAACAAACAAACAAACAAACAAACAAAmAAAmAAAmAAAmAAAmAAAmAAAmAAAmAAAmAAAAHgAAHgAA
HgAAHgAAHgAAHgAAHgAAHgAFAAAFAAAFAAAFAAAFAAAFAAAFAAAFAAAANgAANgAANgAANgAANgAA
NgAANgAANgAANgAAGAAAGAAAGAAAGAAAGAAAGAAAGAAAGAAAOgAAOgAAOgAAOgAAOgAAOgAAOgAA
OgAAOgA+AAA+AAA+AAA+AAA+AAA+AAA+AAA+AAAAGwAAGwAAGwAAGwAAGwAAGwAAGwAAGwAJAAAJ
AAAJAAAJAAAJAAAJAAAJAAAJAAAJAAAAGAAAGAAAGAAAGAAAGAAAGAAAGAAAGAAQAAAQAAAQAAAQ
AAAQAAAQAAAQAAAQAABEAABEAABEAABEAABEAABEAABEAABEAABEAABCAABCAABCAABCAABCAABC
AABCAABCAAAAJQAAJQAAJQAAJQAAJQAAJQAAJQAAJQAXAAAXAAAXAAAXAAAXAAAXAAAXAAAXAAAX
AAAABgAABgAABgAABgAABgAABgAABgAABgAHAAAHAAAHAAAHAAAHAAAHAAAHAAAHAAAANgAANgAA
NgAANgAANgAANgAANgAANgAANgAABwAABwAABwAABwAABwAABwAABwAABwAAOQAAOQAAOQAAOQAA
OQAAOQAAOQAAOQAAFQAAFQAAFQAAFQAAFQAAFQAAFQAAFQAAFQANAAANAAANAAANAAANAAANAAAN
AAANAAAIAAAIAAAIAAAIAAAIAAAIAAAIAAAIAAAACQAACQAACQAACQAACQAACQAACQAACQAACQAA
EAAAEAAAEAAAEAAAEAAAEAAAEAAAEAANAAANAAANAAANAAANAAANAAANAAANAAANAAAAAAAAAAAA
AAAAAAAAAAAAAAAAAAAAAAAyAAAyAAAyAAAyAAAyAAAyAAAyAAAyAAAJAAAJAAAJAAAJAAAJAAAJ
AAAJAAAJAAAJAAAADwAADwAADwAADwAADwAADwAADwAADwAACwAACwAACwAACwAACwAACwAACwAA
CwAAJgAAJgAAJgAAJgAAJgAAJgAAJgAAJgAAJgAAEgAAEgAAEgAAEgAAEgAAEgAAEgAAEgAANAAA
NAAANAAANAAANAAANAAANAAANAAANP///////////////////////////////wAiAAAiAAAiAAAi
AAAiAAAiAAAiAAAiAACGAACGAACGAACGAACGAACGAACGAACGAACIAACIAACIAACIAACIAACIAACI
AACIAACIAAAUAAAUAAAUAAAUAAAUAAAUAAAUAAAUAAAANAAANAAANAAANAAANAAANAAANAAANAAA
PAAAPAAAPAAAPAAAPAAAPAAAPAAAPAAAPAAAKgAAKgAAKgAAKgAAKgAAKgAAKgAAKgAAVgAAVgAA
VgAAVgAAVgAAVgAAVgAAVgAACgAACgAACgAACgAACgAACgAACgAACgAACgAlAAAlAAAlAAAlAAAl
AAAlAAAlAAAlAAAANwAANwAANwAANwAANwAANwAANwAANwAANwAeAAAeAAAeAAAeAAAeAAAeAAAe
AAAeAAANAAANAAANAAANAAANAAANAAANAAANAAApAAApAAApAAApAAApAAApAAApAAApAAApAAAk
AAAkAAAkAAAkAAAkAAAkAAAkAAAkAAAAHAAAHAAAHAAAHAAAHAAAHAAAHAAAHAAAPwAAPwAAPwAA
PwAAPwAAPwAAPwAAPwAAPwAAcQAAcQAAcQAAcQAAcQAAcQAAcQAAcQAxAAAxAAAxAAAxAAAxAAAx
AAAxAAAxAAAxAP///////////////////////////////wAATQAATQAATQAATQAATQAATQAATQAA
TQAANAAANAAANAAANAAANAAANAAANAAANAAxAAAxAAAxAAAxAAAxAAAxAAAxAAAxAAAxAAAABQAA
BQAABQAABQAABQAABQAABQAABQAAUwAAUwAAUwAAUwAAUwAAUwAAUwAAUwAVAAAVAAAVAAAVAAAV
AAAVAAAVAAAVAAAVAAAARgAARgAARgAARgAARgAARgAARgAARgBGAABGAABGAABGAABGAABGAABG
AABGAAAuAAAuAAAuAAAuAAAuAAAuAAAuAAAuAAAuAAAuAP//////////////////////////////
/////////wD///////////////////////////////////////////////+JiYloaGj/////////
//////////8DAwPd3d3///////////9oaGj///8lJSWJiYlXV1f///8DAwPd3d3////////////N
zc0UFBS8vLz///////////////////////////////////////////8AAEsAAEsAAEsAAEsAAEsA
AEsAAEsAAEsAAG8AAG8AAG8AAG8AAG8AAG8AAG8AAG8AAGEAAGEAAGEAAGEAAGEAAGEAAGEAAGEA
AGEAABUAABUAABUAABUAABUAABUAABUAABUAABIAABIAABIAABIAABIAABIAABIAABIAIQAAIQAA
IQAAIQAAIQAAIQAAIQAAIQAAIQAAEwAAEwAAEwAAEwAAEwAAEwAAEwAAEwAAIgAAIgAAIgAAIgAA
IgAAIgAAIgAAIgAAAAsAAAsAAAsAAAsAAAsAAAsAAAsAAAsAAAsAZgAAZgAAZgAAZgAAZgAAZgAA
ZgAAZgAAbQAAbQAAbQAAbQAAbQAAbQAAbQAAbQAAbwAAbwAAbwAAbwAAbwAAbwAAbwAAbwAAbwAA
bwD///////////////////////////8AAD4AAD4AAD4AAD4AAD4AAD4AAD4AAD4AMwAAMwAAMwAA
MwAAMwAAMwAAMwAAMwAAMwAAAC8AAC8AAC8AAC8AAC8AAC8AAC8AAC8AAC4AAC4AAC4AAC4AAC4A
AC4AAC4AAC4AADwAADwAADwAADwAADwAADwAADwAADwAADwAPgAAPgAAPgAAPgAAPgAAPgAAPgAA
PgAAAwAAAwAAAwAAAwAAAwAAAwAAAwAAAwAAAwAAgQAAgQAAgQAAgQAAgQAAgQAAgQAAgQAAdwAA
dwAAdwAAdwAAdwAAdwAAdwAAdwAAeAAAeAAAeAAAeAAAeAAAeAAAeAAAeAAAeAAAAAAAAAAAAAAA
AAAAAAAAAAAAAAAAAAAAlwAAlwAAlwAAlwAAlwAAlwAAlwAAlwAAAAIAAAIAAAIAAAIAAAIAAAIA
AAIAAAIAAAIAAIcAAIcAAIcAAIcAAIcAAIcAAIcAAIcAAF4AAF4AAF4AAF4AAF4AAF4AAF4AAF4A
AG0AAG0AAG0AAG0AAG0AAG0AAG0AAG0AAG0AAFYAAFYAAFYAAFYAAFYAAFYAAFYAAFYAAB8AAB8A
AB8AAB8AAB8AAB8AAB8AAB8AABQAABQAABQAABQAABQAABQAABQAABQAABQAADsAADsAADsAADsA
ADsAADsAADsAADsAAG8AAG8AAG8AAG8AAG8AAG8AAG8AAG8AAAEAAAEAAAEAAAEAAAEAAAEAAAEA
AAEAAAEAUQAAUQAAUQAAUQAAUQAAUQAAUQAAUQAAIQAAIQAAIQAAIQAAIQAAIQAAIQAAIQAASwAA
SwAASwAASwAASwAASwAASwAASwAASwAAUwAAUwAAUwAAUwAAUwAAUwAAUwAAUwAAUwD/////////
//////////////////////8AADoAADoAADoAADoAADoAADoAADoAADoAABcAABcAABcAABcAABcA
ABcAABcAABcAAAkAAAkAAAkAAAkAAAkAAAkAAAkAAAkAAAkAADYAADYAADYAADYAADYAADYAADYA
ADYAABIAABIAABIAABIAABIAABIAABIAABIAAAsAAAsAAAsAAAsAAAsAAAsAAAsAAAsAAAsACAAA
CAAACAAACAAACAAACAAACAAACAAAAAoAAAoAAAoAAAoAAAoAAAoAAAoAAAoARgAARgAARgAARgAA
RgAARgAARgAARgAARgAAQQAAQQAAQQAAQQAAQQAAQQAAQQAAQQAARgAARgAARgAARgAARgAARgAA
RgAARgAAWgAAWgAAWgAAWgAAWgAAWgAAWgAAWgAAWgAAWgAAWgAAWgAAWgAAWgAAWgAAWgAAWgAA
AgAAAgAAAgAAAgAAAgAAAgAAAgAAAgAAJgAAJgAAJgAAJgAAJgAAJgAAJgAAJgAAJgAAAB4AAB4A
AB4AAB4AAB4AAB4AAB4AAB4ABQAABQAABQAABQAABQAABQAABQAABQAAADYAADYAADYAADYAADYA
ADYAADYAADYAADYAABgAABgAABgAABgAABgAABgAABgAABgAADoAADoAADoAADoAADoAADoAADoA
ADoAADoAPgAAPgAAPgAAPgAAPgAAPgAAPgAAPgAAABsAABsAABsAABsAABsAABsAABsAABsACQAA
CQAACQAACQAACQAACQAACQAACQAACQAAABgAABgAABgAABgAABgAABgAABgAABgAEAAAEAAAEAAA
EAAAEAAAEAAAEAAAEAAARAAARAAARAAARAAARAAARAAARAAARAAARAAAQgAAQgAAQgAAQgAAQgAA
QgAAQgAAQgAAACUAACUAACUAACUAACUAACUAACUAACUAFwAAFwAAFwAAFwAAFwAAFwAAFwAAFwAA
FwAAAAYAAAYAAAYAAAYAAAYAAAYAAAYAAAYABwAABwAABwAABwAABwAABwAABwAABwAAADYAADYA
ADYAADYAADYAADYAADYAADYAADYAAAcAAAcAAAcAAAcAAAcAAAcAAAcAAAcAADkAADkAADkAADkA
ADkAADkAADkAADkAABUAABUAABUAABUAABUAABUAABUAABUAABUADQAADQAADQAADQAADQAADQAA
DQAADQAACAAACAAACAAACAAACAAACAAACAAACAAAAAkAAAkAAAkAAAkAAAkAAAkAAAkAAAkAAAkA
ABAAABAAABAAABAAABAAABAAABAAABAADQAADQAADQAADQAADQAADQAADQAADQAADQAAAAAAAAAA
AAAAAAAAAAAAAAAAAAAAAAAAMgAAMgAAMgAAMgAAMgAAMgAAMgAAMgAACQAACQAACQAACQAACQAA
CQAACQAACQAACQAAAA8AAA8AAA8AAA8AAA8AAA8AAA8AAA8AAAsAAAsAAAsAAAsAAAsAAAsAAAsA
AAsAACYAACYAACYAACYAACYAACYAACYAACYAACYAABIAABIAABIAABIAABIAABIAABIAABIAADQA
ADQAADQAADQAADQAADQAADQAADQAADT///////////////////////////////8AIgAAIgAAIgAA
IgAAIgAAIgAAIgAAIgAAhgAAhgAAhgAAhgAAhgAAhgAAhgAAhgAAiAAAiAAAiAAAiAAAiAAAiAAA
iAAAiAAAiAAAFAAAFAAAFAAAFAAAFAAAFAAAFAAAFAAAADQAADQAADQAADQAADQAADQAADQAADQA
ADwAADwAADwAADwAADwAADwAADwAADwAADwAACoAACoAACoAACoAACoAACoAACoAACoAAFYAAFYA
AFYAAFYAAFYAAFYAAFYAAFYAAAoAAAoAAAoAAAoAAAoAAAoAAAoAAAoAAAoAJQAAJQAAJQAAJQAA
JQAAJQAAJQAAJQAAADcAADcAADcAADcAADcAADcAADcAADcAADcAHgAAHgAAHgAAHgAAHgAAHgAA
HgAAHgAADQAADQAADQAADQAADQAADQAADQAADQAAKQAAKQAAKQAAKQAAKQAAKQAAKQAAKQAAKQAA
JAAAJAAAJAAAJAAAJAAAJAAAJAAAJAAAABwAABwAABwAABwAABwAABwAABwAABwAAD8AAD8AAD8A
AD8AAD8AAD8AAD8AAD8AAD8AAHEAAHEAAHEAAHEAAHEAAHEAAHEAAHEAMQAAMQAAMQAAMQAAMQAA
MQAAMQAAMQAAMQD///////////////////////////////8AAE0AAE0AAE0AAE0AAE0AAE0AAE0A
AE0AADQAADQAADQAADQAADQAADQAADQAADQAMQAAMQAAMQAAMQAAMQAAMQAAMQAAMQAAMQAAAAUA
AAUAAAUAAAUAAAUAAAUAAAUAAAUAAFMAAFMAAFMAAFMAAFMAAFMAAFMAAFMAFQAAFQAAFQAAFQAA
FQAAFQAAFQAAFQAAFQAAAEYAAEYAAEYAAEYAAEYAAEYAAEYAAEYARgAARgAARgAARgAARgAARgAA
RgAARgAALgAALgAALgAALgAALgAALgAALgAALgAALgAALgD/////////////////////////////
//////////8A////////////////////////////////////////////////iYmJaGho////////
////////mpqaFBQUiYmJ////////////aGhoq6urJSUl////eXl53d3dAwMD3d3d////zc3NNTU1
FBQUiYmJ////////////////////////////////////////////////AABLAABLAABLAABLAABL
AABLAABLAABLAABvAABvAABvAABvAABvAABvAABvAABvAABhAABhAABhAABhAABhAABhAABhAABh
AABhAAAVAAAVAAAVAAAVAAAVAAAVAAAVAAAVAAASAAASAAASAAASAAASAAASAAASAAASACEAACEA
ACEAACEAACEAACEAACEAACEAACEAABMAABMAABMAABMAABMAABMAABMAABMAACIAACIAACIAACIA
ACIAACIAACIAACIAAAALAAALAAALAAALAAALAAALAAALAAALAAALAGYAAGYAAGYAAGYAAGYAAGYA
AGYAAGYAAG0AAG0AAG0AAG0AAG0AAG0AAG0AAG0AAG8AAG8AAG8AAG8AAG8AAG8AAG8AAG8AAG8A
AG8A////////////////////////////AAA+AAA+AAA+AAA+AAA+AAA+AAA+AAA+ADMAADMAADMA
ADMAADMAADMAADMAADMAADMAAAAvAAAvAAAvAAAvAAAvAAAvAAAvAAAvAAAuAAAuAAAuAAAuAAAu
AAAuAAAuAAAuAAA8AAA8AAA8AAA8AAA8AAA8AAA8AAA8AAA8AD4AAD4AAD4AAD4AAD4AAD4AAD4A
AD4AAAMAAAMAAAMAAAMAAAMAAAMAAAMAAAMAAAMAAIEAAIEAAIEAAIEAAIEAAIEAAIEAAIEAAHcA
AHcAAHcAAHcAAHcAAHcAAHcAAHcAAHgAAHgAAHgAAHgAAHgAAHgAAHgAAHgAAHgAAAAAAAAAAAAA
AAAAAAAAAAAAAAAAAAAAAJcAAJcAAJcAAJcAAJcAAJcAAJcAAJcAAAACAAACAAACAAACAAACAAAC
AAACAAACAAACAACHAACHAACHAACHAACHAACHAACHAACHAABeAABeAABeAABeAABeAABeAABeAABe
AABtAABtAABtAABtAABtAABtAABtAABtAABtAABWAABWAABWAABWAABWAABWAABWAABWAAAfAAAf
AAAfAAAfAAAfAAAfAAAfAAAfAAAUAAAUAAAUAAAUAAAUAAAUAAAUAAAUAAAUAAA7AAA7AAA7AAA7
AAA7AAA7AAA7AAA7AABvAABvAABvAABvAABvAABvAABvAABvAAABAAABAAABAAABAAABAAABAAAB
AAABAAABAFEAAFEAAFEAAFEAAFEAAFEAAFEAAFEAACEAACEAACEAACEAACEAACEAACEAACEAAEsA
AEsAAEsAAEsAAEsAAEsAAEsAAEsAAEsAAFMAAFMAAFMAAFMAAFMAAFMAAFMAAFMAAFMA////////
////////////////////////AAA6AAA6AAA6AAA6AAA6AAA6AAA6AAA6AAAXAAAXAAAXAAAXAAAX
AAAXAAAXAAAXAAAJAAAJAAAJAAAJAAAJAAAJAAAJAAAJAAAJAAA2AAA2AAA2AAA2AAA2AAA2AAA2
AAA2AAASAAASAAASAAASAAASAAASAAASAAASAAALAAALAAALAAALAAALAAALAAALAAALAAALAAgA
AAgAAAgAAAgAAAgAAAgAAAgAAAgAAAAKAAAKAAAKAAAKAAAKAAAKAAAKAAAKAEYAAEYAAEYAAEYA
AEYAAEYAAEYAAEYAAEYAAEEAAEEAAEEAAEEAAEEAAEEAAEEAAEEAAEYAAEYAAEYAAEYAAEYAAEYA
AEYAAEYAAFoAAFoAAFoAAFoAAFoAAFoAAFoAAFoAAFoAAFoAAFoAAFoAAFoAAFoAAFoAAFoAAFoA
AAIAAAIAAAIAAAIAAAIAAAIAAAIAAAIAACYAACYAACYAACYAACYAACYAACYAACYAACYAAAAeAAAe
AAAeAAAeAAAeAAAeAAAeAAAeAAUAAAUAAAUAAAUAAAUAAAUAAAUAAAUAAAA2AAA2AAA2AAA2AAA2
AAA2AAA2AAA2AAA2AAAYAAAYAAAYAAAYAAAYAAAYAAAYAAAYAAA6AAA6AAA6AAA6AAA6AAA6AAA6
AAA6AAA6AD4AAD4AAD4AAD4AAD4AAD4AAD4AAD4AAAAbAAAbAAAbAAAbAAAbAAAbAAAbAAAbAAkA
AAkAAAkAAAkAAAkAAAkAAAkAAAkAAAkAAAAYAAAYAAAYAAAYAAAYAAAYAAAYAAAYABAAABAAABAA
ABAAABAAABAAABAAABAAAEQAAEQAAEQAAEQAAEQAAEQAAEQAAEQAAEQAAEIAAEIAAEIAAEIAAEIA
AEIAAEIAAEIAAAAlAAAlAAAlAAAlAAAlAAAlAAAlAAAlABcAABcAABcAABcAABcAABcAABcAABcA
ABcAAAAGAAAGAAAGAAAGAAAGAAAGAAAGAAAGAAcAAAcAAAcAAAcAAAcAAAcAAAcAAAcAAAA2AAA2
AAA2AAA2AAA2AAA2AAA2AAA2AAA2AAAHAAAHAAAHAAAHAAAHAAAHAAAHAAAHAAA5AAA5AAA5AAA5
AAA5AAA5AAA5AAA5AAAVAAAVAAAVAAAVAAAVAAAVAAAVAAAVAAAVAA0AAA0AAA0AAA0AAA0AAA0A
AA0AAA0AAAgAAAgAAAgAAAgAAAgAAAgAAAgAAAgAAAAJAAAJAAAJAAAJAAAJAAAJAAAJAAAJAAAJ
AAAQAAAQAAAQAAAQAAAQAAAQAAAQAAAQAA0AAA0AAA0AAA0AAA0AAA0AAA0AAA0AAA0AAAAAAAAA
AAAAAAAAAAAAAAAAAAAAAAAAADIAADIAADIAADIAADIAADIAADIAADIAAAkAAAkAAAkAAAkAAAkA
AAkAAAkAAAkAAAkAAAAPAAAPAAAPAAAPAAAPAAAPAAAPAAAPAAALAAALAAALAAALAAALAAALAAAL
AAALAAAmAAAmAAAmAAAmAAAmAAAmAAAmAAAmAAAmAAASAAASAAASAAASAAASAAASAAASAAASAAA0
AAA0AAA0AAA0AAA0AAA0AAA0AAA0AAA0////////////////////////////////ACIAACIAACIA
ACIAACIAACIAACIAACIAAIYAAIYAAIYAAIYAAIYAAIYAAIYAAIYAAIgAAIgAAIgAAIgAAIgAAIgA
AIgAAIgAAIgAABQAABQAABQAABQAABQAABQAABQAABQAAAA0AAA0AAA0AAA0AAA0AAA0AAA0AAA0
AAA8AAA8AAA8AAA8AAA8AAA8AAA8AAA8AAA8AAAqAAAqAAAqAAAqAAAqAAAqAAAqAAAqAABWAABW
AABWAABWAABWAABWAABWAABWAAAKAAAKAAAKAAAKAAAKAAAKAAAKAAAKAAAKACUAACUAACUAACUA
ACUAACUAACUAACUAAAA3AAA3AAA3AAA3AAA3AAA3AAA3AAA3AAA3AB4AAB4AAB4AAB4AAB4AAB4A
AB4AAB4AAA0AAA0AAA0AAA0AAA0AAA0AAA0AAA0AACkAACkAACkAACkAACkAACkAACkAACkAACkA
ACQAACQAACQAACQAACQAACQAACQAACQAAAAcAAAcAAAcAAAcAAAcAAAcAAAcAAAcAAA/AAA/AAA/
AAA/AAA/AAA/AAA/AAA/AAA/AABxAABxAABxAABxAABxAABxAABxAABxADEAADEAADEAADEAADEA
ADEAADEAADEAADEA////////////////////////////////AABNAABNAABNAABNAABNAABNAABN
AABNAAA0AAA0AAA0AAA0AAA0AAA0AAA0AAA0ADEAADEAADEAADEAADEAADEAADEAADEAADEAAAAF
AAAFAAAFAAAFAAAFAAAFAAAFAAAFAABTAABTAABTAABTAABTAABTAABTAABTABUAABUAABUAABUA
ABUAABUAABUAABUAABUAAABGAABGAABGAABGAABGAABGAABGAABGAEYAAEYAAEYAAEYAAEYAAEYA
AEYAAEYAAC4AAC4AAC4AAC4AAC4AAC4AAC4AAC4AAC4AAC4A////////////////////////////
////////////AP///////////////////////////////////////////////4mJiWhoaP//////
/////+7u7hQUFLy8vGhoaN3d3f///////2hoaEZGRomJif///93d3WhoaAMDA93d3d3d3QMDA4mJ
if///////////////////////////////////////////////////////wAASwAASwAASwAASwAA
SwAASwAASwAASwAAbwAAbwAAbwAAbwAAbwAAbwAAbwAAbwAAYQAAYQAAYQAAYQAAYQAAYQAAYQAA
YQAAYQAAFQAAFQAAFQAAFQAAFQAAFQAAFQAAFQAAEgAAEgAAEgAAEgAAEgAAEgAAEgAAEgAhAAAh
AAAhAAAhAAAhAAAhAAAhAAAhAAAhAAATAAATAAATAAATAAATAAATAAATAAATAAAiAAAiAAAiAAAi
AAAiAAAiAAAiAAAiAAAACwAACwAACwAACwAACwAACwAACwAACwAACwBmAABmAABmAABmAABmAABm
AABmAABmAABtAABtAABtAABtAABtAABtAABtAABtAABvAABvAABvAABvAABvAABvAABvAABvAABv
AABvAP///////////////////////////wAAPgAAPgAAPgAAPgAAPgAAPgAAPgAAPgAzAAAzAAAz
AAAzAAAzAAAzAAAzAAAzAAAzAAAALwAALwAALwAALwAALwAALwAALwAALwAALgAALgAALgAALgAA
LgAALgAALgAALgAAPAAAPAAAPAAAPAAAPAAAPAAAPAAAPAAAPAA+AAA+AAA+AAA+AAA+AAA+AAA+
AAA+AAADAAADAAADAAADAAADAAADAAADAAADAAADAACBAACBAACBAACBAACBAACBAACBAACBAAB3
AAB3AAB3AAB3AAB3AAB3AAB3AAB3AAB4AAB4AAB4AAB4AAB4AAB4AAB4AAB4AAB4AAAAAAAAAAAA
AAAAAAAAAAAAAAAAAAAAAACXAACXAACXAACXAACXAACXAACXAACXAAAAAgAAAgAAAgAAAgAAAgAA
AgAAAgAAAgAAAgAAhwAAhwAAhwAAhwAAhwAAhwAAhwAAhwAAXgAAXgAAXgAAXgAAXgAAXgAAXgAA
XgAAbQAAbQAAbQAAbQAAbQAAbQAAbQAAbQAAbQAAVgAAVgAAVgAAVgAAVgAAVgAAVgAAVgAAHwAA
HwAAHwAAHwAAHwAAHwAAHwAAHwAAFAAAFAAAFAAAFAAAFAAAFAAAFAAAFAAAFAAAOwAAOwAAOwAA
OwAAOwAAOwAAOwAAOwAAbwAAbwAAbwAAbwAAbwAAbwAAbwAAbwAAAQAAAQAAAQAAAQAAAQAAAQAA
AQAAAQAAAQBRAABRAABRAABRAABRAABRAABRAABRAAAhAAAhAAAhAAAhAAAhAAAhAAAhAAAhAABL
AABLAABLAABLAABLAABLAABLAABLAABLAABTAABTAABTAABTAABTAABTAABTAABTAABTAP//////
/////////////////////////wAAOgAAOgAAOgAAOgAAOgAAOgAAOgAAOgAAFwAAFwAAFwAAFwAA
FwAAFwAAFwAAFwAACQAACQAACQAACQAACQAACQAACQAACQAACQAANgAANgAANgAANgAANgAANgAA
NgAANgAAEgAAEgAAEgAAEgAAEgAAEgAAEgAAEgAACwAACwAACwAACwAACwAACwAACwAACwAACwAI
AAAIAAAIAAAIAAAIAAAIAAAIAAAIAAAACgAACgAACgAACgAACgAACgAACgAACgBGAABGAABGAABG
AABGAABGAABGAABGAABGAABBAABBAABBAABBAABBAABBAABBAABBAABGAABGAABGAABGAABGAABG
AABGAABGAABaAABaAABaAABaAABaAABaAABaAABaAABaAABaAABaAABaAABaAABaAABaAABaAABa
AAACAAACAAACAAACAAACAAACAAACAAACAAAmAAAmAAAmAAAmAAAmAAAmAAAmAAAmAAAmAAAAHgAA
HgAAHgAAHgAAHgAAHgAAHgAAHgAFAAAFAAAFAAAFAAAFAAAFAAAFAAAFAAAANgAANgAANgAANgAA
NgAANgAANgAANgAANgAAGAAAGAAAGAAAGAAAGAAAGAAAGAAAGAAAOgAAOgAAOgAAOgAAOgAAOgAA
OgAAOgAAOgA+AAA+AAA+AAA+AAA+AAA+AAA+AAA+AAAAGwAAGwAAGwAAGwAAGwAAGwAAGwAAGwAJ
AAAJAAAJAAAJAAAJAAAJAAAJAAAJAAAJAAAAGAAAGAAAGAAAGAAAGAAAGAAAGAAAGAAQAAAQAAAQ
AAAQAAAQAAAQAAAQAAAQAABEAABEAABEAABEAABEAABEAABEAABEAABEAABCAABCAABCAABCAABC
AABCAABCAABCAAAAJQAAJQAAJQAAJQAAJQAAJQAAJQAAJQAXAAAXAAAXAAAXAAAXAAAXAAAXAAAX
AAAXAAAABgAABgAABgAABgAABgAABgAABgAABgAHAAAHAAAHAAAHAAAHAAAHAAAHAAAHAAAANgAA
NgAANgAANgAANgAANgAANgAANgAANgAABwAABwAABwAABwAABwAABwAABwAABwAAOQAAOQAAOQAA
OQAAOQAAOQAAOQAAOQAAFQAAFQAAFQAAFQAAFQAAFQAAFQAAFQAAFQANAAANAAANAAANAAANAAAN
AAANAAANAAAIAAAIAAAIAAAIAAAIAAAIAAAIAAAIAAAACQAACQAACQAACQAACQAACQAACQAACQAA
CQAAEAAAEAAAEAAAEAAAEAAAEAAAEAAAEAANAAANAAANAAANAAANAAANAAANAAANAAANAAAAAAAA
AAAAAAAAAAAAAAAAAAAAAAAAAAAyAAAyAAAyAAAyAAAyAAAyAAAyAAAyAAAJAAAJAAAJAAAJAAAJ
AAAJAAAJAAAJAAAJAAAADwAADwAADwAADwAADwAADwAADwAADwAACwAACwAACwAACwAACwAACwAA
CwAACwAAJgAAJgAAJgAAJgAAJgAAJgAAJgAAJgAAJgAAEgAAEgAAEgAAEgAAEgAAEgAAEgAAEgAA
NAAANAAANAAANAAANAAANAAANAAANAAANP///////////////////////////////wAiAAAiAAAi
AAAiAAAiAAAiAAAiAAAiAACGAACGAACGAACGAACGAACGAACGAACGAACIAACIAACIAACIAACIAACI
AACIAACIAACIAAAUAAAUAAAUAAAUAAAUAAAUAAAUAAAUAAAANAAANAAANAAANAAANAAANAAANAAA
NAAAPAAAPAAAPAAAPAAAPAAAPAAAPAAAPAAAPAAAKgAAKgAAKgAAKgAAKgAAKgAAKgAAKgAAVgAA
VgAAVgAAVgAAVgAAVgAAVgAAVgAACgAACgAACgAACgAACgAACgAACgAACgAACgAlAAAlAAAlAAAl
AAAlAAAlAAAlAAAlAAAANwAANwAANwAANwAANwAANwAANwAANwAANwAeAAAeAAAeAAAeAAAeAAAe
AAAeAAAeAAANAAANAAANAAANAAANAAANAAANAAANAAApAAApAAApAAApAAApAAApAAApAAApAAAp
AAAkAAAkAAAkAAAkAAAkAAAkAAAkAAAkAAAAHAAAHAAAHAAAHAAAHAAAHAAAHAAAHAAAPwAAPwAA
PwAAPwAAPwAAPwAAPwAAPwAAPwAAcQAAcQAAcQAAcQAAcQAAcQAAcQAAcQAxAAAxAAAxAAAxAAAx
AAAxAAAxAAAxAAAxAP///////////////////////////////wAATQAATQAATQAATQAATQAATQAA
TQAATQAANAAANAAANAAANAAANAAANAAANAAANAAxAAAxAAAxAAAxAAAxAAAxAAAxAAAxAAAxAAAA
BQAABQAABQAABQAABQAABQAABQAABQAAUwAAUwAAUwAAUwAAUwAAUwAAUwAAUwAVAAAVAAAVAAAV
AAAVAAAVAAAVAAAVAAAVAAAARgAARgAARgAARgAARgAARgAARgAARgBGAABGAABGAABGAABGAABG
AABGAABGAAAuAAAuAAAuAAAuAAAuAAAuAAAuAAAuAAAuAAAuAP//////////////////////////
/////////////wD///////////////////////////////////////9XV1f///+JiYloaGj///9X
V1f///9oaGhoaGj////d3d1XV1f///////9GRkYUFBTu7u7///////9oaGgDAwPd3d28vLwUFBTu
7u7u7u41NTX///////////////////////////////////////////////8AAEsAAEsAAEsAAEsA
AEsAAEsAAEsAAEsAAG8AAG8AAG8AAG8AAG8AAG8AAG8AAG8AAGEAAGEAAGEAAGEAAGEAAGEAAGEA
AGEAAGEAABUAABUAABUAABUAABUAABUAABUAABUAABIAABIAABIAABIAABIAABIAABIAABIAIQAA
IQAAIQAAIQAAIQAAIQAAIQAAIQAAIQAAEwAAEwAAEwAAEwAAEwAAEwAAEwAAEwAAIgAAIgAAIgAA
IgAAIgAAIgAAIgAAIgAAAAsAAAsAAAsAAAsAAAsAAAsAAAsAAAsAAAsAZgAAZgAAZgAAZgAAZgAA
ZgAAZgAAZgAAbQAAbQAAbQAAbQAAbQAAbQAAbQAAbQAAbwAAbwAAbwAAbwAAbwAAbwAAbwAAbwAA
bwAAbwD///////////////////////////8AAD4AAD4AAD4AAD4AAD4AAD4AAD4AAD4AMwAAMwAA
MwAAMwAAMwAAMwAAMwAAMwAAMwAAAC8AAC8AAC8AAC8AAC8AAC8AAC8AAC8AAC4AAC4AAC4AAC4A
AC4AAC4AAC4AAC4AADwAADwAADwAADwAADwAADwAADwAADwAADwAPgAAPgAAPgAAPgAAPgAAPgAA
PgAAPgAAAwAAAwAAAwAAAwAAAwAAAwAAAwAAAwAAAwAAgQAAgQAAgQAAgQAAgQAAgQAAgQAAgQAA
dwAAdwAAdwAAdwAAdwAAdwAAdwAAdwAAeAAAeAAAeAAAeAAAeAAAeAAAeAAAeAAAeAAAAAAAAAAA
AAAAAAAAAAAAAAAAAAAAAAAAlwAAlwAAlwAAlwAAlwAAlwAAlwAAlwAAAAIAAAIAAAIAAAIAAAIA
AAIAAAIAAAIAAAIAAIcAAIcAAIcAAIcAAIcAAIcAAIcAAIcAAF4AAF4AAF4AAF4AAF4AAF4AAF4A
AF4AAG0AAG0AAG0AAG0AAG0AAG0AAG0AAG0AAG0AAFYAAFYAAFYAAFYAAFYAAFYAAFYAAFYAAB8A
AB8AAB8AAB8AAB8AAB8AAB8AAB8AABQAABQAABQAABQAABQAABQAABQAABQAABQAADsAADsAADsA
ADsAADsAADsAADsAADsAAG8AAG8AAG8AAG8AAG8AAG8AAG8AAG8AAAEAAAEAAAEAAAEAAAEAAAEA
AAEAAAEAAAEAUQAAUQAAUQAAUQAAUQAAUQAAUQAAUQAAIQAAIQAAIQAAIQAAIQAAIQAAIQAAIQAA
SwAASwAASwAASwAASwAASwAASwAASwAASwAAUwAAUwAAUwAAUwAAUwAAUwAAUwAAUwAAUwD/////
//////////////////////////8AADoAADoAADoAADoAADoAADoAADoAADoAABcAABcAABcAABcA
ABcAABcAABcAABcAAAkAAAkAAAkAAAkAAAkAAAkAAAkAAAkAAAkAADYAADYAADYAADYAADYAADYA
ADYAADYAABIAABIAABIAABIAABIAABIAABIAABIAAAsAAAsAAAsAAAsAAAsAAAsAAAsAAAsAAAsA
CAAACAAACAAACAAACAAACAAACAAACAAAAAoAAAoAAAoAAAoAAAoAAAoAAAoAAAoARgAARgAARgAA
RgAARgAARgAARgAARgAARgAAQQAAQQAAQQAAQQAAQQAAQQAAQQAAQQAARgAARgAARgAARgAARgAA
RgAARgAARgAAWgAAWgAAWgAAWgAAWgAAWgAAWgAAWgAAWgAAWgAAWgAAWgAAWgAAWgAAWgAAWgAA
WgAAAgAAAgAAAgAAAgAAAgAAAgAAAgAAAgAAJgAAJgAAJgAAJgAAJgAAJgAAJgAAJgAAJgAAAB4A
AB4AAB4AAB4AAB4AAB4AAB4AAB4ABQAABQAABQAABQAABQAABQAABQAABQAAADYAADYAADYAADYA
ADYAADYAADYAADYAADYAABgAABgAABgAABgAABgAABgAABgAABgAADoAADoAADoAADoAADoAADoA
ADoAADoAADoAPgAAPgAAPgAAPgAAPgAAPgAAPgAAPgAAABsAABsAABsAABsAABsAABsAABsAABsA
CQAACQAACQAACQAACQAACQAACQAACQAACQAAABgAABgAABgAABgAABgAABgAABgAABgAEAAAEAAA
EAAAEAAAEAAAEAAAEAAAEAAARAAARAAARAAARAAARAAARAAARAAARAAARAAAQgAAQgAAQgAAQgAA
QgAAQgAAQgAAQgAAACUAACUAACUAACUAACUAACUAACUAACUAFwAAFwAAFwAAFwAAFwAAFwAAFwAA
FwAAFwAAAAYAAAYAAAYAAAYAAAYAAAYAAAYAAAYABwAABwAABwAABwAABwAABwAABwAABwAAADYA
ADYAADYAADYAADYAADYAADYAADYAADYAAAcAAAcAAAcAAAcAAAcAAAcAAAcAAAcAADkAADkAADkA
ADkAADkAADkAADkAADkAABUAABUAABUAABUAABUAABUAABUAABUAABUADQAADQAADQAADQAADQAA
DQAADQAADQAACAAACAAACAAACAAACAAACAAACAAACAAAAAkAAAkAAAkAAAkAAAkAAAkAAAkAAAkA
AAkAABAAABAAABAAABAAABAAABAAABAAABAADQAADQAADQAADQAADQAADQAADQAADQAADQAAAAAA
AAAAAAAAAAAAAAAAAAAAAAAAAAAAMgAAMgAAMgAAMgAAMgAAMgAAMgAAMgAACQAACQAACQAACQAA
CQAACQAACQAACQAACQAAAA8AAA8AAA8AAA8AAA8AAA8AAA8AAA8AAAsAAAsAAAsAAAsAAAsAAAsA
AAsAAAsAACYAACYAACYAACYAACYAACYAACYAACYAACYAABIAABIAABIAABIAABIAABIAABIAABIA
ADQAADQAADQAADQAADQAADQAADQAADQAADT///////////////////////////////8AIgAAIgAA
IgAAIgAAIgAAIgAAIgAAIgAAhgAAhgAAhgAAhgAAhgAAhgAAhgAAhgAAiAAAiAAAiAAAiAAAiAAA
iAAAiAAAiAAAiAAAFAAAFAAAFAAAFAAAFAAAFAAAFAAAFAAAADQAADQAADQAADQAADQAADQAADQA
ADQAADwAADwAADwAADwAADwAADwAADwAADwAADwAACoAACoAACoAACoAACoAACoAACoAACoAAFYA
AFYAAFYAAFYAAFYAAFYAAFYAAFYAAAoAAAoAAAoAAAoAAAoAAAoAAAoAAAoAAAoAJQAAJQAAJQAA
JQAAJQAAJQAAJQAAJQAAADcAADcAADcAADcAADcAADcAADcAADcAADcAHgAAHgAAHgAAHgAAHgAA
HgAAHgAAHgAADQAADQAADQAADQAADQAADQAADQAADQAAKQAAKQAAKQAAKQAAKQAAKQAAKQAAKQAA
KQAAJAAAJAAAJAAAJAAAJAAAJAAAJAAAJAAAABwAABwAABwAABwAABwAABwAABwAABwAAD8AAD8A
AD8AAD8AAD8AAD8AAD8AAD8AAD8AAHEAAHEAAHEAAHEAAHEAAHEAAHEAAHEAMQAAMQAAMQAAMQAA
MQAAMQAAMQAAMQAAMQD///////////////////////////////8AAE0AAE0AAE0AAE0AAE0AAE0A
AE0AAE0AADQAADQAADQAADQAADQAADQAADQAADQAMQAAMQAAMQAAMQAAMQAAMQAAMQAAMQAAMQAA
AAUAAAUAAAUAAAUAAAUAAAUAAAUAAAUAAFMAAFMAAFMAAFMAAFMAAFMAAFMAAFMAFQAAFQAAFQAA
FQAAFQAAFQAAFQAAFQAAFQAAAEYAAEYAAEYAAEYAAEYAAEYAAEYAAEYARgAARgAARgAARgAARgAA
RgAARgAARgAALgAALgAALgAALgAALgAALgAALgAALgAALgAALgD/////////////////////////
//////////////8A////////////////////////////////////////NTU1AwMDAwMDAwMDAwMD
FBQUAwMDAwMDAwMD////mpqaAwMDAwMDAwMDAwMDaGho////////////vLy8AwMDAwMD////aGho
AwMDNTU1aGho////////////////////////////////////////////////AABLAABLAABLAABL
AABLAABLAABLAABLAABvAABvAABvAABvAABvAABvAABvAABvAABhAABhAABhAABhAABhAABhAABh
AABhAABhAAAVAAAVAAAVAAAVAAAVAAAVAAAVAAAVAAASAAASAAASAAASAAASAAASAAASAAASACEA
ACEAACEAACEAACEAACEAACEAACEAACEAABMAABMAABMAABMAABMAABMAABMAABMAACIAACIAACIA
ACIAACIAACIAACIAACIAAAALAAALAAALAAALAAALAAALAAALAAALAAALAGYAAGYAAGYAAGYAAGYA
AGYAAGYAAGYAAG0AAG0AAG0AAG0AAG0AAG0AAG0AAG0AAG8AAG8AAG8AAG8AAG8AAG8AAG8AAG8A
AG8AAG8A////////////////////////////AAA+AAA+AAA+AAA+AAA+AAA+AAA+AAA+ADMAADMA
ADMAADMAADMAADMAADMAADMAADMAAAAvAAAvAAAvAAAvAAAvAAAvAAAvAAAvAAAuAAAuAAAuAAAu
AAAuAAAuAAAuAAAuAAA8AAA8AAA8AAA8AAA8AAA8AAA8AAA8AAA8AD4AAD4AAD4AAD4AAD4AAD4A
AD4AAD4AAAMAAAMAAAMAAAMAAAMAAAMAAAMAAAMAAAMAAIEAAIEAAIEAAIEAAIEAAIEAAIEAAIEA
AHcAAHcAAHcAAHcAAHcAAHcAAHcAAHcAAHgAAHgAAHgAAHgAAHgAAHgAAHgAAHgAAHgAAAAAAAAA
AAAAAAAAAAAAAAAAAAAAAAAAAJcAAJcAAJcAAJcAAJcAAJcAAJcAAJcAAAACAAACAAACAAACAAAC
AAACAAACAAACAAACAACHAACHAACHAACHAACHAACHAACHAACHAABeAABeAABeAABeAABeAABeAABe
AABeAABtAABtAABtAABtAABtAABtAABtAABtAABtAABWAABWAABWAABWAABWAABWAABWAABWAAAf
AAAfAAAfAAAfAAAfAAAfAAAfAAAfAAAUAAAUAAAUAAAUAAAUAAAUAAAUAAAUAAAUAAA7AAA7AAA7
AAA7AAA7AAA7AAA7AAA7AABvAABvAABvAABvAABvAABvAABvAABvAAABAAABAAABAAABAAABAAAB
AAABAAABAAABAFEAAFEAAFEAAFEAAFEAAFEAAFEAAFEAACEAACEAACEAACEAACEAACEAACEAACEA
AEsAAEsAAEsAAEsAAEsAAEsAAEsAAEsAAEsAAFMAAFMAAFMAAFMAAFMAAFMAAFMAAFMAAFMA////
////////////////////////////AAA6AAA6AAA6AAA6AAA6AAA6AAA6AAA6AAAXAAAXAAAXAAAX
AAAXAAAXAAAXAAAXAAAJAAAJAAAJAAAJAAAJAAAJAAAJAAAJAAAJAAA2AAA2AAA2AAA2AAA2AAA2
AAA2AAA2AAASAAASAAASAAASAAASAAASAAASAAASAAALAAALAAALAAALAAALAAALAAALAAALAAAL
AAgAAAgAAAgAAAgAAAgAAAgAAAgAAAgAAAAKAAAKAAAKAAAKAAAKAAAKAAAKAAAKAEYAAEYAAEYA
AEYAAEYAAEYAAEYAAEYAAEYAAEEAAEEAAEEAAEEAAEEAAEEAAEEAAEEAAEYAAEYAAEYAAEYAAEYA
AEYAAEYAAEYAAFoAAFoAAFoAAFoAAFoAAFoAAFoAAFoAAFoAAFoAAFoAAFoAAFoAAFoAAFoAAFoA
AFoAAAIAAAIAAAIAAAIAAAIAAAIAAAIAAAIAACYAACYAACYAACYAACYAACYAACYAACYAACYAAAAe
AAAeAAAeAAAeAAAeAAAeAAAeAAAeAAUAAAUAAAUAAAUAAAUAAAUAAAUAAAUAAAA2AAA2AAA2AAA2
AAA2AAA2AAA2AAA2AAA2AAAYAAAYAAAYAAAYAAAYAAAYAAAYAAAYAAA6AAA6AAA6AAA6AAA6AAA6
AAA6AAA6AAA6AD4AAD4AAD4AAD4AAD4AAD4AAD4AAD4AAAAbAAAbAAAbAAAbAAAbAAAbAAAbAAAb
AAkAAAkAAAkAAAkAAAkAAAkAAAkAAAkAAAkAAAAYAAAYAAAYAAAYAAAYAAAYAAAYAAAYABAAABAA
ABAAABAAABAAABAAABAAABAAAEQAAEQAAEQAAEQAAEQAAEQAAEQAAEQAAEQAAEIAAEIAAEIAAEIA
AEIAAEIAAEIAAEIAAAAlAAAlAAAlAAAlAAAlAAAlAAAlAAAlABcAABcAABcAABcAABcAABcAABcA
ABcAABcAAAAGAAAGAAAGAAAGAAAGAAAGAAAGAAAGAAcAAAcAAAcAAAcAAAcAAAcAAAcAAAcAAAA2
AAA2AAA2AAA2AAA2AAA2AAA2AAA2AAA2AAAHAAAHAAAHAAAHAAAHAAAHAAAHAAAHAAA5AAA5AAA5
AAA5AAA5AAA5AAA5AAA5AAAVAAAVAAAVAAAVAAAVAAAVAAAVAAAVAAAVAA0AAA0AAA0AAA0AAA0A
AA0AAA0AAA0AAAgAAAgAAAgAAAgAAAgAAAgAAAgAAAgAAAAJAAAJAAAJAAAJAAAJAAAJAAAJAAAJ
AAAJAAAQAAAQAAAQAAAQAAAQAAAQAAAQAAAQAA0AAA0AAA0AAA0AAA0AAA0AAA0AAA0AAA0AAAAA
AAAAAAAAAAAAAAAAAAAAAAAAAAAAADIAADIAADIAADIAADIAADIAADIAADIAAAkAAAkAAAkAAAkA
AAkAAAkAAAkAAAkAAAkAAAAPAAAPAAAPAAAPAAAPAAAPAAAPAAAPAAALAAALAAALAAALAAALAAAL
AAALAAALAAAmAAAmAAAmAAAmAAAmAAAmAAAmAAAmAAAmAAASAAASAAASAAASAAASAAASAAASAAAS
AAA0AAA0AAA0AAA0AAA0AAA0AAA0AAA0AAA0////////////////////////////////ACIAACIA
ACIAACIAACIAACIAACIAACIAAIYAAIYAAIYAAIYAAIYAAIYAAIYAAIYAAIgAAIgAAIgAAIgAAIgA
AIgAAIgAAIgAAIgAABQAABQAABQAABQAABQAABQAABQAABQAAAA0AAA0AAA0AAA0AAA0AAA0AAA0
AAA0AAA8AAA8AAA8AAA8AAA8AAA8AAA8AAA8AAA8AAAqAAAqAAAqAAAqAAAqAAAqAAAqAAAqAABW
AABWAABWAABWAABWAABWAABWAABWAAAKAAAKAAAKAAAKAAAKAAAKAAAKAAAKAAAKACUAACUAACUA
ACUAACUAACUAACUAACUAAAA3AAA3AAA3AAA3AAA3AAA3AAA3AAA3AAA3AB4AAB4AAB4AAB4AAB4A
AB4AAB4AAB4AAA0AAA0AAA0AAA0AAA0AAA0AAA0AAA0AACkAACkAACkAACkAACkAACkAACkAACkA
ACkAACQAACQAACQAACQAACQAACQAACQAACQAAAAcAAAcAAAcAAAcAAAcAAAcAAAcAAAcAAA/AAA/
AAA/AAA/AAA/AAA/AAA/AAA/AAA/AABxAABxAABxAABxAABxAABxAABxAABxADEAADEAADEAADEA
ADEAADEAADEAADEAADEA////////////////////////////////AABNAABNAABNAABNAABNAABN
AABNAABNAAA0AAA0AAA0AAA0AAA0AAA0AAA0AAA0ADEAADEAADEAADEAADEAADEAADEAADEAADEA
AAAFAAAFAAAFAAAFAAAFAAAFAAAFAAAFAABTAABTAABTAABTAABTAABTAABTAABTABUAABUAABUA
ABUAABUAABUAABUAABUAABUAAABGAABGAABGAABGAABGAABGAABGAABGAEYAAEYAAEYAAEYAAEYA
AEYAAEYAAEYAAC4AAC4AAC4AAC4AAC4AAC4AAC4AAC4AAC4AAC4A////////////////////////
////////////////AP//////////////////////////////////////////////////////////
////////////////////////////////////////////////////////////////////////////
/////////////////////////////////////////////////////////////wCYAACYAACYAACY
AACYAACYAACYAACYAADlAADlAADlAADlAADlAADlAADlAADlAAChAAChAAChAAChAAChAAChAACh
AAChAAChAAAA5QAA5QAA5QAA5QAA5QAA5QAA5QAA5QAA/wAA/wAA/wAA/wAA/wAA/wAA/wAA/wAA
/wAA/wAA/wAA/wAA/wAA/wAA/wAA/wAA/wAA/wAA/wAA/wAA/wAA/wAA/wAA/wAA/wBdAABdAABd
AABdAABdAABdAABdAABdAAD/AAD/AAD/AAD/AAD/AAD/AAD/AAD/AAD/AAD/AAD/AAD/AAD/AAD/
AAD/AAD/AAD/AAAA/wAA/wAA/wAA/wAA/wAA/wAA/wAA/wD/AAD/AAD/AAD/AAD/AAD/AAD/AAD/
AAD/AAD/AP///////////////////////////wD/AAD/AAD/AAD/AAD/AAD/AAD/AAD/AABQAABQ
AABQAABQAABQAABQAABQAABQAABQAACwAACwAACwAACwAACwAACwAACwAACwAAAAhgAAhgAAhgAA
hgAAhgAAhgAAhgAAhgAAjAAAjAAAjAAAjAAAjAAAjAAAjAAAjAAAjAAA/wAA/wAA/wAA/wAA/wAA
/wAA/wAA/wAA/wAA/wAA/wAA/wAA/wAA/wAA/wAA/wAA/wAA/wAA/wAA/wAA/wAA/wAA/wAA/wAA
/wAA/wAA/wAA/wAA/wAA/wAA/wAA/wAA/wAAzgAAzgAAzgAAzgAAzgAAzgAAzgAAzgAAzgBsAABs
AABsAABsAABsAABsAABsAABsAACRAACRAACRAACRAACRAACRAACRAACRAAD/AAD/AAD/AAD/AAD/
AAD/AAD/AAD/AAD/AAD/AAD/AAD/AAD/AAD/AAD/AAD/AAD/AAD4AAD4AAD4AAD4AAD4AAD4AAD4
AAD4AAD/AAD/AAD/AAD/AAD/AAD/AAD/AAD/AAD/AAAHAAAHAAAHAAAHAAAHAAAHAAAHAAAHAAAA
/wAA/wAA/wAA/wAA/wAA/wAA/wAA/wAAmwAAmwAAmwAAmwAAmwAAmwAAmwAAmwAAmwDbAADbAADb
AADbAADbAADbAADbAADbAADpAADpAADpAADpAADpAADpAADpAADpAACdAACdAACdAACdAACdAACd
AACdAACdAACdAAAAZwAAZwAAZwAAZwAAZwAAZwAAZwAAZwAAowAAowAAowAAowAAowAAowAAowAA
owADAAADAAADAAADAAADAAADAAADAAADAAADAAB+AAB+AAB+AAB+AAB+AAB+AAB+AAB+AAB+AP//
/////////////////////////////wCkAACkAACkAACkAACkAACkAACkAACkAADFAADFAADFAADF
AADFAADFAADFAADFAAC+AAC+AAC+AAC+AAC+AAC+AAC+AAC+AAC+AABiAABiAABiAABiAABiAABi
AABiAABiAACMAACMAACMAACMAACMAACMAACMAACMAAAAOgAAOgAAOgAAOgAAOgAAOgAAOgAAOgAA
OgAAogAAogAAogAAogAAogAAogAAogAAogAA/wAA/wAA/wAA/wAA/wAA/wAA/wAA/wAA/wAA/wAA
/wAA/wAA/wAA/wAA/wAA/wAA/wAA/wAA/wAA/wAA/wAA/wAA/wAA/wAA/wAA/wAA/wAA/wAA/wAA
/wAA/wAA/wAA/wAA0AAA0AAA0AAA0AAA0AAA0AAA0AAA0AAA0AABAAABAAABAAABAAABAAABAAAB
AAABAACKAACKAACKAACKAACKAACKAACKAACKAAD/AAD/AAD/AAD/AAD/AAD/AAD/AAD/AAD/AAD/
AAD/AAD/AAD/AAD/AAD/AAD/AAD/AAD/AAD/AAD/AAD/AAD/AAD/AAD/AAD/AAC5AAC5AAC5AAC5
AAC5AAC5AAC5AAC5AAC5AACOAACOAACOAACOAACOAACOAACOAACOAAAPAAAPAAAPAAAPAAAPAAAP
AAAPAAAPAAAPAAAAKgAAKgAAKgAAKgAAKgAAKgAAKgAAKgAAogAAogAAogAAogAAogAAogAAogAA
ogAAqwAAqwAAqwAAqwAAqwAAqwAAqwAAqwAAqwAA8AAA8AAA8AAA8AAA8AAA8AAA8AAA8AAAuQAA
uQAAuQAAuQAAuQAAuQAAuQAAuQAAawAAawAAawAAawAAawAAawAAawAAawAAawAWAAAWAAAWAAAW
AAAWAAAWAAAWAAAWAAB4AAB4AAB4AAB4AAB4AAB4AAB4AAB4AAB3AAB3AAB3AAB3AAB3AAB3AAB3
AAB3AAB3AADPAADPAADPAADPAADPAADPAADPAADPAACXAACXAACXAACXAACXAACXAACXAACXAAA9
AAA9AAA9AAA9AAA9AAA9AAA9AAA9AAA9AAAuAAAuAAAuAAAuAAAuAAAuAAAuAAAuAAAARAAARAAA
RAAARAAARAAARAAARAAARAAAggAAggAAggAAggAAggAAggAAggAAggAAggAAmQAAmQAAmQAAmQAA
mQAAmQAAmQAAmQAAogAAogAAogAAogAAogAAogAAogAAogAApgAApgAApgAApgAApgAApgAApgAA
pgAApgAAZwAAZwAAZwAAZwAAZwAAZwAAZwAAZwAAXAAAXAAAXAAAXAAAXAAAXAAAXAAAXAAAXAAA
bwAAbwAAbwAAbwAAbwAAbwAAbwAAbwAYAAAYAAAYAAAYAAAYAAAYAAAYAAAYAAA0AAA0AAA0AAA0
AAA0AAA0AAA0AAA0AAA0AAAwAAAwAAAwAAAwAAAwAAAwAAAwAAAwAABxAABxAABxAABxAABxAABx
AABxAABxAAB8AAB8AAB8AAB8AAB8AAB8AAB8AAB8AAB8AABbAABbAABbAABbAABbAABbAABbAABb
AAAXAAAXAAAXAAAXAAAXAAAXAAAXAAAXAAAXAP///////////////////////////////wAA/wAA
/wAA/wAA/wAA/wAA/wAA/wAA/wAA/wAA/wAA/wAA/wAA/wAA/wAA/wAA/wAA1AAA1AAA1AAA1AAA
1AAA1AAA1AAA1AAA1AD/AAD/AAD/AAD/AAD/AAD/AAD/AAD/AAD/AAD/AAD/AAD/AAD/AAD/AAD/
AAD/AAD/AAD/AAD/AAD/AAD/AAD/AAD/AAD/AAD/AAD/AAD/AAD/AAD/AAD/AAD/AAD/AAD/AAAA
mAAAmAAAmAAAmAAAmAAAmAAAmAAAmAAAtQAAtQAAtQAAtQAAtQAAtQAAtQAAtQAAtQAAoAAAoAAA
oAAAoAAAoAAAoAAAoAAAoAAA/wAA/wAA/wAA/wAA/wAA/wAA/wAA/wAA/wBJAABJAABJAABJAABJ
AABJAABJAABJAAD/AAD/AAD/AAD/AAD/AAD/AAD/AAD/AAD/AAD/AAD/AAD/AAD/AAD/AAD/AAD/
AAD/AACrAACrAACrAACrAACrAACrAACrAACrAAAtAAAtAAAtAAAtAAAtAAAtAAAtAAAtAAAAZwAA
ZwAAZwAAZwAAZwAAZwAAZwAAZwAAZwAA0AAA0AAA0AAA0AAA0AAA0AAA0AAA0AAAgAAAgAAAgAAA
gAAAgAAAgAAAgAAAgAAAgP///////////////////////////////wAA/wAA/wAA/wAA/wAA/wAA
/wAA/wAA/wAA/wAA/wAA/wAA/wAA/wAA/wAA/wAA/wAAZQAAZQAAZQAAZQAAZQAAZQAAZQAAZQAA
ZQDJAADJAADJAADJAADJAADJAADJAADJAACMAACMAACMAACMAACMAACMAACMAACMAAD/AAD/AAD/
AAD/AAD/AAD/AAD/AAD/AAD/AACvAACvAACvAACvAACvAACvAACvAACvAAAAVgAAVgAAVgAAVgAA
VgAAVgAAVgAAVgAA1wAA1wAA1wAA1wAA1wAA1wAA1wAA1wAA1wAA1///////////////////////
/////////////////wD///////////////////////////////////+JiYmampoDAwMDAwOJiYn/
//////8DAwMDAwMDAwPd3d28vLwDAwMDAwMlJSW8vLwDAwMDAwMDAwPd3d1GRkYDAwMlJSX///95
eXk1NTUUFBSampr///////////////////////////////////////////////8AmAAAmAAAmAAA
mAAAmAAAmAAAmAAAmAAA5QAA5QAA5QAA5QAA5QAA5QAA5QAA5QAAoQAAoQAAoQAAoQAAoQAAoQAA
oQAAoQAAoQAAAOUAAOUAAOUAAOUAAOUAAOUAAOUAAOUAAP8AAP8AAP8AAP8AAP8AAP8AAP8AAP8A
AP8AAP8AAP8AAP8AAP8AAP8AAP8AAP8AAP8AAP8AAP8AAP8AAP8AAP8AAP8AAP8AAP8AXQAAXQAA
XQAAXQAAXQAAXQAAXQAAXQAA/wAA/wAA/wAA/wAA/wAA/wAA/wAA/wAA/wAA/wAA/wAA/wAA/wAA
/wAA/wAA/wAA/wAAAP8AAP8AAP8AAP8AAP8AAP8AAP8AAP8A/wAA/wAA/wAA/wAA/wAA/wAA/wAA
/wAA/wAA/wD///////////////////////////8A/wAA/wAA/wAA/wAA/wAA/wAA/wAA/wAAUAAA
UAAAUAAAUAAAUAAAUAAAUAAAUAAAUAAAsAAAsAAAsAAAsAAAsAAAsAAAsAAAsAAAAIYAAIYAAIYA
AIYAAIYAAIYAAIYAAIYAAIwAAIwAAIwAAIwAAIwAAIwAAIwAAIwAAIwAAP8AAP8AAP8AAP8AAP8A
AP8AAP8AAP8AAP8AAP8AAP8AAP8AAP8AAP8AAP8AAP8AAP8AAP8AAP8AAP8AAP8AAP8AAP8AAP8A
AP8AAP8AAP8AAP8AAP8AAP8AAP8AAP8AAP8AAM4AAM4AAM4AAM4AAM4AAM4AAM4AAM4AAM4AbAAA
bAAAbAAAbAAAbAAAbAAAbAAAbAAAkQAAkQAAkQAAkQAAkQAAkQAAkQAAkQAA/wAA/wAA/wAA/wAA
/wAA/wAA/wAA/wAA/wAA/wAA/wAA/wAA/wAA/wAA/wAA/wAA/wAA+AAA+AAA+AAA+AAA+AAA+AAA
+AAA+AAA/wAA/wAA/wAA/wAA/wAA/wAA/wAA/wAA/wAABwAABwAABwAABwAABwAABwAABwAABwAA
AP8AAP8AAP8AAP8AAP8AAP8AAP8AAP8AAJsAAJsAAJsAAJsAAJsAAJsAAJsAAJsAAJsA2wAA2wAA
2wAA2wAA2wAA2wAA2wAA2wAA6QAA6QAA6QAA6QAA6QAA6QAA6QAA6QAAnQAAnQAAnQAAnQAAnQAA
nQAAnQAAnQAAnQAAAGcAAGcAAGcAAGcAAGcAAGcAAGcAAGcAAKMAAKMAAKMAAKMAAKMAAKMAAKMA
AKMAAwAAAwAAAwAAAwAAAwAAAwAAAwAAAwAAAwAAfgAAfgAAfgAAfgAAfgAAfgAAfgAAfgAAfgD/
//////////////////////////////8ApAAApAAApAAApAAApAAApAAApAAApAAAxQAAxQAAxQAA
xQAAxQAAxQAAxQAAxQAAvgAAvgAAvgAAvgAAvgAAvgAAvgAAvgAAvgAAYgAAYgAAYgAAYgAAYgAA
YgAAYgAAYgAAjAAAjAAAjAAAjAAAjAAAjAAAjAAAjAAAADoAADoAADoAADoAADoAADoAADoAADoA
ADoAAKIAAKIAAKIAAKIAAKIAAKIAAKIAAKIAAP8AAP8AAP8AAP8AAP8AAP8AAP8AAP8AAP8AAP8A
AP8AAP8AAP8AAP8AAP8AAP8AAP8AAP8AAP8AAP8AAP8AAP8AAP8AAP8AAP8AAP8AAP8AAP8AAP8A
AP8AAP8AAP8AAP8AANAAANAAANAAANAAANAAANAAANAAANAAANAAAQAAAQAAAQAAAQAAAQAAAQAA
AQAAAQAAigAAigAAigAAigAAigAAigAAigAAigAA/wAA/wAA/wAA/wAA/wAA/wAA/wAA/wAA/wAA
/wAA/wAA/wAA/wAA/wAA/wAA/wAA/wAA/wAA/wAA/wAA/wAA/wAA/wAA/wAA/wAAuQAAuQAAuQAA
uQAAuQAAuQAAuQAAuQAAuQAAjgAAjgAAjgAAjgAAjgAAjgAAjgAAjgAADwAADwAADwAADwAADwAA
DwAADwAADwAADwAAACoAACoAACoAACoAACoAACoAACoAACoAAKIAAKIAAKIAAKIAAKIAAKIAAKIA
AKIAAKsAAKsAAKsAAKsAAKsAAKsAAKsAAKsAAKsAAPAAAPAAAPAAAPAAAPAAAPAAAPAAAPAAALkA
ALkAALkAALkAALkAALkAALkAALkAAGsAAGsAAGsAAGsAAGsAAGsAAGsAAGsAAGsAFgAAFgAAFgAA
FgAAFgAAFgAAFgAAFgAAeAAAeAAAeAAAeAAAeAAAeAAAeAAAeAAAdwAAdwAAdwAAdwAAdwAAdwAA
dwAAdwAAdwAAzwAAzwAAzwAAzwAAzwAAzwAAzwAAzwAAlwAAlwAAlwAAlwAAlwAAlwAAlwAAlwAA
PQAAPQAAPQAAPQAAPQAAPQAAPQAAPQAAPQAALgAALgAALgAALgAALgAALgAALgAALgAAAEQAAEQA
AEQAAEQAAEQAAEQAAEQAAEQAAIIAAIIAAIIAAIIAAIIAAIIAAIIAAIIAAIIAAJkAAJkAAJkAAJkA
AJkAAJkAAJkAAJkAAKIAAKIAAKIAAKIAAKIAAKIAAKIAAKIAAKYAAKYAAKYAAKYAAKYAAKYAAKYA
AKYAAKYAAGcAAGcAAGcAAGcAAGcAAGcAAGcAAGcAAFwAAFwAAFwAAFwAAFwAAFwAAFwAAFwAAFwA
AG8AAG8AAG8AAG8AAG8AAG8AAG8AAG8AGAAAGAAAGAAAGAAAGAAAGAAAGAAAGAAANAAANAAANAAA
NAAANAAANAAANAAANAAANAAAMAAAMAAAMAAAMAAAMAAAMAAAMAAAMAAAcQAAcQAAcQAAcQAAcQAA
cQAAcQAAcQAAfAAAfAAAfAAAfAAAfAAAfAAAfAAAfAAAfAAAWwAAWwAAWwAAWwAAWwAAWwAAWwAA
WwAAFwAAFwAAFwAAFwAAFwAAFwAAFwAAFwAAFwD///////////////////////////////8AAP8A
AP8AAP8AAP8AAP8AAP8AAP8AAP8AAP8AAP8AAP8AAP8AAP8AAP8AAP8AAP8AANQAANQAANQAANQA
ANQAANQAANQAANQAANQA/wAA/wAA/wAA/wAA/wAA/wAA/wAA/wAA/wAA/wAA/wAA/wAA/wAA/wAA
/wAA/wAA/wAA/wAA/wAA/wAA/wAA/wAA/wAA/wAA/wAA/wAA/wAA/wAA/wAA/wAA/wAA/wAA/wAA
AJgAAJgAAJgAAJgAAJgAAJgAAJgAAJgAALUAALUAALUAALUAALUAALUAALUAALUAALUAAKAAAKAA
AKAAAKAAAKAAAKAAAKAAAKAAAP8AAP8AAP8AAP8AAP8AAP8AAP8AAP8AAP8ASQAASQAASQAASQAA
SQAASQAASQAASQAA/wAA/wAA/wAA/wAA/wAA/wAA/wAA/wAA/wAA/wAA/wAA/wAA/wAA/wAA/wAA
/wAA/wAAqwAAqwAAqwAAqwAAqwAAqwAAqwAAqwAALQAALQAALQAALQAALQAALQAALQAALQAAAGcA
AGcAAGcAAGcAAGcAAGcAAGcAAGcAAGcAANAAANAAANAAANAAANAAANAAANAAANAAAIAAAIAAAIAA
AIAAAIAAAIAAAIAAAIAAAID///////////////////////////////8AAP8AAP8AAP8AAP8AAP8A
AP8AAP8AAP8AAP8AAP8AAP8AAP8AAP8AAP8AAP8AAP8AAGUAAGUAAGUAAGUAAGUAAGUAAGUAAGUA
AGUAyQAAyQAAyQAAyQAAyQAAyQAAyQAAyQAAjAAAjAAAjAAAjAAAjAAAjAAAjAAAjAAA/wAA/wAA
/wAA/wAA/wAA/wAA/wAA/wAA/wAArwAArwAArwAArwAArwAArwAArwAArwAAAFYAAFYAAFYAAFYA
AFYAAFYAAFYAAFYAANcAANcAANcAANcAANcAANcAANcAANcAANcAANf/////////////////////
//////////////////8A////////////////////////////////////iYmJmpqa////zc3NAwMD
7u7u////////AwMD3d3d////////vLy8JSUl////////JSUlRkZG3d3d////////AwMD3d3d////
////////7u7uNTU13d3d////////////////////////////////////////////AJgAAJgAAJgA
AJgAAJgAAJgAAJgAAJgAAOUAAOUAAOUAAOUAAOUAAOUAAOUAAOUAAKEAAKEAAKEAAKEAAKEAAKEA
AKEAAKEAAKEAAADlAADlAADlAADlAADlAADlAADlAADlAAD/AAD/AAD/AAD/AAD/AAD/AAD/AAD/
AAD/AAD/AAD/AAD/AAD/AAD/AAD/AAD/AAD/AAD/AAD/AAD/AAD/AAD/AAD/AAD/AAD/AF0AAF0A
AF0AAF0AAF0AAF0AAF0AAF0AAP8AAP8AAP8AAP8AAP8AAP8AAP8AAP8AAP8AAP8AAP8AAP8AAP8A
AP8AAP8AAP8AAP8AAAD/AAD/AAD/AAD/AAD/AAD/AAD/AAD/AP8AAP8AAP8AAP8AAP8AAP8AAP8A
AP8AAP8AAP8A////////////////////////////AP8AAP8AAP8AAP8AAP8AAP8AAP8AAP8AAFAA
AFAAAFAAAFAAAFAAAFAAAFAAAFAAAFAAALAAALAAALAAALAAALAAALAAALAAALAAAACGAACGAACG
AACGAACGAACGAACGAACGAACMAACMAACMAACMAACMAACMAACMAACMAACMAAD/AAD/AAD/AAD/AAD/
AAD/AAD/AAD/AAD/AAD/AAD/AAD/AAD/AAD/AAD/AAD/AAD/AAD/AAD/AAD/AAD/AAD/AAD/AAD/
AAD/AAD/AAD/AAD/AAD/AAD/AAD/AAD/AAD/AADOAADOAADOAADOAADOAADOAADOAADOAADOAGwA
AGwAAGwAAGwAAGwAAGwAAGwAAGwAAJEAAJEAAJEAAJEAAJEAAJEAAJEAAJEAAP8AAP8AAP8AAP8A
AP8AAP8AAP8AAP8AAP8AAP8AAP8AAP8AAP8AAP8AAP8AAP8AAP8AAPgAAPgAAPgAAPgAAPgAAPgA
APgAAPgAAP8AAP8AAP8AAP8AAP8AAP8AAP8AAP8AAP8AAAcAAAcAAAcAAAcAAAcAAAcAAAcAAAcA
AAD/AAD/AAD/AAD/AAD/AAD/AAD/AAD/AACbAACbAACbAACbAACbAACbAACbAACbAACbANsAANsA
ANsAANsAANsAANsAANsAANsAAOkAAOkAAOkAAOkAAOkAAOkAAOkAAOkAAJ0AAJ0AAJ0AAJ0AAJ0A
AJ0AAJ0AAJ0AAJ0AAABnAABnAABnAABnAABnAABnAABnAABnAACjAACjAACjAACjAACjAACjAACj
AACjAAMAAAMAAAMAAAMAAAMAAAMAAAMAAAMAAAMAAH4AAH4AAH4AAH4AAH4AAH4AAH4AAH4AAH4A
////////////////////////////////AKQAAKQAAKQAAKQAAKQAAKQAAKQAAKQAAMUAAMUAAMUA
AMUAAMUAAMUAAMUAAMUAAL4AAL4AAL4AAL4AAL4AAL4AAL4AAL4AAL4AAGIAAGIAAGIAAGIAAGIA
AGIAAGIAAGIAAIwAAIwAAIwAAIwAAIwAAIwAAIwAAIwAAAA6AAA6AAA6AAA6AAA6AAA6AAA6AAA6
AAA6AACiAACiAACiAACiAACiAACiAACiAACiAAD/AAD/AAD/AAD/AAD/AAD/AAD/AAD/AAD/AAD/
AAD/AAD/AAD/AAD/AAD/AAD/AAD/AAD/AAD/AAD/AAD/AAD/AAD/AAD/AAD/AAD/AAD/AAD/AAD/
AAD/AAD/AAD/AAD/AADQAADQAADQAADQAADQAADQAADQAADQAADQAAEAAAEAAAEAAAEAAAEAAAEA
AAEAAAEAAIoAAIoAAIoAAIoAAIoAAIoAAIoAAIoAAP8AAP8AAP8AAP8AAP8AAP8AAP8AAP8AAP8A
AP8AAP8AAP8AAP8AAP8AAP8AAP8AAP8AAP8AAP8AAP8AAP8AAP8AAP8AAP8AAP8AALkAALkAALkA
ALkAALkAALkAALkAALkAALkAAI4AAI4AAI4AAI4AAI4AAI4AAI4AAI4AAA8AAA8AAA8AAA8AAA8A
AA8AAA8AAA8AAA8AAAAqAAAqAAAqAAAqAAAqAAAqAAAqAAAqAACiAACiAACiAACiAACiAACiAACi
AACiAACrAACrAACrAACrAACrAACrAACrAACrAACrAADwAADwAADwAADwAADwAADwAADwAADwAAC5
AAC5AAC5AAC5AAC5AAC5AAC5AAC5AABrAABrAABrAABrAABrAABrAABrAABrAABrABYAABYAABYA
ABYAABYAABYAABYAABYAAHgAAHgAAHgAAHgAAHgAAHgAAHgAAHgAAHcAAHcAAHcAAHcAAHcAAHcA
AHcAAHcAAHcAAM8AAM8AAM8AAM8AAM8AAM8AAM8AAM8AAJcAAJcAAJcAAJcAAJcAAJcAAJcAAJcA
AD0AAD0AAD0AAD0AAD0AAD0AAD0AAD0AAD0AAC4AAC4AAC4AAC4AAC4AAC4AAC4AAC4AAABEAABE
AABEAABEAABEAABEAABEAABEAACCAACCAACCAACCAACCAACCAACCAACCAACCAACZAACZAACZAACZ
AACZAACZAACZAACZAACiAACiAACiAACiAACiAACiAACiAACiAACmAACmAACmAACmAACmAACmAACm
AACmAACmAABnAABnAABnAABnAABnAABnAABnAABnAABcAABcAABcAABcAABcAABcAABcAABcAABc
AABvAABvAABvAABvAABvAABvAABvAABvABgAABgAABgAABgAABgAABgAABgAABgAADQAADQAADQA
ADQAADQAADQAADQAADQAADQAADAAADAAADAAADAAADAAADAAADAAADAAAHEAAHEAAHEAAHEAAHEA
AHEAAHEAAHEAAHwAAHwAAHwAAHwAAHwAAHwAAHwAAHwAAHwAAFsAAFsAAFsAAFsAAFsAAFsAAFsA
AFsAABcAABcAABcAABcAABcAABcAABcAABcAABcA////////////////////////////////AAD/
AAD/AAD/AAD/AAD/AAD/AAD/AAD/AAD/AAD/AAD/AAD/AAD/AAD/AAD/AAD/AADUAADUAADUAADU
AADUAADUAADUAADUAADUAP8AAP8AAP8AAP8AAP8AAP8AAP8AAP8AAP8AAP8AAP8AAP8AAP8AAP8A
AP8AAP8AAP8AAP8AAP8AAP8AAP8AAP8AAP8AAP8AAP8AAP8AAP8AAP8AAP8AAP8AAP8AAP8AAP8A
AACYAACYAACYAACYAACYAACYAACYAACYAAC1AAC1AAC1AAC1AAC1AAC1AAC1AAC1AAC1AACgAACg
AACgAACgAACgAACgAACgAACgAAD/AAD/AAD/AAD/AAD/AAD/AAD/AAD/AAD/AEkAAEkAAEkAAEkA
AEkAAEkAAEkAAEkAAP8AAP8AAP8AAP8AAP8AAP8AAP8AAP8AAP8AAP8AAP8AAP8AAP8AAP8AAP8A
AP8AAP8AAKsAAKsAAKsAAKsAAKsAAKsAAKsAAKsAAC0AAC0AAC0AAC0AAC0AAC0AAC0AAC0AAABn
AABnAABnAABnAABnAABnAABnAABnAABnAADQAADQAADQAADQAADQAADQAADQAADQAACAAACAAACA
AACAAACAAACAAACAAACAAACA////////////////////////////////AAD/AAD/AAD/AAD/AAD/
AAD/AAD/AAD/AAD/AAD/AAD/AAD/AAD/AAD/AAD/AAD/AABlAABlAABlAABlAABlAABlAABlAABl
AABlAMkAAMkAAMkAAMkAAMkAAMkAAMkAAMkAAIwAAIwAAIwAAIwAAIwAAIwAAIwAAIwAAP8AAP8A
AP8AAP8AAP8AAP8AAP8AAP8AAP8AAK8AAK8AAK8AAK8AAK8AAK8AAK8AAK8AAABWAABWAABWAABW
AABWAABWAABWAABWAADXAADXAADXAADXAADXAADXAADXAADXAADXAADX////////////////////
////////////////////AP///////////////////////////////////////////////5qamhQU
FO7u7v///////wMDA93d3f///////7y8vCUlJf///0ZGRmhoaP///////////////wMDA93d3f//
/////////////3l5eZqamv///////////////////////////////////////////wCYAACYAACY
AACYAACYAACYAACYAACYAADlAADlAADlAADlAADlAADlAADlAADlAAChAAChAAChAAChAAChAACh
AAChAAChAAChAAAA5QAA5QAA5QAA5QAA5QAA5QAA5QAA5QAA/wAA/wAA/wAA/wAA/wAA/wAA/wAA
/wAA/wAA/wAA/wAA/wAA/wAA/wAA/wAA/wAA/wAA/wAA/wAA/wAA/wAA/wAA/wAA/wAA/wBdAABd
AABdAABdAABdAABdAABdAABdAAD/AAD/AAD/AAD/AAD/AAD/AAD/AAD/AAD/AAD/AAD/AAD/AAD/
AAD/AAD/AAD/AAD/AAAA/wAA/wAA/wAA/wAA/wAA/wAA/wAA/wD/AAD/AAD/AAD/AAD/AAD/AAD/
AAD/AAD/AAD/AP///////////////////////////wD/AAD/AAD/AAD/AAD/AAD/AAD/AAD/AABQ
AABQAABQAABQAABQAABQAABQAABQAABQAACwAACwAACwAACwAACwAACwAACwAACwAAAAhgAAhgAA
hgAAhgAAhgAAhgAAhgAAhgAAjAAAjAAAjAAAjAAAjAAAjAAAjAAAjAAAjAAA/wAA/wAA/wAA/wAA
/wAA/wAA/wAA/wAA/wAA/wAA/wAA/wAA/wAA/wAA/wAA/wAA/wAA/wAA/wAA/wAA/wAA/wAA/wAA
/wAA/wAA/wAA/wAA/wAA/wAA/wAA/wAA/wAA/wAAzgAAzgAAzgAAzgAAzgAAzgAAzgAAzgAAzgBs
AABsAABsAABsAABsAABsAABsAABsAACRAACRAACRAACRAACRAACRAACRAACRAAD/AAD/AAD/AAD/
AAD/AAD/AAD/AAD/AAD/AAD/AAD/AAD/AAD/AAD/AAD/AAD/AAD/AAD4AAD4AAD4AAD4AAD4AAD4
AAD4AAD4AAD/AAD/AAD/AAD/AAD/AAD/AAD/AAD/AAD/AAAHAAAHAAAHAAAHAAAHAAAHAAAHAAAH
AAAA/wAA/wAA/wAA/wAA/wAA/wAA/wAA/wAAmwAAmwAAmwAAmwAAmwAAmwAAmwAAmwAAmwDbAADb
AADbAADbAADbAADbAADbAADbAADpAADpAADpAADpAADpAADpAADpAADpAACdAACdAACdAACdAACd
AACdAACdAACdAACdAAAAZwAAZwAAZwAAZwAAZwAAZwAAZwAAZwAAowAAowAAowAAowAAowAAowAA
owAAowADAAADAAADAAADAAADAAADAAADAAADAAADAAB+AAB+AAB+AAB+AAB+AAB+AAB+AAB+AAB+
AP///////////////////////////////wCkAACkAACkAACkAACkAACkAACkAACkAADFAADFAADF
AADFAADFAADFAADFAADFAAC+AAC+AAC+AAC+AAC+AAC+AAC+AAC+AAC+AABiAABiAABiAABiAABi
AABiAABiAABiAACMAACMAACMAACMAACMAACMAACMAACMAAAAOgAAOgAAOgAAOgAAOgAAOgAAOgAA
OgAAOgAAogAAogAAogAAogAAogAAogAAogAAogAA/wAA/wAA/wAA/wAA/wAA/wAA/wAA/wAA/wAA
/wAA/wAA/wAA/wAA/wAA/wAA/wAA/wAA/wAA/wAA/wAA/wAA/wAA/wAA/wAA/wAA/wAA/wAA/wAA
/wAA/wAA/wAA/wAA/wAA0AAA0AAA0AAA0AAA0AAA0AAA0AAA0AAA0AABAAABAAABAAABAAABAAAB
AAABAAABAACKAACKAACKAACKAACKAACKAACKAACKAAD/AAD/AAD/AAD/AAD/AAD/AAD/AAD/AAD/
AAD/AAD/AAD/AAD/AAD/AAD/AAD/AAD/AAD/AAD/AAD/AAD/AAD/AAD/AAD/AAD/AAC5AAC5AAC5
AAC5AAC5AAC5AAC5AAC5AAC5AACOAACOAACOAACOAACOAACOAACOAACOAAAPAAAPAAAPAAAPAAAP
AAAPAAAPAAAPAAAPAAAAKgAAKgAAKgAAKgAAKgAAKgAAKgAAKgAAogAAogAAogAAogAAogAAogAA
ogAAogAAqwAAqwAAqwAAqwAAqwAAqwAAqwAAqwAAqwAA8AAA8AAA8AAA8AAA8AAA8AAA8AAA8AAA
uQAAuQAAuQAAuQAAuQAAuQAAuQAAuQAAawAAawAAawAAawAAawAAawAAawAAawAAawAWAAAWAAAW
AAAWAAAWAAAWAAAWAAAWAAB4AAB4AAB4AAB4AAB4AAB4AAB4AAB4AAB3AAB3AAB3AAB3AAB3AAB3
AAB3AAB3AAB3AADPAADPAADPAADPAADPAADPAADPAADPAACXAACXAACXAACXAACXAACXAACXAACX
AAA9AAA9AAA9AAA9AAA9AAA9AAA9AAA9AAA9AAAuAAAuAAAuAAAuAAAuAAAuAAAuAAAuAAAARAAA
RAAARAAARAAARAAARAAARAAARAAAggAAggAAggAAggAAggAAggAAggAAggAAggAAmQAAmQAAmQAA
mQAAmQAAmQAAmQAAmQAAogAAogAAogAAogAAogAAogAAogAAogAApgAApgAApgAApgAApgAApgAA
pgAApgAApgAAZwAAZwAAZwAAZwAAZwAAZwAAZwAAZwAAXAAAXAAAXAAAXAAAXAAAXAAAXAAAXAAA
XAAAbwAAbwAAbwAAbwAAbwAAbwAAbwAAbwAYAAAYAAAYAAAYAAAYAAAYAAAYAAAYAAA0AAA0AAA0
AAA0AAA0AAA0AAA0AAA0AAA0AAAwAAAwAAAwAAAwAAAwAAAwAAAwAAAwAABxAABxAABxAABxAABx
AABxAABxAABxAAB8AAB8AAB8AAB8AAB8AAB8AAB8AAB8AAB8AABbAABbAABbAABbAABbAABbAABb
AABbAAAXAAAXAAAXAAAXAAAXAAAXAAAXAAAXAAAXAP///////////////////////////////wAA
/wAA/wAA/wAA/wAA/wAA/wAA/wAA/wAA/wAA/wAA/wAA/wAA/wAA/wAA/wAA/wAA1AAA1AAA1AAA
1AAA1AAA1AAA1AAA1AAA1AD/AAD/AAD/AAD/AAD/AAD/AAD/AAD/AAD/AAD/AAD/AAD/AAD/AAD/
AAD/AAD/AAD/AAD/AAD/AAD/AAD/AAD/AAD/AAD/AAD/AAD/AAD/AAD/AAD/AAD/AAD/AAD/AAD/
AAAAmAAAmAAAmAAAmAAAmAAAmAAAmAAAmAAAtQAAtQAAtQAAtQAAtQAAtQAAtQAAtQAAtQAAoAAA
oAAAoAAAoAAAoAAAoAAAoAAAoAAA/wAA/wAA/wAA/wAA/wAA/wAA/wAA/wAA/wBJAABJAABJAABJ
AABJAABJAABJAABJAAD/AAD/AAD/AAD/AAD/AAD/AAD/AAD/AAD/AAD/AAD/AAD/AAD/AAD/AAD/
AAD/AAD/AACrAACrAACrAACrAACrAACrAACrAACrAAAtAAAtAAAtAAAtAAAtAAAtAAAtAAAtAAAA
ZwAAZwAAZwAAZwAAZwAAZwAAZwAAZwAAZwAA0AAA0AAA0AAA0AAA0AAA0AAA0AAA0AAAgAAAgAAA
gAAAgAAAgAAAgAAAgAAAgAAAgP///////////////////////////////wAA/wAA/wAA/wAA/wAA
/wAA/wAA/wAA/wAA/wAA/wAA/wAA/wAA/wAA/wAA/wAA/wAAZQAAZQAAZQAAZQAAZQAAZQAAZQAA
ZQAAZQDJAADJAADJAADJAADJAADJAADJAADJAACMAACMAACMAACMAACMAACMAACMAACMAAD/AAD/
AAD/AAD/AAD/AAD/AAD/AAD/AAD/AACvAACvAACvAACvAACvAACvAACvAACvAAAAVgAAVgAAVgAA
VgAAVgAAVgAAVgAAVgAA1wAA1wAA1wAA1wAA1wAA1wAA1wAA1wAA1wAA1///////////////////
/////////////////////wD///////////////////////////////////////+ampolJSU1NTW8
vLz///////////8DAwPd3d3///////+8vLwUFBQ1NTWJiYn///////////////////8DAwPd3d3/
//////////+JiYkDAwPd3d3///////////////////////////////////////////8AmAAAmAAA
mAAAmAAAmAAAmAAAmAAAmAAA5QAA5QAA5QAA5QAA5QAA5QAA5QAA5QAAoQAAoQAAoQAAoQAAoQAA
oQAAoQAAoQAAoQAAAOUAAOUAAOUAAOUAAOUAAOUAAOUAAOUAAP8AAP8AAP8AAP8AAP8AAP8AAP8A
AP8AAP8AAP8AAP8AAP8AAP8AAP8AAP8AAP8AAP8AAP8AAP8AAP8AAP8AAP8AAP8AAP8AAP8AXQAA
XQAAXQAAXQAAXQAAXQAAXQAAXQAA/wAA/wAA/wAA/wAA/wAA/wAA/wAA/wAA/wAA/wAA/wAA/wAA
/wAA/wAA/wAA/wAA/wAAAP8AAP8AAP8AAP8AAP8AAP8AAP8AAP8A/wAA/wAA/wAA/wAA/wAA/wAA
/wAA/wAA/wAA/wD///////////////////////////8A/wAA/wAA/wAA/wAA/wAA/wAA/wAA/wAA
UAAAUAAAUAAAUAAAUAAAUAAAUAAAUAAAUAAAsAAAsAAAsAAAsAAAsAAAsAAAsAAAsAAAAIYAAIYA
AIYAAIYAAIYAAIYAAIYAAIYAAIwAAIwAAIwAAIwAAIwAAIwAAIwAAIwAAIwAAP8AAP8AAP8AAP8A
AP8AAP8AAP8AAP8AAP8AAP8AAP8AAP8AAP8AAP8AAP8AAP8AAP8AAP8AAP8AAP8AAP8AAP8AAP8A
AP8AAP8AAP8AAP8AAP8AAP8AAP8AAP8AAP8AAP8AAM4AAM4AAM4AAM4AAM4AAM4AAM4AAM4AAM4A
bAAAbAAAbAAAbAAAbAAAbAAAbAAAbAAAkQAAkQAAkQAAkQAAkQAAkQAAkQAAkQAA/wAA/wAA/wAA
/wAA/wAA/wAA/wAA/wAA/wAA/wAA/wAA/wAA/wAA/wAA/wAA/wAA/wAA+AAA+AAA+AAA+AAA+AAA
+AAA+AAA+AAA/wAA/wAA/wAA/wAA/wAA/wAA/wAA/wAA/wAABwAABwAABwAABwAABwAABwAABwAA
BwAAAP8AAP8AAP8AAP8AAP8AAP8AAP8AAP8AAJsAAJsAAJsAAJsAAJsAAJsAAJsAAJsAAJsA2wAA
2wAA2wAA2wAA2wAA2wAA2wAA2wAA6QAA6QAA6QAA6QAA6QAA6QAA6QAA6QAAnQAAnQAAnQAAnQAA
nQAAnQAAnQAAnQAAnQAAAGcAAGcAAGcAAGcAAGcAAGcAAGcAAGcAAKMAAKMAAKMAAKMAAKMAAKMA
AKMAAKMAAwAAAwAAAwAAAwAAAwAAAwAAAwAAAwAAAwAAfgAAfgAAfgAAfgAAfgAAfgAAfgAAfgAA
fgD///////////////////////////////8ApAAApAAApAAApAAApAAApAAApAAApAAAxQAAxQAA
xQAAxQAAxQAAxQAAxQAAxQAAvgAAvgAAvgAAvgAAvgAAvgAAvgAAvgAAvgAAYgAAYgAAYgAAYgAA
YgAAYgAAYgAAYgAAjAAAjAAAjAAAjAAAjAAAjAAAjAAAjAAAADoAADoAADoAADoAADoAADoAADoA
ADoAADoAAKIAAKIAAKIAAKIAAKIAAKIAAKIAAKIAAP8AAP8AAP8AAP8AAP8AAP8AAP8AAP8AAP8A
AP8AAP8AAP8AAP8AAP8AAP8AAP8AAP8AAP8AAP8AAP8AAP8AAP8AAP8AAP8AAP8AAP8AAP8AAP8A
AP8AAP8AAP8AAP8AAP8AANAAANAAANAAANAAANAAANAAANAAANAAANAAAQAAAQAAAQAAAQAAAQAA
AQAAAQAAAQAAigAAigAAigAAigAAigAAigAAigAAigAA/wAA/wAA/wAA/wAA/wAA/wAA/wAA/wAA
/wAA/wAA/wAA/wAA/wAA/wAA/wAA/wAA/wAA/wAA/wAA/wAA/wAA/wAA/wAA/wAA/wAAuQAAuQAA
uQAAuQAAuQAAuQAAuQAAuQAAuQAAjgAAjgAAjgAAjgAAjgAAjgAAjgAAjgAADwAADwAADwAADwAA
DwAADwAADwAADwAADwAAACoAACoAACoAACoAACoAACoAACoAACoAAKIAAKIAAKIAAKIAAKIAAKIA
AKIAAKIAAKsAAKsAAKsAAKsAAKsAAKsAAKsAAKsAAKsAAPAAAPAAAPAAAPAAAPAAAPAAAPAAAPAA
ALkAALkAALkAALkAALkAALkAALkAALkAAGsAAGsAAGsAAGsAAGsAAGsAAGsAAGsAAGsAFgAAFgAA
FgAAFgAAFgAAFgAAFgAAFgAAeAAAeAAAeAAAeAAAeAAAeAAAeAAAeAAAdwAAdwAAdwAAdwAAdwAA
dwAAdwAAdwAAdwAAzwAAzwAAzwAAzwAAzwAAzwAAzwAAzwAAlwAAlwAAlwAAlwAAlwAAlwAAlwAA
lwAAPQAAPQAAPQAAPQAAPQAAPQAAPQAAPQAAPQAALgAALgAALgAALgAALgAALgAALgAALgAAAEQA
AEQAAEQAAEQAAEQAAEQAAEQAAEQAAIIAAIIAAIIAAIIAAIIAAIIAAIIAAIIAAIIAAJkAAJkAAJkA
AJkAAJkAAJkAAJkAAJkAAKIAAKIAAKIAAKIAAKIAAKIAAKIAAKIAAKYAAKYAAKYAAKYAAKYAAKYA
AKYAAKYAAKYAAGcAAGcAAGcAAGcAAGcAAGcAAGcAAGcAAFwAAFwAAFwAAFwAAFwAAFwAAFwAAFwA
AFwAAG8AAG8AAG8AAG8AAG8AAG8AAG8AAG8AGAAAGAAAGAAAGAAAGAAAGAAAGAAAGAAANAAANAAA
NAAANAAANAAANAAANAAANAAANAAAMAAAMAAAMAAAMAAAMAAAMAAAMAAAMAAAcQAAcQAAcQAAcQAA
cQAAcQAAcQAAcQAAfAAAfAAAfAAAfAAAfAAAfAAAfAAAfAAAfAAAWwAAWwAAWwAAWwAAWwAAWwAA
WwAAWwAAFwAAFwAAFwAAFwAAFwAAFwAAFwAAFwAAFwD///////////////////////////////8A
AP8AAP8AAP8AAP8AAP8AAP8AAP8AAP8AAP8AAP8AAP8AAP8AAP8AAP8AAP8AAP8AANQAANQAANQA
ANQAANQAANQAANQAANQAANQA/wAA/wAA/wAA/wAA/wAA/wAA/wAA/wAA/wAA/wAA/wAA/wAA/wAA
/wAA/wAA/wAA/wAA/wAA/wAA/wAA/wAA/wAA/wAA/wAA/wAA/wAA/wAA/wAA/wAA/wAA/wAA/wAA
/wAAAJgAAJgAAJgAAJgAAJgAAJgAAJgAAJgAALUAALUAALUAALUAALUAALUAALUAALUAALUAAKAA
AKAAAKAAAKAAAKAAAKAAAKAAAKAAAP8AAP8AAP8AAP8AAP8AAP8AAP8AAP8AAP8ASQAASQAASQAA
SQAASQAASQAASQAASQAA/wAA/wAA/wAA/wAA/wAA/wAA/wAA/wAA/wAA/wAA/wAA/wAA/wAA/wAA
/wAA/wAA/wAAqwAAqwAAqwAAqwAAqwAAqwAAqwAAqwAALQAALQAALQAALQAALQAALQAALQAALQAA
AGcAAGcAAGcAAGcAAGcAAGcAAGcAAGcAAGcAANAAANAAANAAANAAANAAANAAANAAANAAAIAAAIAA
AIAAAIAAAIAAAIAAAIAAAIAAAID///////////////////////////////8AAP8AAP8AAP8AAP8A
AP8AAP8AAP8AAP8AAP8AAP8AAP8AAP8AAP8AAP8AAP8AAP8AAGUAAGUAAGUAAGUAAGUAAGUAAGUA
AGUAAGUAyQAAyQAAyQAAyQAAyQAAyQAAyQAAyQAAjAAAjAAAjAAAjAAAjAAAjAAAjAAAjAAA/wAA
/wAA/wAA/wAA/wAA/wAA/wAA/wAA/wAArwAArwAArwAArwAArwAArwAArwAArwAAAFYAAFYAAFYA
AFYAAFYAAFYAAFYAAFYAANcAANcAANcAANcAANcAANcAANcAANcAANcAANf/////////////////
//////////////////////8A////////////////////////////////////mpqaJSUlvLy8////
////////////////AwMD3d3d////////vLy8FBQUV1dXaGho////////////////////AwMD3d3d
////vLy8AwMDNTU1vLy8////////////////////////////////////////////////AJgAAJgA
AJgAAJgAAJgAAJgAAJgAAJgAAOUAAOUAAOUAAOUAAOUAAOUAAOUAAOUAAKEAAKEAAKEAAKEAAKEA
AKEAAKEAAKEAAKEAAADlAADlAADlAADlAADlAADlAADlAADlAAD/AAD/AAD/AAD/AAD/AAD/AAD/
AAD/AAD/AAD/AAD/AAD/AAD/AAD/AAD/AAD/AAD/AAD/AAD/AAD/AAD/AAD/AAD/AAD/AAD/AF0A
AF0AAF0AAF0AAF0AAF0AAF0AAF0AAP8AAP8AAP8AAP8AAP8AAP8AAP8AAP8AAP8AAP8AAP8AAP8A
AP8AAP8AAP8AAP8AAP8AAAD/AAD/AAD/AAD/AAD/AAD/AAD/AAD/AP8AAP8AAP8AAP8AAP8AAP8A
AP8AAP8AAP8AAP8A////////////////////////////AP8AAP8AAP8AAP8AAP8AAP8AAP8AAP8A
AFAAAFAAAFAAAFAAAFAAAFAAAFAAAFAAAFAAALAAALAAALAAALAAALAAALAAALAAALAAAACGAACG
AACGAACGAACGAACGAACGAACGAACMAACMAACMAACMAACMAACMAACMAACMAACMAAD/AAD/AAD/AAD/
AAD/AAD/AAD/AAD/AAD/AAD/AAD/AAD/AAD/AAD/AAD/AAD/AAD/AAD/AAD/AAD/AAD/AAD/AAD/
AAD/AAD/AAD/AAD/AAD/AAD/AAD/AAD/AAD/AAD/AADOAADOAADOAADOAADOAADOAADOAADOAADO
AGwAAGwAAGwAAGwAAGwAAGwAAGwAAGwAAJEAAJEAAJEAAJEAAJEAAJEAAJEAAJEAAP8AAP8AAP8A
AP8AAP8AAP8AAP8AAP8AAP8AAP8AAP8AAP8AAP8AAP8AAP8AAP8AAP8AAPgAAPgAAPgAAPgAAPgA
APgAAPgAAPgAAP8AAP8AAP8AAP8AAP8AAP8AAP8AAP8AAP8AAAcAAAcAAAcAAAcAAAcAAAcAAAcA
AAcAAAD/AAD/AAD/AAD/AAD/AAD/AAD/AAD/AACbAACbAACbAACbAACbAACbAACbAACbAACbANsA
ANsAANsAANsAANsAANsAANsAANsAAOkAAOkAAOkAAOkAAOkAAOkAAOkAAOkAAJ0AAJ0AAJ0AAJ0A
AJ0AAJ0AAJ0AAJ0AAJ0AAABnAABnAABnAABnAABnAABnAABnAABnAACjAACjAACjAACjAACjAACj
AACjAACjAAMAAAMAAAMAAAMAAAMAAAMAAAMAAAMAAAMAAH4AAH4AAH4AAH4AAH4AAH4AAH4AAH4A
AH4A////////////////////////////////AKQAAKQAAKQAAKQAAKQAAKQAAKQAAKQAAMUAAMUA
AMUAAMUAAMUAAMUAAMUAAMUAAL4AAL4AAL4AAL4AAL4AAL4AAL4AAL4AAL4AAGIAAGIAAGIAAGIA
AGIAAGIAAGIAAGIAAIwAAIwAAIwAAIwAAIwAAIwAAIwAAIwAAAA6AAA6AAA6AAA6AAA6AAA6AAA6
AAA6AAA6AACiAACiAACiAACiAACiAACiAACiAACiAAD/AAD/AAD/AAD/AAD/AAD/AAD/AAD/AAD/
AAD/AAD/AAD/AAD/AAD/AAD/AAD/AAD/AAD/AAD/AAD/AAD/AAD/AAD/AAD/AAD/AAD/AAD/AAD/
AAD/AAD/AAD/AAD/AAD/AADQAADQAADQAADQAADQAADQAADQAADQAADQAAEAAAEAAAEAAAEAAAEA
AAEAAAEAAAEAAIoAAIoAAIoAAIoAAIoAAIoAAIoAAIoAAP8AAP8AAP8AAP8AAP8AAP8AAP8AAP8A
AP8AAP8AAP8AAP8AAP8AAP8AAP8AAP8AAP8AAP8AAP8AAP8AAP8AAP8AAP8AAP8AAP8AALkAALkA
ALkAALkAALkAALkAALkAALkAALkAAI4AAI4AAI4AAI4AAI4AAI4AAI4AAI4AAA8AAA8AAA8AAA8A
AA8AAA8AAA8AAA8AAA8AAAAqAAAqAAAqAAAqAAAqAAAqAAAqAAAqAACiAACiAACiAACiAACiAACi
AACiAACiAACrAACrAACrAACrAACrAACrAACrAACrAACrAADwAADwAADwAADwAADwAADwAADwAADw
AAC5AAC5AAC5AAC5AAC5AAC5AAC5AAC5AABrAABrAABrAABrAABrAABrAABrAABrAABrABYAABYA
ABYAABYAABYAABYAABYAABYAAHgAAHgAAHgAAHgAAHgAAHgAAHgAAHgAAHcAAHcAAHcAAHcAAHcA
AHcAAHcAAHcAAHcAAM8AAM8AAM8AAM8AAM8AAM8AAM8AAM8AAJcAAJcAAJcAAJcAAJcAAJcAAJcA
AJcAAD0AAD0AAD0AAD0AAD0AAD0AAD0AAD0AAD0AAC4AAC4AAC4AAC4AAC4AAC4AAC4AAC4AAABE
AABEAABEAABEAABEAABEAABEAABEAACCAACCAACCAACCAACCAACCAACCAACCAACCAACZAACZAACZ
AACZAACZAACZAACZAACZAACiAACiAACiAACiAACiAACiAACiAACiAACmAACmAACmAACmAACmAACm
AACmAACmAACmAABnAABnAABnAABnAABnAABnAABnAABnAABcAABcAABcAABcAABcAABcAABcAABc
AABcAABvAABvAABvAABvAABvAABvAABvAABvABgAABgAABgAABgAABgAABgAABgAABgAADQAADQA
ADQAADQAADQAADQAADQAADQAADQAADAAADAAADAAADAAADAAADAAADAAADAAAHEAAHEAAHEAAHEA
AHEAAHEAAHEAAHEAAHwAAHwAAHwAAHwAAHwAAHwAAHwAAHwAAHwAAFsAAFsAAFsAAFsAAFsAAFsA
AFsAAFsAABcAABcAABcAABcAABcAABcAABcAABcAABcA////////////////////////////////
AAD/AAD/AAD/AAD/AAD/AAD/AAD/AAD/AAD/AAD/AAD/AAD/AAD/AAD/AAD/AAD/AADUAADUAADU
AADUAADUAADUAADUAADUAADUAP8AAP8AAP8AAP8AAP8AAP8AAP8AAP8AAP8AAP8AAP8AAP8AAP8A
AP8AAP8AAP8AAP8AAP8AAP8AAP8AAP8AAP8AAP8AAP8AAP8AAP8AAP8AAP8AAP8AAP8AAP8AAP8A
AP8AAACYAACYAACYAACYAACYAACYAACYAACYAAC1AAC1AAC1AAC1AAC1AAC1AAC1AAC1AAC1AACg
AACgAACgAACgAACgAACgAACgAACgAAD/AAD/AAD/AAD/AAD/AAD/AAD/AAD/AAD/AEkAAEkAAEkA
AEkAAEkAAEkAAEkAAEkAAP8AAP8AAP8AAP8AAP8AAP8AAP8AAP8AAP8AAP8AAP8AAP8AAP8AAP8A
AP8AAP8AAP8AAKsAAKsAAKsAAKsAAKsAAKsAAKsAAKsAAC0AAC0AAC0AAC0AAC0AAC0AAC0AAC0A
AABnAABnAABnAABnAABnAABnAABnAABnAABnAADQAADQAADQAADQAADQAADQAADQAADQAACAAACA
AACAAACAAACAAACAAACAAACAAACA////////////////////////////////AAD/AAD/AAD/AAD/
AAD/AAD/AAD/AAD/AAD/AAD/AAD/AAD/AAD/AAD/AAD/AAD/AABlAABlAABlAABlAABlAABlAABl
AABlAABlAMkAAMkAAMkAAMkAAMkAAMkAAMkAAMkAAIwAAIwAAIwAAIwAAIwAAIwAAIwAAIwAAP8A
AP8AAP8AAP8AAP8AAP8AAP8AAP8AAP8AAK8AAK8AAK8AAK8AAK8AAK8AAK8AAK8AAABWAABWAABW
AABWAABWAABWAABWAABWAADXAADXAADXAADXAADXAADXAADXAADXAADXAADX////////////////
////////////////////////AP///////////////////////////////////4mJiUZGRv///83N
zVdXV5qamqurq////wMDA93d3c3NzYmJiby8vCUlJf///83NzTU1Nby8vP///////////wMDA93d
3f///////1dXV////////////////////////////////////////////////////////wCYAACY
AACYAACYAACYAACYAACYAACYAADlAADlAADlAADlAADlAADlAADlAADlAAChAAChAAChAAChAACh
AAChAAChAAChAAChAAAA5QAA5QAA5QAA5QAA5QAA5QAA5QAA5QAA/wAA/wAA/wAA/wAA/wAA/wAA
/wAA/wAA/wAA/wAA/wAA/wAA/wAA/wAA/wAA/wAA/wAA/wAA/wAA/wAA/wAA/wAA/wAA/wAA/wBd
AABdAABdAABdAABdAABdAABdAABdAAD/AAD/AAD/AAD/AAD/AAD/AAD/AAD/AAD/AAD/AAD/AAD/
AAD/AAD/AAD/AAD/AAD/AAAA/wAA/wAA/wAA/wAA/wAA/wAA/wAA/wD/AAD/AAD/AAD/AAD/AAD/
AAD/AAD/AAD/AAD/AP///////////////////////////wD/AAD/AAD/AAD/AAD/AAD/AAD/AAD/
AABQAABQAABQAABQAABQAABQAABQAABQAABQAACwAACwAACwAACwAACwAACwAACwAACwAAAAhgAA
hgAAhgAAhgAAhgAAhgAAhgAAhgAAjAAAjAAAjAAAjAAAjAAAjAAAjAAAjAAAjAAA/wAA/wAA/wAA
/wAA/wAA/wAA/wAA/wAA/wAA/wAA/wAA/wAA/wAA/wAA/wAA/wAA/wAA/wAA/wAA/wAA/wAA/wAA
/wAA/wAA/wAA/wAA/wAA/wAA/wAA/wAA/wAA/wAA/wAAzgAAzgAAzgAAzgAAzgAAzgAAzgAAzgAA
zgBsAABsAABsAABsAABsAABsAABsAABsAACRAACRAACRAACRAACRAACRAACRAACRAAD/AAD/AAD/
AAD/AAD/AAD/AAD/AAD/AAD/AAD/AAD/AAD/AAD/AAD/AAD/AAD/AAD/AAD4AAD4AAD4AAD4AAD4
AAD4AAD4AAD4AAD/AAD/AAD/AAD/AAD/AAD/AAD/AAD/AAD/AAAHAAAHAAAHAAAHAAAHAAAHAAAH
AAAHAAAA/wAA/wAA/wAA/wAA/wAA/wAA/wAA/wAAmwAAmwAAmwAAmwAAmwAAmwAAmwAAmwAAmwDb
AADbAADbAADbAADbAADbAADbAADbAADpAADpAADpAADpAADpAADpAADpAADpAACdAACdAACdAACd
AACdAACdAACdAACdAACdAAAAZwAAZwAAZwAAZwAAZwAAZwAAZwAAZwAAowAAowAAowAAowAAowAA
owAAowAAowADAAADAAADAAADAAADAAADAAADAAADAAADAAB+AAB+AAB+AAB+AAB+AAB+AAB+AAB+
AAB+AP///////////////////////////////wCkAACkAACkAACkAACkAACkAACkAACkAADFAADF
AADFAADFAADFAADFAADFAADFAAC+AAC+AAC+AAC+AAC+AAC+AAC+AAC+AAC+AABiAABiAABiAABi
AABiAABiAABiAABiAACMAACMAACMAACMAACMAACMAACMAACMAAAAOgAAOgAAOgAAOgAAOgAAOgAA
OgAAOgAAOgAAogAAogAAogAAogAAogAAogAAogAAogAA/wAA/wAA/wAA/wAA/wAA/wAA/wAA/wAA
/wAA/wAA/wAA/wAA/wAA/wAA/wAA/wAA/wAA/wAA/wAA/wAA/wAA/wAA/wAA/wAA/wAA/wAA/wAA
/wAA/wAA/wAA/wAA/wAA/wAA0AAA0AAA0AAA0AAA0AAA0AAA0AAA0AAA0AABAAABAAABAAABAAAB
AAABAAABAAABAACKAACKAACKAACKAACKAACKAACKAACKAAD/AAD/AAD/AAD/AAD/AAD/AAD/AAD/
AAD/AAD/AAD/AAD/AAD/AAD/AAD/AAD/AAD/AAD/AAD/AAD/AAD/AAD/AAD/AAD/AAD/AAC5AAC5
AAC5AAC5AAC5AAC5AAC5AAC5AAC5AACOAACOAACOAACOAACOAACOAACOAACOAAAPAAAPAAAPAAAP
AAAPAAAPAAAPAAAPAAAPAAAAKgAAKgAAKgAAKgAAKgAAKgAAKgAAKgAAogAAogAAogAAogAAogAA
ogAAogAAogAAqwAAqwAAqwAAqwAAqwAAqwAAqwAAqwAAqwAA8AAA8AAA8AAA8AAA8AAA8AAA8AAA
8AAAuQAAuQAAuQAAuQAAuQAAuQAAuQAAuQAAawAAawAAawAAawAAawAAawAAawAAawAAawAWAAAW
AAAWAAAWAAAWAAAWAAAWAAAWAAB4AAB4AAB4AAB4AAB4AAB4AAB4AAB4AAB3AAB3AAB3AAB3AAB3
AAB3AAB3AAB3AAB3AADPAADPAADPAADPAADPAADPAADPAADPAACXAACXAACXAACXAACXAACXAACX
AACXAAA9AAA9AAA9AAA9AAA9AAA9AAA9AAA9AAA9AAAuAAAuAAAuAAAuAAAuAAAuAAAuAAAuAAAA
RAAARAAARAAARAAARAAARAAARAAARAAAggAAggAAggAAggAAggAAggAAggAAggAAggAAmQAAmQAA
mQAAmQAAmQAAmQAAmQAAmQAAogAAogAAogAAogAAogAAogAAogAAogAApgAApgAApgAApgAApgAA
pgAApgAApgAApgAAZwAAZwAAZwAAZwAAZwAAZwAAZwAAZwAAXAAAXAAAXAAAXAAAXAAAXAAAXAAA
XAAAXAAAbwAAbwAAbwAAbwAAbwAAbwAAbwAAbwAYAAAYAAAYAAAYAAAYAAAYAAAYAAAYAAA0AAA0
AAA0AAA0AAA0AAA0AAA0AAA0AAA0AAAwAAAwAAAwAAAwAAAwAAAwAAAwAAAwAABxAABxAABxAABx
AABxAABxAABxAABxAAB8AAB8AAB8AAB8AAB8AAB8AAB8AAB8AAB8AABbAABbAABbAABbAABbAABb
AABbAABbAAAXAAAXAAAXAAAXAAAXAAAXAAAXAAAXAAAXAP//////////////////////////////
/wAA/wAA/wAA/wAA/wAA/wAA/wAA/wAA/wAA/wAA/wAA/wAA/wAA/wAA/wAA/wAA/wAA1AAA1AAA
1AAA1AAA1AAA1AAA1AAA1AAA1AD/AAD/AAD/AAD/AAD/AAD/AAD/AAD/AAD/AAD/AAD/AAD/AAD/
AAD/AAD/AAD/AAD/AAD/AAD/AAD/AAD/AAD/AAD/AAD/AAD/AAD/AAD/AAD/AAD/AAD/AAD/AAD/
AAD/AAAAmAAAmAAAmAAAmAAAmAAAmAAAmAAAmAAAtQAAtQAAtQAAtQAAtQAAtQAAtQAAtQAAtQAA
oAAAoAAAoAAAoAAAoAAAoAAAoAAAoAAA/wAA/wAA/wAA/wAA/wAA/wAA/wAA/wAA/wBJAABJAABJ
AABJAABJAABJAABJAABJAAD/AAD/AAD/AAD/AAD/AAD/AAD/AAD/AAD/AAD/AAD/AAD/AAD/AAD/
AAD/AAD/AAD/AACrAACrAACrAACrAACrAACrAACrAACrAAAtAAAtAAAtAAAtAAAtAAAtAAAtAAAt
AAAAZwAAZwAAZwAAZwAAZwAAZwAAZwAAZwAAZwAA0AAA0AAA0AAA0AAA0AAA0AAA0AAA0AAAgAAA
gAAAgAAAgAAAgAAAgAAAgAAAgAAAgP///////////////////////////////wAA/wAA/wAA/wAA
/wAA/wAA/wAA/wAA/wAA/wAA/wAA/wAA/wAA/wAA/wAA/wAA/wAAZQAAZQAAZQAAZQAAZQAAZQAA
ZQAAZQAAZQDJAADJAADJAADJAADJAADJAADJAADJAACMAACMAACMAACMAACMAACMAACMAACMAAD/
AAD/AAD/AAD/AAD/AAD/AAD/AAD/AAD/AACvAACvAACvAACvAACvAACvAACvAACvAAAAVgAAVgAA
VgAAVgAAVgAAVgAAVgAAVgAA1wAA1wAA1wAA1wAA1wAA1wAA1wAA1wAA1wAA1///////////////
/////////////////////////wD////////////////////////////////////u7u41NTUDAwNo
aGh5eXmrq6sDAwMDAwMDAwMDAwMDAwOJiYkDAwMDAwMlJSWampoDAwMDAwOampr///8UFBQDAwPd
3d3///////+ampoDAwMDAwOrq6v///////////////////////////////////////////8AmAAA
mAAAmAAAmAAAmAAAmAAAmAAAmAAA5QAA5QAA5QAA5QAA5QAA5QAA5QAA5QAAoQAAoQAAoQAAoQAA
oQAAoQAAoQAAoQAAoQAAAOUAAOUAAOUAAOUAAOUAAOUAAOUAAOUAAP8AAP8AAP8AAP8AAP8AAP8A
AP8AAP8AAP8AAP8AAP8AAP8AAP8AAP8AAP8AAP8AAP8AAP8AAP8AAP8AAP8AAP8AAP8AAP8AAP8A
XQAAXQAAXQAAXQAAXQAAXQAAXQAAXQAA/wAA/wAA/wAA/wAA/wAA/wAA/wAA/wAA/wAA/wAA/wAA
/wAA/wAA/wAA/wAA/wAA/wAAAP8AAP8AAP8AAP8AAP8AAP8AAP8AAP8A/wAA/wAA/wAA/wAA/wAA
/wAA/wAA/wAA/wAA/wD///////////////////////////8A/wAA/wAA/wAA/wAA/wAA/wAA/wAA
/wAAUAAAUAAAUAAAUAAAUAAAUAAAUAAAUAAAUAAAsAAAsAAAsAAAsAAAsAAAsAAAsAAAsAAAAIYA
AIYAAIYAAIYAAIYAAIYAAIYAAIYAAIwAAIwAAIwAAIwAAIwAAIwAAIwAAIwAAIwAAP8AAP8AAP8A
AP8AAP8AAP8AAP8AAP8AAP8AAP8AAP8AAP8AAP8AAP8AAP8AAP8AAP8AAP8AAP8AAP8AAP8AAP8A
AP8AAP8AAP8AAP8AAP8AAP8AAP8AAP8AAP8AAP8AAP8AAM4AAM4AAM4AAM4AAM4AAM4AAM4AAM4A
AM4AbAAAbAAAbAAAbAAAbAAAbAAAbAAAbAAAkQAAkQAAkQAAkQAAkQAAkQAAkQAAkQAA/wAA/wAA
/wAA/wAA/wAA/wAA/wAA/wAA/wAA/wAA/wAA/wAA/wAA/wAA/wAA/wAA/wAA+AAA+AAA+AAA+AAA
+AAA+AAA+AAA+AAA/wAA/wAA/wAA/wAA/wAA/wAA/wAA/wAA/wAABwAABwAABwAABwAABwAABwAA
BwAABwAAAP8AAP8AAP8AAP8AAP8AAP8AAP8AAP8AAJsAAJsAAJsAAJsAAJsAAJsAAJsAAJsAAJsA
2wAA2wAA2wAA2wAA2wAA2wAA2wAA2wAA6QAA6QAA6QAA6QAA6QAA6QAA6QAA6QAAnQAAnQAAnQAA
nQAAnQAAnQAAnQAAnQAAnQAAAGcAAGcAAGcAAGcAAGcAAGcAAGcAAGcAAKMAAKMAAKMAAKMAAKMA
AKMAAKMAAKMAAwAAAwAAAwAAAwAAAwAAAwAAAwAAAwAAAwAAfgAAfgAAfgAAfgAAfgAAfgAAfgAA
fgAAfgD///////////////////////////////8ApAAApAAApAAApAAApAAApAAApAAApAAAxQAA
xQAAxQAAxQAAxQAAxQAAxQAAxQAAvgAAvgAAvgAAvgAAvgAAvgAAvgAAvgAAvgAAYgAAYgAAYgAA
YgAAYgAAYgAAYgAAYgAAjAAAjAAAjAAAjAAAjAAAjAAAjAAAjAAAADoAADoAADoAADoAADoAADoA
ADoAADoAADoAAKIAAKIAAKIAAKIAAKIAAKIAAKIAAKIAAP8AAP8AAP8AAP8AAP8AAP8AAP8AAP8A
AP8AAP8AAP8AAP8AAP8AAP8AAP8AAP8AAP8AAP8AAP8AAP8AAP8AAP8AAP8AAP8AAP8AAP8AAP8A
AP8AAP8AAP8AAP8AAP8AAP8AANAAANAAANAAANAAANAAANAAANAAANAAANAAAQAAAQAAAQAAAQAA
AQAAAQAAAQAAAQAAigAAigAAigAAigAAigAAigAAigAAigAA/wAA/wAA/wAA/wAA/wAA/wAA/wAA
/wAA/wAA/wAA/wAA/wAA/wAA/wAA/wAA/wAA/wAA/wAA/wAA/wAA/wAA/wAA/wAA/wAA/wAAuQAA
uQAAuQAAuQAAuQAAuQAAuQAAuQAAuQAAjgAAjgAAjgAAjgAAjgAAjgAAjgAAjgAADwAADwAADwAA
DwAADwAADwAADwAADwAADwAAACoAACoAACoAACoAACoAACoAACoAACoAAKIAAKIAAKIAAKIAAKIA
AKIAAKIAAKIAAKsAAKsAAKsAAKsAAKsAAKsAAKsAAKsAAKsAAPAAAPAAAPAAAPAAAPAAAPAAAPAA
APAAALkAALkAALkAALkAALkAALkAALkAALkAAGsAAGsAAGsAAGsAAGsAAGsAAGsAAGsAAGsAFgAA
FgAAFgAAFgAAFgAAFgAAFgAAFgAAeAAAeAAAeAAAeAAAeAAAeAAAeAAAeAAAdwAAdwAAdwAAdwAA
dwAAdwAAdwAAdwAAdwAAzwAAzwAAzwAAzwAAzwAAzwAAzwAAzwAAlwAAlwAAlwAAlwAAlwAAlwAA
lwAAlwAAPQAAPQAAPQAAPQAAPQAAPQAAPQAAPQAAPQAALgAALgAALgAALgAALgAALgAALgAALgAA
AEQAAEQAAEQAAEQAAEQAAEQAAEQAAEQAAIIAAIIAAIIAAIIAAIIAAIIAAIIAAIIAAIIAAJkAAJkA
AJkAAJkAAJkAAJkAAJkAAJkAAKIAAKIAAKIAAKIAAKIAAKIAAKIAAKIAAKYAAKYAAKYAAKYAAKYA
AKYAAKYAAKYAAKYAAGcAAGcAAGcAAGcAAGcAAGcAAGcAAGcAAFwAAFwAAFwAAFwAAFwAAFwAAFwA
AFwAAFwAAG8AAG8AAG8AAG8AAG8AAG8AAG8AAG8AGAAAGAAAGAAAGAAAGAAAGAAAGAAAGAAANAAA
NAAANAAANAAANAAANAAANAAANAAANAAAMAAAMAAAMAAAMAAAMAAAMAAAMAAAMAAAcQAAcQAAcQAA
cQAAcQAAcQAAcQAAcQAAfAAAfAAAfAAAfAAAfAAAfAAAfAAAfAAAfAAAWwAAWwAAWwAAWwAAWwAA
WwAAWwAAWwAAFwAAFwAAFwAAFwAAFwAAFwAAFwAAFwAAFwD/////////////////////////////
//8AAP8AAP8AAP8AAP8AAP8AAP8AAP8AAP8AAP8AAP8AAP8AAP8AAP8AAP8AAP8AAP8AANQAANQA
ANQAANQAANQAANQAANQAANQAANQA/wAA/wAA/wAA/wAA/wAA/wAA/wAA/wAA/wAA/wAA/wAA/wAA
/wAA/wAA/wAA/wAA/wAA/wAA/wAA/wAA/wAA/wAA/wAA/wAA/wAA/wAA/wAA/wAA/wAA/wAA/wAA
/wAA/wAAAJgAAJgAAJgAAJgAAJgAAJgAAJgAAJgAALUAALUAALUAALUAALUAALUAALUAALUAALUA
AKAAAKAAAKAAAKAAAKAAAKAAAKAAAKAAAP8AAP8AAP8AAP8AAP8AAP8AAP8AAP8AAP8ASQAASQAA
SQAASQAASQAASQAASQAASQAA/wAA/wAA/wAA/wAA/wAA/wAA/wAA/wAA/wAA/wAA/wAA/wAA/wAA
/wAA/wAA/wAA/wAAqwAAqwAAqwAAqwAAqwAAqwAAqwAAqwAALQAALQAALQAALQAALQAALQAALQAA
LQAAAGcAAGcAAGcAAGcAAGcAAGcAAGcAAGcAAGcAANAAANAAANAAANAAANAAANAAANAAANAAAIAA
AIAAAIAAAIAAAIAAAIAAAIAAAIAAAID///////////////////////////////8AAP8AAP8AAP8A
AP8AAP8AAP8AAP8AAP8AAP8AAP8AAP8AAP8AAP8AAP8AAP8AAP8AAGUAAGUAAGUAAGUAAGUAAGUA
AGUAAGUAAGUAyQAAyQAAyQAAyQAAyQAAyQAAyQAAyQAAjAAAjAAAjAAAjAAAjAAAjAAAjAAAjAAA
/wAA/wAA/wAA/wAA/wAA/wAA/wAA/wAA/wAArwAArwAArwAArwAArwAArwAArwAArwAAAFYAAFYA
AFYAAFYAAFYAAFYAAFYAAFYAANcAANcAANcAANcAANcAANcAANcAANcAANcAANf/////////////
//////////////////////////8A////////////////////////////////////////////////
////////////////////////////////////////////////////////////////////////////
////////////////////////////////////////////////////////////////////////AABh
AABhAABhAABhAABhAABhAABhAABhAAAXAAAXAAAXAAAXAAAXAAAXAAAXAAAXABcAABcAABcAABcA
ABcAABcAABcAABcAABcAAIQAAIQAAIQAAIQAAIQAAIQAAIQAAIQAALAAALAAALAAALAAALAAALAA
ALAAALAAAFMAAFMAAFMAAFMAAFMAAFMAAFMAAFMAAFMAAMIAAMIAAMIAAMIAAMIAAMIAAMIAAMIA
AAkAAAkAAAkAAAkAAAkAAAkAAAkAAAkAAAD/AAD/AAD/AAD/AAD/AAD/AAD/AAD/AAD/AACNAACN
AACNAACNAACNAACNAACNAACNAAD/AAD/AAD/AAD/AAD/AAD/AAD/AAD/AAADAAADAAADAAADAAAD
AAADAAADAAADAAADAAAD////////////////////////////AAA6AAA6AAA6AAA6AAA6AAA6AAA6
AAA6ADoAADoAADoAADoAADoAADoAADoAADoAADoAAAAeAAAeAAAeAAAeAAAeAAAeAAAeAAAeAAAS
AAASAAASAAASAAASAAASAAASAAASAFcAAFcAAFcAAFcAAFcAAFcAAFcAAFcAAFcAAF0AAF0AAF0A
AF0AAF0AAF0AAF0AAF0AAAD/AAD/AAD/AAD/AAD/AAD/AAD/AAD/AAD/AHgAAHgAAHgAAHgAAHgA
AHgAAHgAAHgAAJAAAJAAAJAAAJAAAJAAAJAAAJAAAJAAAEAAAEAAAEAAAEAAAEAAAEAAAEAAAEAA
AEAAAIMAAIMAAIMAAIMAAIMAAIMAAIMAAIMAAACbAACbAACbAACbAACbAACbAACbAACbAAB9AAB9
AAB9AAB9AAB9AAB9AAB9AAB9AAB9AAC/AAC/AAC/AAC/AAC/AAC/AAC/AAC/AAMAAAMAAAMAAAMA
AAMAAAMAAAMAAAMAAE0AAE0AAE0AAE0AAE0AAE0AAE0AAE0AAE0AABYAABYAABYAABYAABYAABYA
ABYAABYAADgAADgAADgAADgAADgAADgAADgAADgAAKUAAKUAAKUAAKUAAKUAAKUAAKUAAKUAAKUA
ADsAADsAADsAADsAADsAADsAADsAADsAAAAhAAAhAAAhAAAhAAAhAAAhAAAhAAAhAAA3AAA3AAA3
AAA3AAA3AAA3AAA3AAA3AAA3AAAAAAAAAAAAAAAAAAAAAAAAAAAAAAAAAKIAAKIAAKIAAKIAAKIA
AKIAAKIAAKIAAAAaAAAaAAAaAAAaAAAaAAAaAAAaAAAaAAAaAC0AAC0AAC0AAC0AAC0AAC0AAC0A
AC0AAC0A////////////////////////////////AABnAABnAABnAABnAABnAABnAABnAABnAABF
AABFAABFAABFAABFAABFAABFAABFAAAkAAAkAAAkAAAkAAAkAAAkAAAkAAAkAAAkAABjAABjAABj
AABjAABjAABjAABjAABjAAAyAAAyAAAyAAAyAAAyAAAyAAAyAAAyADMAADMAADMAADMAADMAADMA
ADMAADMAADMAAAAEAAAEAAAEAAAEAAAEAAAEAAAEAAAEAAkAAAkAAAkAAAkAAAkAAAkAAAkAAAkA
AEMAAEMAAEMAAEMAAEMAAEMAAEMAAEMAAEMAAIEAAIEAAIEAAIEAAIEAAIEAAIEAAIEAAHQAAHQA
AHQAAHQAAHQAAHQAAHQAAHQAAHQAAHQAAHQAAHQAAHQAAHQAAHQAAHQAAHQAAAkAAAkAAAkAAAkA
AAkAAAkAAAkAAAkAAAAbAAAbAAAbAAAbAAAbAAAbAAAbAAAbAABWAABWAABWAABWAABWAABWAABW
AABWAABWAACRAACRAACRAACRAACRAACRAACRAACRAAB9AAB9AAB9AAB9AAB9AAB9AAB9AAB9AABO
AABOAABOAABOAABOAABOAABOAABOAABOAAB0AAB0AAB0AAB0AAB0AAB0AAB0AAB0AAAYAAAYAAAY
AAAYAAAYAAAYAAAYAAAYAAAYADcAADcAADcAADcAADcAADcAADcAADcAAEQAAEQAAEQAAEQAAEQA
AEQAAEQAAEQAAD0AAD0AAD0AAD0AAD0AAD0AAD0AAD0AAD0AADkAADkAADkAADkAADkAADkAADkA
ADkAAD8AAD8AAD8AAD8AAD8AAD8AAD8AAD8AAGQAAGQAAGQAAGQAAGQAAGQAAGQAAGQAAGQAAEcA
AEcAAEcAAEcAAEcAAEcAAEcAAEcAAAAYAAAYAAAYAAAYAAAYAAAYAAAYAAAYAAAkAAAkAAAkAAAk
AAAkAAAkAAAkAAAkAAAkAAAEAAAEAAAEAAAEAAAEAAAEAAAEAAAEAAAyAAAyAAAyAAAyAAAyAAAy
AAAyAAAyAAAdAAAdAAAdAAAdAAAdAAAdAAAdAAAdAAAdAAAQAAAQAAAQAAAQAAAQAAAQAAAQAAAQ
ACUAACUAACUAACUAACUAACUAACUAACUAACkAACkAACkAACkAACkAACkAACkAACkAACkAAAABAAAB
AAABAAABAAABAAABAAABAAABAAEAAAEAAAEAAAEAAAEAAAEAAAEAAAEAAGsAAGsAAGsAAGsAAGsA
AGsAAGsAAGsAAGsAACwAACwAACwAACwAACwAACwAACwAACwAACoAACoAACoAACoAACoAACoAACoA
ACoAACoAABAAABAAABAAABAAABAAABAAABAAABAAABYAABYAABYAABYAABYAABYAABYAABYAAAAR
AAARAAARAAARAAARAAARAAARAAARAAARAAALAAALAAALAAALAAALAAALAAALAAALAAARAAARAAAR
AAARAAARAAARAAARAAARAAA0AAA0AAA0AAA0AAA0AAA0AAA0AAA0AAA0AAAPAAAPAAAPAAAPAAAP
AAAPAAAPAAAPAAgAAAgAAAgAAAgAAAgAAAgAAAgAAAgAAAgA////////////////////////////
////AIYAAIYAAIYAAIYAAIYAAIYAAIYAAIYAANIAANIAANIAANIAANIAANIAANIAANIAAAA1AAA1
AAA1AAA1AAA1AAA1AAA1AAA1AAA1AABQAABQAABQAABQAABQAABQAABQAABQAACOAACOAACOAACO
AACOAACOAACOAACOAACMAACMAACMAACMAACMAACMAACMAACMAACMAABlAABlAABlAABlAABlAABl
AABlAABlAAAHAAAHAAAHAAAHAAAHAAAHAAAHAAAHACIAACIAACIAACIAACIAACIAACIAACIAACIA
AIoAAIoAAIoAAIoAAIoAAIoAAIoAAIoAAHoAAHoAAHoAAHoAAHoAAHoAAHoAAHoAAHoAAGAAAGAA
AGAAAGAAAGAAAGAAAGAAAGAAAABIAABIAABIAABIAABIAABIAABIAABIAAAaAAAaAAAaAAAaAAAa
AAAaAAAaAAAaAAAaAB4AAB4AAB4AAB4AAB4AAB4AAB4AAB4AADIAADIAADIAADIAADIAADIAADIA
ADIAAAMAAAMAAAMAAAMAAAMAAAMAAAMAAAMAAAMAAAAQAAAQAAAQAAAQAAAQAAAQAAAQAAAQAABD
AABDAABDAABDAABDAABDAABDAABDAABD////////////////////////////////ADEAADEAADEA
ADEAADEAADEAADEAADEAAA4AAA4AAA4AAA4AAA4AAA4AAA4AAA4AAEUAAEUAAEUAAEUAAEUAAEUA
AEUAAEUAAEUAAAAhAAAhAAAhAAAhAAAhAAAhAAAhAAAhAAA0AAA0AAA0AAA0AAA0AAA0AAA0AAA0
AABFAABFAABFAABFAABFAABFAABFAABFAABFAAApAAApAAApAAApAAApAAApAAApAAApACIAACIA
ACIAACIAACIAACIAACIAACIAAC0AAC0AAC0AAC0AAC0AAC0AAC0AAC0AAC0AAC0A////////////
////////////////////////////AP//////////////////////////////////////////////
/yUlJQMDA2hoaP///////2hoaLy8vGhoaAMDAwMDA93d3f///7y8vAMDAwMDA////////yUlJQMD
AwMDA////4mJiQMDAwMDA2hoaP///////////////////////////////////////////////wAA
YQAAYQAAYQAAYQAAYQAAYQAAYQAAYQAAFwAAFwAAFwAAFwAAFwAAFwAAFwAAFwAXAAAXAAAXAAAX
AAAXAAAXAAAXAAAXAAAXAACEAACEAACEAACEAACEAACEAACEAACEAACwAACwAACwAACwAACwAACw
AACwAACwAABTAABTAABTAABTAABTAABTAABTAABTAABTAADCAADCAADCAADCAADCAADCAADCAADC
AAAJAAAJAAAJAAAJAAAJAAAJAAAJAAAJAAAA/wAA/wAA/wAA/wAA/wAA/wAA/wAA/wAA/wAAjQAA
jQAAjQAAjQAAjQAAjQAAjQAAjQAA/wAA/wAA/wAA/wAA/wAA/wAA/wAA/wAAAwAAAwAAAwAAAwAA
AwAAAwAAAwAAAwAAAwAAA////////////////////////////wAAOgAAOgAAOgAAOgAAOgAAOgAA
OgAAOgA6AAA6AAA6AAA6AAA6AAA6AAA6AAA6AAA6AAAAHgAAHgAAHgAAHgAAHgAAHgAAHgAAHgAA
EgAAEgAAEgAAEgAAEgAAEgAAEgAAEgBXAABXAABXAABXAABXAABXAABXAABXAABXAABdAABdAABd
AABdAABdAABdAABdAABdAAAA/wAA/wAA/wAA/wAA/wAA/wAA/wAA/wAA/wB4AAB4AAB4AAB4AAB4
AAB4AAB4AAB4AACQAACQAACQAACQAACQAACQAACQAACQAABAAABAAABAAABAAABAAABAAABAAABA
AABAAACDAACDAACDAACDAACDAACDAACDAACDAAAAmwAAmwAAmwAAmwAAmwAAmwAAmwAAmwAAfQAA
fQAAfQAAfQAAfQAAfQAAfQAAfQAAfQAAvwAAvwAAvwAAvwAAvwAAvwAAvwAAvwADAAADAAADAAAD
AAADAAADAAADAAADAABNAABNAABNAABNAABNAABNAABNAABNAABNAAAWAAAWAAAWAAAWAAAWAAAW
AAAWAAAWAAA4AAA4AAA4AAA4AAA4AAA4AAA4AAA4AAClAAClAAClAAClAAClAAClAAClAAClAACl
AAA7AAA7AAA7AAA7AAA7AAA7AAA7AAA7AAAAIQAAIQAAIQAAIQAAIQAAIQAAIQAAIQAANwAANwAA
NwAANwAANwAANwAANwAANwAANwAAAAAAAAAAAAAAAAAAAAAAAAAAAAAAAACiAACiAACiAACiAACi
AACiAACiAACiAAAAGgAAGgAAGgAAGgAAGgAAGgAAGgAAGgAAGgAtAAAtAAAtAAAtAAAtAAAtAAAt
AAAtAAAtAP///////////////////////////////wAAZwAAZwAAZwAAZwAAZwAAZwAAZwAAZwAA
RQAARQAARQAARQAARQAARQAARQAARQAAJAAAJAAAJAAAJAAAJAAAJAAAJAAAJAAAJAAAYwAAYwAA
YwAAYwAAYwAAYwAAYwAAYwAAMgAAMgAAMgAAMgAAMgAAMgAAMgAAMgAzAAAzAAAzAAAzAAAzAAAz
AAAzAAAzAAAzAAAABAAABAAABAAABAAABAAABAAABAAABAAJAAAJAAAJAAAJAAAJAAAJAAAJAAAJ
AABDAABDAABDAABDAABDAABDAABDAABDAABDAACBAACBAACBAACBAACBAACBAACBAACBAAB0AAB0
AAB0AAB0AAB0AAB0AAB0AAB0AAB0AAB0AAB0AAB0AAB0AAB0AAB0AAB0AAB0AAAJAAAJAAAJAAAJ
AAAJAAAJAAAJAAAJAAAAGwAAGwAAGwAAGwAAGwAAGwAAGwAAGwAAVgAAVgAAVgAAVgAAVgAAVgAA
VgAAVgAAVgAAkQAAkQAAkQAAkQAAkQAAkQAAkQAAkQAAfQAAfQAAfQAAfQAAfQAAfQAAfQAAfQAA
TgAATgAATgAATgAATgAATgAATgAATgAATgAAdAAAdAAAdAAAdAAAdAAAdAAAdAAAdAAAGAAAGAAA
GAAAGAAAGAAAGAAAGAAAGAAAGAA3AAA3AAA3AAA3AAA3AAA3AAA3AAA3AABEAABEAABEAABEAABE
AABEAABEAABEAAA9AAA9AAA9AAA9AAA9AAA9AAA9AAA9AAA9AAA5AAA5AAA5AAA5AAA5AAA5AAA5
AAA5AAA/AAA/AAA/AAA/AAA/AAA/AAA/AAA/AABkAABkAABkAABkAABkAABkAABkAABkAABkAABH
AABHAABHAABHAABHAABHAABHAABHAAAAGAAAGAAAGAAAGAAAGAAAGAAAGAAAGAAAJAAAJAAAJAAA
JAAAJAAAJAAAJAAAJAAAJAAABAAABAAABAAABAAABAAABAAABAAABAAAMgAAMgAAMgAAMgAAMgAA
MgAAMgAAMgAAHQAAHQAAHQAAHQAAHQAAHQAAHQAAHQAAHQAAEAAAEAAAEAAAEAAAEAAAEAAAEAAA
EAAlAAAlAAAlAAAlAAAlAAAlAAAlAAAlAAApAAApAAApAAApAAApAAApAAApAAApAAApAAAAAQAA
AQAAAQAAAQAAAQAAAQAAAQAAAQABAAABAAABAAABAAABAAABAAABAAABAABrAABrAABrAABrAABr
AABrAABrAABrAABrAAAsAAAsAAAsAAAsAAAsAAAsAAAsAAAsAAAqAAAqAAAqAAAqAAAqAAAqAAAq
AAAqAAAqAAAQAAAQAAAQAAAQAAAQAAAQAAAQAAAQAAAWAAAWAAAWAAAWAAAWAAAWAAAWAAAWAAAA
EQAAEQAAEQAAEQAAEQAAEQAAEQAAEQAAEQAACwAACwAACwAACwAACwAACwAACwAACwAAEQAAEQAA
EQAAEQAAEQAAEQAAEQAAEQAANAAANAAANAAANAAANAAANAAANAAANAAANAAADwAADwAADwAADwAA
DwAADwAADwAADwAIAAAIAAAIAAAIAAAIAAAIAAAIAAAIAAAIAP//////////////////////////
/////wCGAACGAACGAACGAACGAACGAACGAACGAADSAADSAADSAADSAADSAADSAADSAADSAAAANQAA
NQAANQAANQAANQAANQAANQAANQAANQAAUAAAUAAAUAAAUAAAUAAAUAAAUAAAUAAAjgAAjgAAjgAA
jgAAjgAAjgAAjgAAjgAAjAAAjAAAjAAAjAAAjAAAjAAAjAAAjAAAjAAAZQAAZQAAZQAAZQAAZQAA
ZQAAZQAAZQAABwAABwAABwAABwAABwAABwAABwAABwAiAAAiAAAiAAAiAAAiAAAiAAAiAAAiAAAi
AACKAACKAACKAACKAACKAACKAACKAACKAAB6AAB6AAB6AAB6AAB6AAB6AAB6AAB6AAB6AABgAABg
AABgAABgAABgAABgAABgAABgAAAASAAASAAASAAASAAASAAASAAASAAASAAAGgAAGgAAGgAAGgAA
GgAAGgAAGgAAGgAAGgAeAAAeAAAeAAAeAAAeAAAeAAAeAAAeAAAyAAAyAAAyAAAyAAAyAAAyAAAy
AAAyAAADAAADAAADAAADAAADAAADAAADAAADAAADAAAAEAAAEAAAEAAAEAAAEAAAEAAAEAAAEAAA
QwAAQwAAQwAAQwAAQwAAQwAAQwAAQwAAQ////////////////////////////////wAxAAAxAAAx
AAAxAAAxAAAxAAAxAAAxAAAOAAAOAAAOAAAOAAAOAAAOAAAOAAAOAABFAABFAABFAABFAABFAABF
AABFAABFAABFAAAAIQAAIQAAIQAAIQAAIQAAIQAAIQAAIQAANAAANAAANAAANAAANAAANAAANAAA
NAAARQAARQAARQAARQAARQAARQAARQAARQAARQAAKQAAKQAAKQAAKQAAKQAAKQAAKQAAKQAiAAAi
AAAiAAAiAAAiAAAiAAAiAAAiAAAtAAAtAAAtAAAtAAAtAAAtAAAtAAAtAAAtAAAtAP//////////
/////////////////////////////wD/////////////////////////////////////////////
//////9GRkb///////+JiYkDAwO8vLz///9GRka8vLz///////////+8vLx5eXn///////+JiYlG
Rkb///////////+JiYloaGj///////////////////////////////////////////////////8A
AGEAAGEAAGEAAGEAAGEAAGEAAGEAAGEAABcAABcAABcAABcAABcAABcAABcAABcAFwAAFwAAFwAA
FwAAFwAAFwAAFwAAFwAAFwAAhAAAhAAAhAAAhAAAhAAAhAAAhAAAhAAAsAAAsAAAsAAAsAAAsAAA
sAAAsAAAsAAAUwAAUwAAUwAAUwAAUwAAUwAAUwAAUwAAUwAAwgAAwgAAwgAAwgAAwgAAwgAAwgAA
wgAACQAACQAACQAACQAACQAACQAACQAACQAAAP8AAP8AAP8AAP8AAP8AAP8AAP8AAP8AAP8AAI0A
AI0AAI0AAI0AAI0AAI0AAI0AAI0AAP8AAP8AAP8AAP8AAP8AAP8AAP8AAP8AAAMAAAMAAAMAAAMA
AAMAAAMAAAMAAAMAAAMAAAP///////////////////////////8AADoAADoAADoAADoAADoAADoA
ADoAADoAOgAAOgAAOgAAOgAAOgAAOgAAOgAAOgAAOgAAAB4AAB4AAB4AAB4AAB4AAB4AAB4AAB4A
ABIAABIAABIAABIAABIAABIAABIAABIAVwAAVwAAVwAAVwAAVwAAVwAAVwAAVwAAVwAAXQAAXQAA
XQAAXQAAXQAAXQAAXQAAXQAAAP8AAP8AAP8AAP8AAP8AAP8AAP8AAP8AAP8AeAAAeAAAeAAAeAAA
eAAAeAAAeAAAeAAAkAAAkAAAkAAAkAAAkAAAkAAAkAAAkAAAQAAAQAAAQAAAQAAAQAAAQAAAQAAA
QAAAQAAAgwAAgwAAgwAAgwAAgwAAgwAAgwAAgwAAAJsAAJsAAJsAAJsAAJsAAJsAAJsAAJsAAH0A
AH0AAH0AAH0AAH0AAH0AAH0AAH0AAH0AAL8AAL8AAL8AAL8AAL8AAL8AAL8AAL8AAwAAAwAAAwAA
AwAAAwAAAwAAAwAAAwAATQAATQAATQAATQAATQAATQAATQAATQAATQAAFgAAFgAAFgAAFgAAFgAA
FgAAFgAAFgAAOAAAOAAAOAAAOAAAOAAAOAAAOAAAOAAApQAApQAApQAApQAApQAApQAApQAApQAA
pQAAOwAAOwAAOwAAOwAAOwAAOwAAOwAAOwAAACEAACEAACEAACEAACEAACEAACEAACEAADcAADcA
ADcAADcAADcAADcAADcAADcAADcAAAAAAAAAAAAAAAAAAAAAAAAAAAAAAAAAogAAogAAogAAogAA
ogAAogAAogAAogAAABoAABoAABoAABoAABoAABoAABoAABoAABoALQAALQAALQAALQAALQAALQAA
LQAALQAALQD///////////////////////////////8AAGcAAGcAAGcAAGcAAGcAAGcAAGcAAGcA
AEUAAEUAAEUAAEUAAEUAAEUAAEUAAEUAACQAACQAACQAACQAACQAACQAACQAACQAACQAAGMAAGMA
AGMAAGMAAGMAAGMAAGMAAGMAADIAADIAADIAADIAADIAADIAADIAADIAMwAAMwAAMwAAMwAAMwAA
MwAAMwAAMwAAMwAAAAQAAAQAAAQAAAQAAAQAAAQAAAQAAAQACQAACQAACQAACQAACQAACQAACQAA
CQAAQwAAQwAAQwAAQwAAQwAAQwAAQwAAQwAAQwAAgQAAgQAAgQAAgQAAgQAAgQAAgQAAgQAAdAAA
dAAAdAAAdAAAdAAAdAAAdAAAdAAAdAAAdAAAdAAAdAAAdAAAdAAAdAAAdAAAdAAACQAACQAACQAA
CQAACQAACQAACQAACQAAABsAABsAABsAABsAABsAABsAABsAABsAAFYAAFYAAFYAAFYAAFYAAFYA
AFYAAFYAAFYAAJEAAJEAAJEAAJEAAJEAAJEAAJEAAJEAAH0AAH0AAH0AAH0AAH0AAH0AAH0AAH0A
AE4AAE4AAE4AAE4AAE4AAE4AAE4AAE4AAE4AAHQAAHQAAHQAAHQAAHQAAHQAAHQAAHQAABgAABgA
ABgAABgAABgAABgAABgAABgAABgANwAANwAANwAANwAANwAANwAANwAANwAARAAARAAARAAARAAA
RAAARAAARAAARAAAPQAAPQAAPQAAPQAAPQAAPQAAPQAAPQAAPQAAOQAAOQAAOQAAOQAAOQAAOQAA
OQAAOQAAPwAAPwAAPwAAPwAAPwAAPwAAPwAAPwAAZAAAZAAAZAAAZAAAZAAAZAAAZAAAZAAAZAAA
RwAARwAARwAARwAARwAARwAARwAARwAAABgAABgAABgAABgAABgAABgAABgAABgAACQAACQAACQA
ACQAACQAACQAACQAACQAACQAAAQAAAQAAAQAAAQAAAQAAAQAAAQAAAQAADIAADIAADIAADIAADIA
ADIAADIAADIAAB0AAB0AAB0AAB0AAB0AAB0AAB0AAB0AAB0AABAAABAAABAAABAAABAAABAAABAA
ABAAJQAAJQAAJQAAJQAAJQAAJQAAJQAAJQAAKQAAKQAAKQAAKQAAKQAAKQAAKQAAKQAAKQAAAAEA
AAEAAAEAAAEAAAEAAAEAAAEAAAEAAQAAAQAAAQAAAQAAAQAAAQAAAQAAAQAAawAAawAAawAAawAA
awAAawAAawAAawAAawAALAAALAAALAAALAAALAAALAAALAAALAAAKgAAKgAAKgAAKgAAKgAAKgAA
KgAAKgAAKgAAEAAAEAAAEAAAEAAAEAAAEAAAEAAAEAAAFgAAFgAAFgAAFgAAFgAAFgAAFgAAFgAA
ABEAABEAABEAABEAABEAABEAABEAABEAABEAAAsAAAsAAAsAAAsAAAsAAAsAAAsAAAsAABEAABEA
ABEAABEAABEAABEAABEAABEAADQAADQAADQAADQAADQAADQAADQAADQAADQAAA8AAA8AAA8AAA8A
AA8AAA8AAA8AAA8ACAAACAAACAAACAAACAAACAAACAAACAAACAD/////////////////////////
//////8AhgAAhgAAhgAAhgAAhgAAhgAAhgAAhgAA0gAA0gAA0gAA0gAA0gAA0gAA0gAA0gAAADUA
ADUAADUAADUAADUAADUAADUAADUAADUAAFAAAFAAAFAAAFAAAFAAAFAAAFAAAFAAAI4AAI4AAI4A
AI4AAI4AAI4AAI4AAI4AAIwAAIwAAIwAAIwAAIwAAIwAAIwAAIwAAIwAAGUAAGUAAGUAAGUAAGUA
AGUAAGUAAGUAAAcAAAcAAAcAAAcAAAcAAAcAAAcAAAcAIgAAIgAAIgAAIgAAIgAAIgAAIgAAIgAA
IgAAigAAigAAigAAigAAigAAigAAigAAigAAegAAegAAegAAegAAegAAegAAegAAegAAegAAYAAA
YAAAYAAAYAAAYAAAYAAAYAAAYAAAAEgAAEgAAEgAAEgAAEgAAEgAAEgAAEgAABoAABoAABoAABoA
ABoAABoAABoAABoAABoAHgAAHgAAHgAAHgAAHgAAHgAAHgAAHgAAMgAAMgAAMgAAMgAAMgAAMgAA
MgAAMgAAAwAAAwAAAwAAAwAAAwAAAwAAAwAAAwAAAwAAABAAABAAABAAABAAABAAABAAABAAABAA
AEMAAEMAAEMAAEMAAEMAAEMAAEMAAEMAAEP///////////////////////////////8AMQAAMQAA
MQAAMQAAMQAAMQAAMQAAMQAADgAADgAADgAADgAADgAADgAADgAADgAARQAARQAARQAARQAARQAA
RQAARQAARQAARQAAACEAACEAACEAACEAACEAACEAACEAACEAADQAADQAADQAADQAADQAADQAADQA
ADQAAEUAAEUAAEUAAEUAAEUAAEUAAEUAAEUAAEUAACkAACkAACkAACkAACkAACkAACkAACkAIgAA
IgAAIgAAIgAAIgAAIgAAIgAAIgAALQAALQAALQAALQAALQAALQAALQAALQAALQAALQD/////////
//////////////////////////////8A////////////////////////////////////////////
////////RkZG////zc3NJSUliYmJvLy8////RkZGAwMDAwMDNTU17u7u////NTU1AwMDAwMDAwMD
iYmJ////////////iYmJaGho////////////////////////////////////////////////////
AABhAABhAABhAABhAABhAABhAABhAABhAAAXAAAXAAAXAAAXAAAXAAAXAAAXAAAXABcAABcAABcA
ABcAABcAABcAABcAABcAABcAAIQAAIQAAIQAAIQAAIQAAIQAAIQAAIQAALAAALAAALAAALAAALAA
ALAAALAAALAAAFMAAFMAAFMAAFMAAFMAAFMAAFMAAFMAAFMAAMIAAMIAAMIAAMIAAMIAAMIAAMIA
AMIAAAkAAAkAAAkAAAkAAAkAAAkAAAkAAAkAAAD/AAD/AAD/AAD/AAD/AAD/AAD/AAD/AAD/AACN
AACNAACNAACNAACNAACNAACNAACNAAD/AAD/AAD/AAD/AAD/AAD/AAD/AAD/AAADAAADAAADAAAD
AAADAAADAAADAAADAAADAAAD////////////////////////////AAA6AAA6AAA6AAA6AAA6AAA6
AAA6AAA6ADoAADoAADoAADoAADoAADoAADoAADoAADoAAAAeAAAeAAAeAAAeAAAeAAAeAAAeAAAe
AAASAAASAAASAAASAAASAAASAAASAAASAFcAAFcAAFcAAFcAAFcAAFcAAFcAAFcAAFcAAF0AAF0A
AF0AAF0AAF0AAF0AAF0AAF0AAAD/AAD/AAD/AAD/AAD/AAD/AAD/AAD/AAD/AHgAAHgAAHgAAHgA
AHgAAHgAAHgAAHgAAJAAAJAAAJAAAJAAAJAAAJAAAJAAAJAAAEAAAEAAAEAAAEAAAEAAAEAAAEAA
AEAAAEAAAIMAAIMAAIMAAIMAAIMAAIMAAIMAAIMAAACbAACbAACbAACbAACbAACbAACbAACbAAB9
AAB9AAB9AAB9AAB9AAB9AAB9AAB9AAB9AAC/AAC/AAC/AAC/AAC/AAC/AAC/AAC/AAMAAAMAAAMA
AAMAAAMAAAMAAAMAAAMAAE0AAE0AAE0AAE0AAE0AAE0AAE0AAE0AAE0AABYAABYAABYAABYAABYA
ABYAABYAABYAADgAADgAADgAADgAADgAADgAADgAADgAAKUAAKUAAKUAAKUAAKUAAKUAAKUAAKUA
AKUAADsAADsAADsAADsAADsAADsAADsAADsAAAAhAAAhAAAhAAAhAAAhAAAhAAAhAAAhAAA3AAA3
AAA3AAA3AAA3AAA3AAA3AAA3AAA3AAAAAAAAAAAAAAAAAAAAAAAAAAAAAAAAAKIAAKIAAKIAAKIA
AKIAAKIAAKIAAKIAAAAaAAAaAAAaAAAaAAAaAAAaAAAaAAAaAAAaAC0AAC0AAC0AAC0AAC0AAC0A
AC0AAC0AAC0A////////////////////////////////AABnAABnAABnAABnAABnAABnAABnAABn
AABFAABFAABFAABFAABFAABFAABFAABFAAAkAAAkAAAkAAAkAAAkAAAkAAAkAAAkAAAkAABjAABj
AABjAABjAABjAABjAABjAABjAAAyAAAyAAAyAAAyAAAyAAAyAAAyAAAyADMAADMAADMAADMAADMA
ADMAADMAADMAADMAAAAEAAAEAAAEAAAEAAAEAAAEAAAEAAAEAAkAAAkAAAkAAAkAAAkAAAkAAAkA
AAkAAEMAAEMAAEMAAEMAAEMAAEMAAEMAAEMAAEMAAIEAAIEAAIEAAIEAAIEAAIEAAIEAAIEAAHQA
AHQAAHQAAHQAAHQAAHQAAHQAAHQAAHQAAHQAAHQAAHQAAHQAAHQAAHQAAHQAAHQAAAkAAAkAAAkA
AAkAAAkAAAkAAAkAAAkAAAAbAAAbAAAbAAAbAAAbAAAbAAAbAAAbAABWAABWAABWAABWAABWAABW
AABWAABWAABWAACRAACRAACRAACRAACRAACRAACRAACRAAB9AAB9AAB9AAB9AAB9AAB9AAB9AAB9
AABOAABOAABOAABOAABOAABOAABOAABOAABOAAB0AAB0AAB0AAB0AAB0AAB0AAB0AAB0AAAYAAAY
AAAYAAAYAAAYAAAYAAAYAAAYAAAYADcAADcAADcAADcAADcAADcAADcAADcAAEQAAEQAAEQAAEQA
AEQAAEQAAEQAAEQAAD0AAD0AAD0AAD0AAD0AAD0AAD0AAD0AAD0AADkAADkAADkAADkAADkAADkA
ADkAADkAAD8AAD8AAD8AAD8AAD8AAD8AAD8AAD8AAGQAAGQAAGQAAGQAAGQAAGQAAGQAAGQAAGQA
AEcAAEcAAEcAAEcAAEcAAEcAAEcAAEcAAAAYAAAYAAAYAAAYAAAYAAAYAAAYAAAYAAAkAAAkAAAk
AAAkAAAkAAAkAAAkAAAkAAAkAAAEAAAEAAAEAAAEAAAEAAAEAAAEAAAEAAAyAAAyAAAyAAAyAAAy
AAAyAAAyAAAyAAAdAAAdAAAdAAAdAAAdAAAdAAAdAAAdAAAdAAAQAAAQAAAQAAAQAAAQAAAQAAAQ
AAAQACUAACUAACUAACUAACUAACUAACUAACUAACkAACkAACkAACkAACkAACkAACkAACkAACkAAAAB
AAABAAABAAABAAABAAABAAABAAABAAEAAAEAAAEAAAEAAAEAAAEAAAEAAAEAAGsAAGsAAGsAAGsA
AGsAAGsAAGsAAGsAAGsAACwAACwAACwAACwAACwAACwAACwAACwAACoAACoAACoAACoAACoAACoA
ACoAACoAACoAABAAABAAABAAABAAABAAABAAABAAABAAABYAABYAABYAABYAABYAABYAABYAABYA
AAARAAARAAARAAARAAARAAARAAARAAARAAARAAALAAALAAALAAALAAALAAALAAALAAALAAARAAAR
AAARAAARAAARAAARAAARAAARAAA0AAA0AAA0AAA0AAA0AAA0AAA0AAA0AAA0AAAPAAAPAAAPAAAP
AAAPAAAPAAAPAAAPAAgAAAgAAAgAAAgAAAgAAAgAAAgAAAgAAAgA////////////////////////
////////AIYAAIYAAIYAAIYAAIYAAIYAAIYAAIYAANIAANIAANIAANIAANIAANIAANIAANIAAAA1
AAA1AAA1AAA1AAA1AAA1AAA1AAA1AAA1AABQAABQAABQAABQAABQAABQAABQAABQAACOAACOAACO
AACOAACOAACOAACOAACOAACMAACMAACMAACMAACMAACMAACMAACMAACMAABlAABlAABlAABlAABl
AABlAABlAABlAAAHAAAHAAAHAAAHAAAHAAAHAAAHAAAHACIAACIAACIAACIAACIAACIAACIAACIA
ACIAAIoAAIoAAIoAAIoAAIoAAIoAAIoAAIoAAHoAAHoAAHoAAHoAAHoAAHoAAHoAAHoAAHoAAGAA
AGAAAGAAAGAAAGAAAGAAAGAAAGAAAABIAABIAABIAABIAABIAABIAABIAABIAAAaAAAaAAAaAAAa
AAAaAAAaAAAaAAAaAAAaAB4AAB4AAB4AAB4AAB4AAB4AAB4AAB4AADIAADIAADIAADIAADIAADIA
ADIAADIAAAMAAAMAAAMAAAMAAAMAAAMAAAMAAAMAAAMAAAAQAAAQAAAQAAAQAAAQAAAQAAAQAAAQ
AABDAABDAABDAABDAABDAABDAABDAABDAABD////////////////////////////////ADEAADEA
ADEAADEAADEAADEAADEAADEAAA4AAA4AAA4AAA4AAA4AAA4AAA4AAA4AAEUAAEUAAEUAAEUAAEUA
AEUAAEUAAEUAAEUAAAAhAAAhAAAhAAAhAAAhAAAhAAAhAAAhAAA0AAA0AAA0AAA0AAA0AAA0AAA0
AAA0AABFAABFAABFAABFAABFAABFAABFAABFAABFAAApAAApAAApAAApAAApAAApAAApAAApACIA
ACIAACIAACIAACIAACIAACIAACIAAC0AAC0AAC0AAC0AAC0AAC0AAC0AAC0AAC0AAC0A////////
////////////////////////////////AP//////////////////////////////////////////
/////////0ZGRt3d3SUlJc3NzZqamry8vP///0ZGRnl5ee7u7jU1NYmJif///4mJiby8vM3NzQMD
A93d3f///////////4mJiWhoaP//////////////////////////////////////////////////
/wAAYQAAYQAAYQAAYQAAYQAAYQAAYQAAYQAAFwAAFwAAFwAAFwAAFwAAFwAAFwAAFwAXAAAXAAAX
AAAXAAAXAAAXAAAXAAAXAAAXAACEAACEAACEAACEAACEAACEAACEAACEAACwAACwAACwAACwAACw
AACwAACwAACwAABTAABTAABTAABTAABTAABTAABTAABTAABTAADCAADCAADCAADCAADCAADCAADC
AADCAAAJAAAJAAAJAAAJAAAJAAAJAAAJAAAJAAAA/wAA/wAA/wAA/wAA/wAA/wAA/wAA/wAA/wAA
jQAAjQAAjQAAjQAAjQAAjQAAjQAAjQAA/wAA/wAA/wAA/wAA/wAA/wAA/wAA/wAAAwAAAwAAAwAA
AwAAAwAAAwAAAwAAAwAAAwAAA////////////////////////////wAAOgAAOgAAOgAAOgAAOgAA
OgAAOgAAOgA6AAA6AAA6AAA6AAA6AAA6AAA6AAA6AAA6AAAAHgAAHgAAHgAAHgAAHgAAHgAAHgAA
HgAAEgAAEgAAEgAAEgAAEgAAEgAAEgAAEgBXAABXAABXAABXAABXAABXAABXAABXAABXAABdAABd
AABdAABdAABdAABdAABdAABdAAAA/wAA/wAA/wAA/wAA/wAA/wAA/wAA/wAA/wB4AAB4AAB4AAB4
AAB4AAB4AAB4AAB4AACQAACQAACQAACQAACQAACQAACQAACQAABAAABAAABAAABAAABAAABAAABA
AABAAABAAACDAACDAACDAACDAACDAACDAACDAACDAAAAmwAAmwAAmwAAmwAAmwAAmwAAmwAAmwAA
fQAAfQAAfQAAfQAAfQAAfQAAfQAAfQAAfQAAvwAAvwAAvwAAvwAAvwAAvwAAvwAAvwADAAADAAAD
AAADAAADAAADAAADAAADAABNAABNAABNAABNAABNAABNAABNAABNAABNAAAWAAAWAAAWAAAWAAAW
AAAWAAAWAAAWAAA4AAA4AAA4AAA4AAA4AAA4AAA4AAA4AAClAAClAAClAAClAAClAAClAAClAACl
AAClAAA7AAA7AAA7AAA7AAA7AAA7AAA7AAA7AAAAIQAAIQAAIQAAIQAAIQAAIQAAIQAAIQAANwAA
NwAANwAANwAANwAANwAANwAANwAANwAAAAAAAAAAAAAAAAAAAAAAAAAAAAAAAACiAACiAACiAACi
AACiAACiAACiAACiAAAAGgAAGgAAGgAAGgAAGgAAGgAAGgAAGgAAGgAtAAAtAAAtAAAtAAAtAAAt
AAAtAAAtAAAtAP///////////////////////////////wAAZwAAZwAAZwAAZwAAZwAAZwAAZwAA
ZwAARQAARQAARQAARQAARQAARQAARQAARQAAJAAAJAAAJAAAJAAAJAAAJAAAJAAAJAAAJAAAYwAA
YwAAYwAAYwAAYwAAYwAAYwAAYwAAMgAAMgAAMgAAMgAAMgAAMgAAMgAAMgAzAAAzAAAzAAAzAAAz
AAAzAAAzAAAzAAAzAAAABAAABAAABAAABAAABAAABAAABAAABAAJAAAJAAAJAAAJAAAJAAAJAAAJ
AAAJAABDAABDAABDAABDAABDAABDAABDAABDAABDAACBAACBAACBAACBAACBAACBAACBAACBAAB0
AAB0AAB0AAB0AAB0AAB0AAB0AAB0AAB0AAB0AAB0AAB0AAB0AAB0AAB0AAB0AAB0AAAJAAAJAAAJ
AAAJAAAJAAAJAAAJAAAJAAAAGwAAGwAAGwAAGwAAGwAAGwAAGwAAGwAAVgAAVgAAVgAAVgAAVgAA
VgAAVgAAVgAAVgAAkQAAkQAAkQAAkQAAkQAAkQAAkQAAkQAAfQAAfQAAfQAAfQAAfQAAfQAAfQAA
fQAATgAATgAATgAATgAATgAATgAATgAATgAATgAAdAAAdAAAdAAAdAAAdAAAdAAAdAAAdAAAGAAA
GAAAGAAAGAAAGAAAGAAAGAAAGAAAGAA3AAA3AAA3AAA3AAA3AAA3AAA3AAA3AABEAABEAABEAABE
AABEAABEAABEAABEAAA9AAA9AAA9AAA9AAA9AAA9AAA9AAA9AAA9AAA5AAA5AAA5AAA5AAA5AAA5
AAA5AAA5AAA/AAA/AAA/AAA/AAA/AAA/AAA/AAA/AABkAABkAABkAABkAABkAABkAABkAABkAABk
AABHAABHAABHAABHAABHAABHAABHAABHAAAAGAAAGAAAGAAAGAAAGAAAGAAAGAAAGAAAJAAAJAAA
JAAAJAAAJAAAJAAAJAAAJAAAJAAABAAABAAABAAABAAABAAABAAABAAABAAAMgAAMgAAMgAAMgAA
MgAAMgAAMgAAMgAAHQAAHQAAHQAAHQAAHQAAHQAAHQAAHQAAHQAAEAAAEAAAEAAAEAAAEAAAEAAA
EAAAEAAlAAAlAAAlAAAlAAAlAAAlAAAlAAAlAAApAAApAAApAAApAAApAAApAAApAAApAAApAAAA
AQAAAQAAAQAAAQAAAQAAAQAAAQAAAQABAAABAAABAAABAAABAAABAAABAAABAABrAABrAABrAABr
AABrAABrAABrAABrAABrAAAsAAAsAAAsAAAsAAAsAAAsAAAsAAAsAAAqAAAqAAAqAAAqAAAqAAAq
AAAqAAAqAAAqAAAQAAAQAAAQAAAQAAAQAAAQAAAQAAAQAAAWAAAWAAAWAAAWAAAWAAAWAAAWAAAW
AAAAEQAAEQAAEQAAEQAAEQAAEQAAEQAAEQAAEQAACwAACwAACwAACwAACwAACwAACwAACwAAEQAA
EQAAEQAAEQAAEQAAEQAAEQAAEQAANAAANAAANAAANAAANAAANAAANAAANAAANAAADwAADwAADwAA
DwAADwAADwAADwAADwAIAAAIAAAIAAAIAAAIAAAIAAAIAAAIAAAIAP//////////////////////
/////////wCGAACGAACGAACGAACGAACGAACGAACGAADSAADSAADSAADSAADSAADSAADSAADSAAAA
NQAANQAANQAANQAANQAANQAANQAANQAANQAAUAAAUAAAUAAAUAAAUAAAUAAAUAAAUAAAjgAAjgAA
jgAAjgAAjgAAjgAAjgAAjgAAjAAAjAAAjAAAjAAAjAAAjAAAjAAAjAAAjAAAZQAAZQAAZQAAZQAA
ZQAAZQAAZQAAZQAABwAABwAABwAABwAABwAABwAABwAABwAiAAAiAAAiAAAiAAAiAAAiAAAiAAAi
AAAiAACKAACKAACKAACKAACKAACKAACKAACKAAB6AAB6AAB6AAB6AAB6AAB6AAB6AAB6AAB6AABg
AABgAABgAABgAABgAABgAABgAABgAAAASAAASAAASAAASAAASAAASAAASAAASAAAGgAAGgAAGgAA
GgAAGgAAGgAAGgAAGgAAGgAeAAAeAAAeAAAeAAAeAAAeAAAeAAAeAAAyAAAyAAAyAAAyAAAyAAAy
AAAyAAAyAAADAAADAAADAAADAAADAAADAAADAAADAAADAAAAEAAAEAAAEAAAEAAAEAAAEAAAEAAA
EAAAQwAAQwAAQwAAQwAAQwAAQwAAQwAAQwAAQ////////////////////////////////wAxAAAx
AAAxAAAxAAAxAAAxAAAxAAAxAAAOAAAOAAAOAAAOAAAOAAAOAAAOAAAOAABFAABFAABFAABFAABF
AABFAABFAABFAABFAAAAIQAAIQAAIQAAIQAAIQAAIQAAIQAAIQAANAAANAAANAAANAAANAAANAAA
NAAANAAARQAARQAARQAARQAARQAARQAARQAARQAARQAAKQAAKQAAKQAAKQAAKQAAKQAAKQAAKQAi
AAAiAAAiAAAiAAAiAAAiAAAiAAAiAAAtAAAtAAAtAAAtAAAtAAAtAAAtAAAtAAAtAAAtAP//////
/////////////////////////////////wD/////////////////////////////////////////
//////////9GRkY1NTWJiYn///+ampq8vLz///9GRka8vLz///+JiYloaGj////u7u5oaGiJiYk1
NTX///////////////+JiYloaGj/////////////////////////////////////////////////
//8AAGEAAGEAAGEAAGEAAGEAAGEAAGEAAGEAABcAABcAABcAABcAABcAABcAABcAABcAFwAAFwAA
FwAAFwAAFwAAFwAAFwAAFwAAFwAAhAAAhAAAhAAAhAAAhAAAhAAAhAAAhAAAsAAAsAAAsAAAsAAA
sAAAsAAAsAAAsAAAUwAAUwAAUwAAUwAAUwAAUwAAUwAAUwAAUwAAwgAAwgAAwgAAwgAAwgAAwgAA
wgAAwgAACQAACQAACQAACQAACQAACQAACQAACQAAAP8AAP8AAP8AAP8AAP8AAP8AAP8AAP8AAP8A
AI0AAI0AAI0AAI0AAI0AAI0AAI0AAI0AAP8AAP8AAP8AAP8AAP8AAP8AAP8AAP8AAAMAAAMAAAMA
AAMAAAMAAAMAAAMAAAMAAAMAAAP///////////////////////////8AADoAADoAADoAADoAADoA
ADoAADoAADoAOgAAOgAAOgAAOgAAOgAAOgAAOgAAOgAAOgAAAB4AAB4AAB4AAB4AAB4AAB4AAB4A
AB4AABIAABIAABIAABIAABIAABIAABIAABIAVwAAVwAAVwAAVwAAVwAAVwAAVwAAVwAAVwAAXQAA
XQAAXQAAXQAAXQAAXQAAXQAAXQAAAP8AAP8AAP8AAP8AAP8AAP8AAP8AAP8AAP8AeAAAeAAAeAAA
eAAAeAAAeAAAeAAAeAAAkAAAkAAAkAAAkAAAkAAAkAAAkAAAkAAAQAAAQAAAQAAAQAAAQAAAQAAA
QAAAQAAAQAAAgwAAgwAAgwAAgwAAgwAAgwAAgwAAgwAAAJsAAJsAAJsAAJsAAJsAAJsAAJsAAJsA
AH0AAH0AAH0AAH0AAH0AAH0AAH0AAH0AAH0AAL8AAL8AAL8AAL8AAL8AAL8AAL8AAL8AAwAAAwAA
AwAAAwAAAwAAAwAAAwAAAwAATQAATQAATQAATQAATQAATQAATQAATQAATQAAFgAAFgAAFgAAFgAA
FgAAFgAAFgAAFgAAOAAAOAAAOAAAOAAAOAAAOAAAOAAAOAAApQAApQAApQAApQAApQAApQAApQAA
pQAApQAAOwAAOwAAOwAAOwAAOwAAOwAAOwAAOwAAACEAACEAACEAACEAACEAACEAACEAACEAADcA
ADcAADcAADcAADcAADcAADcAADcAADcAAAAAAAAAAAAAAAAAAAAAAAAAAAAAAAAAogAAogAAogAA
ogAAogAAogAAogAAogAAABoAABoAABoAABoAABoAABoAABoAABoAABoALQAALQAALQAALQAALQAA
LQAALQAALQAALQD///////////////////////////////8AAGcAAGcAAGcAAGcAAGcAAGcAAGcA
AGcAAEUAAEUAAEUAAEUAAEUAAEUAAEUAAEUAACQAACQAACQAACQAACQAACQAACQAACQAACQAAGMA
AGMAAGMAAGMAAGMAAGMAAGMAAGMAADIAADIAADIAADIAADIAADIAADIAADIAMwAAMwAAMwAAMwAA
MwAAMwAAMwAAMwAAMwAAAAQAAAQAAAQAAAQAAAQAAAQAAAQAAAQACQAACQAACQAACQAACQAACQAA
CQAACQAAQwAAQwAAQwAAQwAAQwAAQwAAQwAAQwAAQwAAgQAAgQAAgQAAgQAAgQAAgQAAgQAAgQAA
dAAAdAAAdAAAdAAAdAAAdAAAdAAAdAAAdAAAdAAAdAAAdAAAdAAAdAAAdAAAdAAAdAAACQAACQAA
CQAACQAACQAACQAACQAACQAAABsAABsAABsAABsAABsAABsAABsAABsAAFYAAFYAAFYAAFYAAFYA
AFYAAFYAAFYAAFYAAJEAAJEAAJEAAJEAAJEAAJEAAJEAAJEAAH0AAH0AAH0AAH0AAH0AAH0AAH0A
AH0AAE4AAE4AAE4AAE4AAE4AAE4AAE4AAE4AAE4AAHQAAHQAAHQAAHQAAHQAAHQAAHQAAHQAABgA
ABgAABgAABgAABgAABgAABgAABgAABgANwAANwAANwAANwAANwAANwAANwAANwAARAAARAAARAAA
RAAARAAARAAARAAARAAAPQAAPQAAPQAAPQAAPQAAPQAAPQAAPQAAPQAAOQAAOQAAOQAAOQAAOQAA
OQAAOQAAOQAAPwAAPwAAPwAAPwAAPwAAPwAAPwAAPwAAZAAAZAAAZAAAZAAAZAAAZAAAZAAAZAAA
ZAAARwAARwAARwAARwAARwAARwAARwAARwAAABgAABgAABgAABgAABgAABgAABgAABgAACQAACQA
ACQAACQAACQAACQAACQAACQAACQAAAQAAAQAAAQAAAQAAAQAAAQAAAQAAAQAADIAADIAADIAADIA
ADIAADIAADIAADIAAB0AAB0AAB0AAB0AAB0AAB0AAB0AAB0AAB0AABAAABAAABAAABAAABAAABAA
ABAAABAAJQAAJQAAJQAAJQAAJQAAJQAAJQAAJQAAKQAAKQAAKQAAKQAAKQAAKQAAKQAAKQAAKQAA
AAEAAAEAAAEAAAEAAAEAAAEAAAEAAAEAAQAAAQAAAQAAAQAAAQAAAQAAAQAAAQAAawAAawAAawAA
awAAawAAawAAawAAawAAawAALAAALAAALAAALAAALAAALAAALAAALAAAKgAAKgAAKgAAKgAAKgAA
KgAAKgAAKgAAKgAAEAAAEAAAEAAAEAAAEAAAEAAAEAAAEAAAFgAAFgAAFgAAFgAAFgAAFgAAFgAA
FgAAABEAABEAABEAABEAABEAABEAABEAABEAABEAAAsAAAsAAAsAAAsAAAsAAAsAAAsAAAsAABEA
ABEAABEAABEAABEAABEAABEAABEAADQAADQAADQAADQAADQAADQAADQAADQAADQAAA8AAA8AAA8A
AA8AAA8AAA8AAA8AAA8ACAAACAAACAAACAAACAAACAAACAAACAAACAD/////////////////////
//////////8AhgAAhgAAhgAAhgAAhgAAhgAAhgAAhgAA0gAA0gAA0gAA0gAA0gAA0gAA0gAA0gAA
ADUAADUAADUAADUAADUAADUAADUAADUAADUAAFAAAFAAAFAAAFAAAFAAAFAAAFAAAFAAAI4AAI4A
AI4AAI4AAI4AAI4AAI4AAI4AAIwAAIwAAIwAAIwAAIwAAIwAAIwAAIwAAIwAAGUAAGUAAGUAAGUA
AGUAAGUAAGUAAGUAAAcAAAcAAAcAAAcAAAcAAAcAAAcAAAcAIgAAIgAAIgAAIgAAIgAAIgAAIgAA
IgAAIgAAigAAigAAigAAigAAigAAigAAigAAigAAegAAegAAegAAegAAegAAegAAegAAegAAegAA
YAAAYAAAYAAAYAAAYAAAYAAAYAAAYAAAAEgAAEgAAEgAAEgAAEgAAEgAAEgAAEgAABoAABoAABoA
ABoAABoAABoAABoAABoAABoAHgAAHgAAHgAAHgAAHgAAHgAAHgAAHgAAMgAAMgAAMgAAMgAAMgAA
MgAAMgAAMgAAAwAAAwAAAwAAAwAAAwAAAwAAAwAAAwAAAwAAABAAABAAABAAABAAABAAABAAABAA
ABAAAEMAAEMAAEMAAEMAAEMAAEMAAEMAAEMAAEP///////////////////////////////8AMQAA
MQAAMQAAMQAAMQAAMQAAMQAAMQAADgAADgAADgAADgAADgAADgAADgAADgAARQAARQAARQAARQAA
RQAARQAARQAARQAARQAAACEAACEAACEAACEAACEAACEAACEAACEAADQAADQAADQAADQAADQAADQA
ADQAADQAAEUAAEUAAEUAAEUAAEUAAEUAAEUAAEUAAEUAACkAACkAACkAACkAACkAACkAACkAACkA
IgAAIgAAIgAAIgAAIgAAIgAAIgAAIgAALQAALQAALQAALQAALQAALQAALQAALQAALQAALQD/////
//////////////////////////////////8A////////////////////////////////////////
////////////AwMDV1dX////////mpqavLy8////RkZGvLy87u7uJSUliYmJ////////V1dXJSUl
eXl5////////V1dX////iYmJaGho////V1dX////////////////////////////////////////
////AABhAABhAABhAABhAABhAABhAABhAABhAAAXAAAXAAAXAAAXAAAXAAAXAAAXAAAXABcAABcA
ABcAABcAABcAABcAABcAABcAABcAAIQAAIQAAIQAAIQAAIQAAIQAAIQAAIQAALAAALAAALAAALAA
ALAAALAAALAAALAAAFMAAFMAAFMAAFMAAFMAAFMAAFMAAFMAAFMAAMIAAMIAAMIAAMIAAMIAAMIA
AMIAAMIAAAkAAAkAAAkAAAkAAAkAAAkAAAkAAAkAAAD/AAD/AAD/AAD/AAD/AAD/AAD/AAD/AAD/
AACNAACNAACNAACNAACNAACNAACNAACNAAD/AAD/AAD/AAD/AAD/AAD/AAD/AAD/AAADAAADAAAD
AAADAAADAAADAAADAAADAAADAAAD////////////////////////////AAA6AAA6AAA6AAA6AAA6
AAA6AAA6AAA6ADoAADoAADoAADoAADoAADoAADoAADoAADoAAAAeAAAeAAAeAAAeAAAeAAAeAAAe
AAAeAAASAAASAAASAAASAAASAAASAAASAAASAFcAAFcAAFcAAFcAAFcAAFcAAFcAAFcAAFcAAF0A
AF0AAF0AAF0AAF0AAF0AAF0AAF0AAAD/AAD/AAD/AAD/AAD/AAD/AAD/AAD/AAD/AHgAAHgAAHgA
AHgAAHgAAHgAAHgAAHgAAJAAAJAAAJAAAJAAAJAAAJAAAJAAAJAAAEAAAEAAAEAAAEAAAEAAAEAA
AEAAAEAAAEAAAIMAAIMAAIMAAIMAAIMAAIMAAIMAAIMAAACbAACbAACbAACbAACbAACbAACbAACb
AAB9AAB9AAB9AAB9AAB9AAB9AAB9AAB9AAB9AAC/AAC/AAC/AAC/AAC/AAC/AAC/AAC/AAMAAAMA
AAMAAAMAAAMAAAMAAAMAAAMAAE0AAE0AAE0AAE0AAE0AAE0AAE0AAE0AAE0AABYAABYAABYAABYA
ABYAABYAABYAABYAADgAADgAADgAADgAADgAADgAADgAADgAAKUAAKUAAKUAAKUAAKUAAKUAAKUA
AKUAAKUAADsAADsAADsAADsAADsAADsAADsAADsAAAAhAAAhAAAhAAAhAAAhAAAhAAAhAAAhAAA3
AAA3AAA3AAA3AAA3AAA3AAA3AAA3AAA3AAAAAAAAAAAAAAAAAAAAAAAAAAAAAAAAAKIAAKIAAKIA
AKIAAKIAAKIAAKIAAKIAAAAaAAAaAAAaAAAaAAAaAAAaAAAaAAAaAAAaAC0AAC0AAC0AAC0AAC0A
AC0AAC0AAC0AAC0A////////////////////////////////AABnAABnAABnAABnAABnAABnAABn
AABnAABFAABFAABFAABFAABFAABFAABFAABFAAAkAAAkAAAkAAAkAAAkAAAkAAAkAAAkAAAkAABj
AABjAABjAABjAABjAABjAABjAABjAAAyAAAyAAAyAAAyAAAyAAAyAAAyAAAyADMAADMAADMAADMA
ADMAADMAADMAADMAADMAAAAEAAAEAAAEAAAEAAAEAAAEAAAEAAAEAAkAAAkAAAkAAAkAAAkAAAkA
AAkAAAkAAEMAAEMAAEMAAEMAAEMAAEMAAEMAAEMAAEMAAIEAAIEAAIEAAIEAAIEAAIEAAIEAAIEA
AHQAAHQAAHQAAHQAAHQAAHQAAHQAAHQAAHQAAHQAAHQAAHQAAHQAAHQAAHQAAHQAAHQAAAkAAAkA
AAkAAAkAAAkAAAkAAAkAAAkAAAAbAAAbAAAbAAAbAAAbAAAbAAAbAAAbAABWAABWAABWAABWAABW
AABWAABWAABWAABWAACRAACRAACRAACRAACRAACRAACRAACRAAB9AAB9AAB9AAB9AAB9AAB9AAB9
AAB9AABOAABOAABOAABOAABOAABOAABOAABOAABOAAB0AAB0AAB0AAB0AAB0AAB0AAB0AAB0AAAY
AAAYAAAYAAAYAAAYAAAYAAAYAAAYAAAYADcAADcAADcAADcAADcAADcAADcAADcAAEQAAEQAAEQA
AEQAAEQAAEQAAEQAAEQAAD0AAD0AAD0AAD0AAD0AAD0AAD0AAD0AAD0AADkAADkAADkAADkAADkA
ADkAADkAADkAAD8AAD8AAD8AAD8AAD8AAD8AAD8AAD8AAGQAAGQAAGQAAGQAAGQAAGQAAGQAAGQA
AGQAAEcAAEcAAEcAAEcAAEcAAEcAAEcAAEcAAAAYAAAYAAAYAAAYAAAYAAAYAAAYAAAYAAAkAAAk
AAAkAAAkAAAkAAAkAAAkAAAkAAAkAAAEAAAEAAAEAAAEAAAEAAAEAAAEAAAEAAAyAAAyAAAyAAAy
AAAyAAAyAAAyAAAyAAAdAAAdAAAdAAAdAAAdAAAdAAAdAAAdAAAdAAAQAAAQAAAQAAAQAAAQAAAQ
AAAQAAAQACUAACUAACUAACUAACUAACUAACUAACUAACkAACkAACkAACkAACkAACkAACkAACkAACkA
AAABAAABAAABAAABAAABAAABAAABAAABAAEAAAEAAAEAAAEAAAEAAAEAAAEAAAEAAGsAAGsAAGsA
AGsAAGsAAGsAAGsAAGsAAGsAACwAACwAACwAACwAACwAACwAACwAACwAACoAACoAACoAACoAACoA
ACoAACoAACoAACoAABAAABAAABAAABAAABAAABAAABAAABAAABYAABYAABYAABYAABYAABYAABYA
ABYAAAARAAARAAARAAARAAARAAARAAARAAARAAARAAALAAALAAALAAALAAALAAALAAALAAALAAAR
AAARAAARAAARAAARAAARAAARAAARAAA0AAA0AAA0AAA0AAA0AAA0AAA0AAA0AAA0AAAPAAAPAAAP
AAAPAAAPAAAPAAAPAAAPAAgAAAgAAAgAAAgAAAgAAAgAAAgAAAgAAAgA////////////////////
////////////AIYAAIYAAIYAAIYAAIYAAIYAAIYAAIYAANIAANIAANIAANIAANIAANIAANIAANIA
AAA1AAA1AAA1AAA1AAA1AAA1AAA1AAA1AAA1AABQAABQAABQAABQAABQAABQAABQAABQAACOAACO
AACOAACOAACOAACOAACOAACOAACMAACMAACMAACMAACMAACMAACMAACMAACMAABlAABlAABlAABl
AABlAABlAABlAABlAAAHAAAHAAAHAAAHAAAHAAAHAAAHAAAHACIAACIAACIAACIAACIAACIAACIA
ACIAACIAAIoAAIoAAIoAAIoAAIoAAIoAAIoAAIoAAHoAAHoAAHoAAHoAAHoAAHoAAHoAAHoAAHoA
AGAAAGAAAGAAAGAAAGAAAGAAAGAAAGAAAABIAABIAABIAABIAABIAABIAABIAABIAAAaAAAaAAAa
AAAaAAAaAAAaAAAaAAAaAAAaAB4AAB4AAB4AAB4AAB4AAB4AAB4AAB4AADIAADIAADIAADIAADIA
ADIAADIAADIAAAMAAAMAAAMAAAMAAAMAAAMAAAMAAAMAAAMAAAAQAAAQAAAQAAAQAAAQAAAQAAAQ
AAAQAABDAABDAABDAABDAABDAABDAABDAABDAABD////////////////////////////////ADEA
ADEAADEAADEAADEAADEAADEAADEAAA4AAA4AAA4AAA4AAA4AAA4AAA4AAA4AAEUAAEUAAEUAAEUA
AEUAAEUAAEUAAEUAAEUAAAAhAAAhAAAhAAAhAAAhAAAhAAAhAAAhAAA0AAA0AAA0AAA0AAA0AAA0
AAA0AAA0AABFAABFAABFAABFAABFAABFAABFAABFAABFAAApAAApAAApAAApAAApAAApAAApAAAp
ACIAACIAACIAACIAACIAACIAACIAACIAAC0AAC0AAC0AAC0AAC0AAC0AAC0AAC0AAC0AAC0A////
////////////////////////////////////AP//////////////////////////////////////
/////7y8vAMDAzU1Nf///////7y8vAMDAwMDA0ZGRgMDAwMDAwMDA0ZGRv///////////5qamgMD
A83Nzf///////zU1NQMDAwMDAwMDAwMDAxQUFP//////////////////////////////////////
/////wAAYQAAYQAAYQAAYQAAYQAAYQAAYQAAYQAAFwAAFwAAFwAAFwAAFwAAFwAAFwAAFwAXAAAX
AAAXAAAXAAAXAAAXAAAXAAAXAAAXAACEAACEAACEAACEAACEAACEAACEAACEAACwAACwAACwAACw
AACwAACwAACwAACwAABTAABTAABTAABTAABTAABTAABTAABTAABTAADCAADCAADCAADCAADCAADC
AADCAADCAAAJAAAJAAAJAAAJAAAJAAAJAAAJAAAJAAAA/wAA/wAA/wAA/wAA/wAA/wAA/wAA/wAA
/wAAjQAAjQAAjQAAjQAAjQAAjQAAjQAAjQAA/wAA/wAA/wAA/wAA/wAA/wAA/wAA/wAAAwAAAwAA
AwAAAwAAAwAAAwAAAwAAAwAAAwAAA////////////////////////////wAAOgAAOgAAOgAAOgAA
OgAAOgAAOgAAOgA6AAA6AAA6AAA6AAA6AAA6AAA6AAA6AAA6AAAAHgAAHgAAHgAAHgAAHgAAHgAA
HgAAHgAAEgAAEgAAEgAAEgAAEgAAEgAAEgAAEgBXAABXAABXAABXAABXAABXAABXAABXAABXAABd
AABdAABdAABdAABdAABdAABdAABdAAAA/wAA/wAA/wAA/wAA/wAA/wAA/wAA/wAA/wB4AAB4AAB4
AAB4AAB4AAB4AAB4AAB4AACQAACQAACQAACQAACQAACQAACQAACQAABAAABAAABAAABAAABAAABA
AABAAABAAABAAACDAACDAACDAACDAACDAACDAACDAACDAAAAmwAAmwAAmwAAmwAAmwAAmwAAmwAA
mwAAfQAAfQAAfQAAfQAAfQAAfQAAfQAAfQAAfQAAvwAAvwAAvwAAvwAAvwAAvwAAvwAAvwADAAAD
AAADAAADAAADAAADAAADAAADAABNAABNAABNAABNAABNAABNAABNAABNAABNAAAWAAAWAAAWAAAW
AAAWAAAWAAAWAAAWAAA4AAA4AAA4AAA4AAA4AAA4AAA4AAA4AAClAAClAAClAAClAAClAAClAACl
AAClAAClAAA7AAA7AAA7AAA7AAA7AAA7AAA7AAA7AAAAIQAAIQAAIQAAIQAAIQAAIQAAIQAAIQAA
NwAANwAANwAANwAANwAANwAANwAANwAANwAAAAAAAAAAAAAAAAAAAAAAAAAAAAAAAACiAACiAACi
AACiAACiAACiAACiAACiAAAAGgAAGgAAGgAAGgAAGgAAGgAAGgAAGgAAGgAtAAAtAAAtAAAtAAAt
AAAtAAAtAAAtAAAtAP///////////////////////////////wAAZwAAZwAAZwAAZwAAZwAAZwAA
ZwAAZwAARQAARQAARQAARQAARQAARQAARQAARQAAJAAAJAAAJAAAJAAAJAAAJAAAJAAAJAAAJAAA
YwAAYwAAYwAAYwAAYwAAYwAAYwAAYwAAMgAAMgAAMgAAMgAAMgAAMgAAMgAAMgAzAAAzAAAzAAAz
AAAzAAAzAAAzAAAzAAAzAAAABAAABAAABAAABAAABAAABAAABAAABAAJAAAJAAAJAAAJAAAJAAAJ
AAAJAAAJAABDAABDAABDAABDAABDAABDAABDAABDAABDAACBAACBAACBAACBAACBAACBAACBAACB
AAB0AAB0AAB0AAB0AAB0AAB0AAB0AAB0AAB0AAB0AAB0AAB0AAB0AAB0AAB0AAB0AAB0AAAJAAAJ
AAAJAAAJAAAJAAAJAAAJAAAJAAAAGwAAGwAAGwAAGwAAGwAAGwAAGwAAGwAAVgAAVgAAVgAAVgAA
VgAAVgAAVgAAVgAAVgAAkQAAkQAAkQAAkQAAkQAAkQAAkQAAkQAAfQAAfQAAfQAAfQAAfQAAfQAA
fQAAfQAATgAATgAATgAATgAATgAATgAATgAATgAATgAAdAAAdAAAdAAAdAAAdAAAdAAAdAAAdAAA
GAAAGAAAGAAAGAAAGAAAGAAAGAAAGAAAGAA3AAA3AAA3AAA3AAA3AAA3AAA3AAA3AABEAABEAABE
AABEAABEAABEAABEAABEAAA9AAA9AAA9AAA9AAA9AAA9AAA9AAA9AAA9AAA5AAA5AAA5AAA5AAA5
AAA5AAA5AAA5AAA/AAA/AAA/AAA/AAA/AAA/AAA/AAA/AABkAABkAABkAABkAABkAABkAABkAABk
AABkAABHAABHAABHAABHAABHAABHAABHAABHAAAAGAAAGAAAGAAAGAAAGAAAGAAAGAAAGAAAJAAA
JAAAJAAAJAAAJAAAJAAAJAAAJAAAJAAABAAABAAABAAABAAABAAABAAABAAABAAAMgAAMgAAMgAA
MgAAMgAAMgAAMgAAMgAAHQAAHQAAHQAAHQAAHQAAHQAAHQAAHQAAHQAAEAAAEAAAEAAAEAAAEAAA
EAAAEAAAEAAlAAAlAAAlAAAlAAAlAAAlAAAlAAAlAAApAAApAAApAAApAAApAAApAAApAAApAAAp
AAAAAQAAAQAAAQAAAQAAAQAAAQAAAQAAAQABAAABAAABAAABAAABAAABAAABAAABAABrAABrAABr
AABrAABrAABrAABrAABrAABrAAAsAAAsAAAsAAAsAAAsAAAsAAAsAAAsAAAqAAAqAAAqAAAqAAAq
AAAqAAAqAAAqAAAqAAAQAAAQAAAQAAAQAAAQAAAQAAAQAAAQAAAWAAAWAAAWAAAWAAAWAAAWAAAW
AAAWAAAAEQAAEQAAEQAAEQAAEQAAEQAAEQAAEQAAEQAACwAACwAACwAACwAACwAACwAACwAACwAA
EQAAEQAAEQAAEQAAEQAAEQAAEQAAEQAANAAANAAANAAANAAANAAANAAANAAANAAANAAADwAADwAA
DwAADwAADwAADwAADwAADwAIAAAIAAAIAAAIAAAIAAAIAAAIAAAIAAAIAP//////////////////
/////////////wCGAACGAACGAACGAACGAACGAACGAACGAADSAADSAADSAADSAADSAADSAADSAADS
AAAANQAANQAANQAANQAANQAANQAANQAANQAANQAAUAAAUAAAUAAAUAAAUAAAUAAAUAAAUAAAjgAA
jgAAjgAAjgAAjgAAjgAAjgAAjgAAjAAAjAAAjAAAjAAAjAAAjAAAjAAAjAAAjAAAZQAAZQAAZQAA
ZQAAZQAAZQAAZQAAZQAABwAABwAABwAABwAABwAABwAABwAABwAiAAAiAAAiAAAiAAAiAAAiAAAi
AAAiAAAiAACKAACKAACKAACKAACKAACKAACKAACKAAB6AAB6AAB6AAB6AAB6AAB6AAB6AAB6AAB6
AABgAABgAABgAABgAABgAABgAABgAABgAAAASAAASAAASAAASAAASAAASAAASAAASAAAGgAAGgAA
GgAAGgAAGgAAGgAAGgAAGgAAGgAeAAAeAAAeAAAeAAAeAAAeAAAeAAAeAAAyAAAyAAAyAAAyAAAy
AAAyAAAyAAAyAAADAAADAAADAAADAAADAAADAAADAAADAAADAAAAEAAAEAAAEAAAEAAAEAAAEAAA
EAAAEAAAQwAAQwAAQwAAQwAAQwAAQwAAQwAAQwAAQ////////////////////////////////wAx
AAAxAAAxAAAxAAAxAAAxAAAxAAAxAAAOAAAOAAAOAAAOAAAOAAAOAAAOAAAOAABFAABFAABFAABF
AABFAABFAABFAABFAABFAAAAIQAAIQAAIQAAIQAAIQAAIQAAIQAAIQAANAAANAAANAAANAAANAAA
NAAANAAANAAARQAARQAARQAARQAARQAARQAARQAARQAARQAAKQAAKQAAKQAAKQAAKQAAKQAAKQAA
KQAiAAAiAAAiAAAiAAAiAAAiAAAiAAAiAAAtAAAtAAAtAAAtAAAtAAAtAAAtAAAtAAAtAAAtAP//
/////////////////////////////////////wD/////////////////////////////////////
////////////////////////////////////////////////////////////////////////////
////////////////////////////////////////////////////////////////////////////
//////8A2QAA2QAA2QAA2QAA2QAA2QAA2QAA2QAA/wAA/wAA/wAA/wAA/wAA/wAA/wAA/wAA/wAA
/wAA/wAA/wAA/wAA/wAA/wAA/wAA/wAAAIUAAIUAAIUAAIUAAIUAAIUAAIUAAIUAAP8AAP8AAP8A
AP8AAP8AAP8AAP8AAP8AAP8AAP8AAP8AAP8AAP8AAP8AAP8AAP8AAP8AAP8AAP8AAP8AAP8AAP8A
AP8AAP8AAP8AACgAACgAACgAACgAACgAACgAACgAACgA/wAA/wAA/wAA/wAA/wAA/wAA/wAA/wAA
/wAA6QAA6QAA6QAA6QAA6QAA6QAA6QAA6QAAAM4AAM4AAM4AAM4AAM4AAM4AAM4AAM4A/wAA/wAA
/wAA/wAA/wAA/wAA/wAA/wAA/wAA/wD///////////////////////////8A/wAA/wAA/wAA/wAA
/wAA/wAA/wAA/wAA/wAA/wAA/wAA/wAA/wAA/wAA/wAA/wAA/wAA4AAA4AAA4AAA4AAA4AAA4AAA
4AAA4AAAAAQAAAQAAAQAAAQAAAQAAAQAAAQAAAQAAJ8AAJ8AAJ8AAJ8AAJ8AAJ8AAJ8AAJ8AAJ8A
AP8AAP8AAP8AAP8AAP8AAP8AAP8AAP8AAP8AAP8AAP8AAP8AAP8AAP8AAP8AAP8AAP8AAP8AAP8A
AP8AAP8AAP8AAP8AAP8AAP8AAP8AAP8AAP8AAP8AAP8AAP8AAP8AAP8AAP8AAP8AAP8AAP8AAP8A
AP8AAP8AAP8AAP8AAFQAAFQAAFQAAFQAAFQAAFQAAFQAAFQAFwAAFwAAFwAAFwAAFwAAFwAAFwAA
FwAArQAArQAArQAArQAArQAArQAArQAArQAArQAA/wAA/wAA/wAA/wAA/wAA/wAA/wAA/wAA/wAA
/wAA/wAA/wAA/wAA/wAA/wAA/wAAzAAAzAAAzAAAzAAAzAAAzAAAzAAAzAAAzAAAABkAABkAABkA
ABkAABkAABkAABkAABkAAHoAAHoAAHoAAHoAAHoAAHoAAHoAAHoAAMkAAMkAAMkAAMkAAMkAAMkA
AMkAAMkAAMkALgAALgAALgAALgAALgAALgAALgAALgAAlwAAlwAAlwAAlwAAlwAAlwAAlwAAlwAA
uAAAuAAAuAAAuAAAuAAAuAAAuAAAuAAAuAAAVAAAVAAAVAAAVAAAVAAAVAAAVAAAVAAAAKMAAKMA
AKMAAKMAAKMAAKMAAKMAAKMABwAABwAABwAABwAABwAABwAABwAABwAABwAAqgAAqgAAqgAAqgAA
qgAAqgAAqgAAqgAAqgD///////////////////////////////8A7wAA7wAA7wAA7wAA7wAA7wAA
7wAA7wAA/wAA/wAA/wAA/wAA/wAA/wAA/wAA/wAA/wAA/wAA/wAA/wAA/wAA/wAA/wAA/wAA/wAA
0wAA0wAA0wAA0wAA0wAA0wAA0wAA0wAA7gAA7gAA7gAA7gAA7gAA7gAA7gAA7gAAEAAAEAAAEAAA
EAAAEAAAEAAAEAAAEAAAEAAAAGoAAGoAAGoAAGoAAGoAAGoAAGoAAGoAAJ8AAJ8AAJ8AAJ8AAJ8A
AJ8AAJ8AAJ8AAOgAAOgAAOgAAOgAAOgAAOgAAOgAAOgAAOgAAP8AAP8AAP8AAP8AAP8AAP8AAP8A
AP8AANkAANkAANkAANkAANkAANkAANkAANkAAOEAAOEAAOEAAOEAAOEAAOEAAOEAAOEAAOEAAH8A
AH8AAH8AAH8AAH8AAH8AAH8AAH8AABQAABQAABQAABQAABQAABQAABQAABQAqwAAqwAAqwAAqwAA
qwAAqwAAqwAAqwAAqwAA/AAA/AAA/AAA/AAA/AAA/AAA/AAA/AAA/wAA/wAA/wAA/wAA/wAA/wAA
/wAA/wAArQAArQAArQAArQAArQAArQAArQAArQAArQAAswAAswAAswAAswAAswAAswAAswAAswAA
WgAAWgAAWgAAWgAAWgAAWgAAWgAAWgAAWgAAABwAABwAABwAABwAABwAABwAABwAABwAAH0AAH0A
AH0AAH0AAH0AAH0AAH0AAH0AALYAALYAALYAALYAALYAALYAALYAALYAALYAAP8AAP8AAP8AAP8A
AP8AAP8AAP8AAP8AAP8AAP8AAP8AAP8AAP8AAP8AAP8AAP8AAM4AAM4AAM4AAM4AAM4AAM4AAM4A
AM4AAM4AAFQAAFQAAFQAAFQAAFQAAFQAAFQAAFQACgAACgAACgAACgAACgAACgAACgAACgAAUgAA
UgAAUgAAUgAAUgAAUgAAUgAAUgAAUgAAowAAowAAowAAowAAowAAowAAowAAowAAyQAAyQAAyQAA
yQAAyQAAyQAAyQAAyQAAZgAAZgAAZgAAZgAAZgAAZgAAZgAAZgAAZgAAUAAAUAAAUAAAUAAAUAAA
UAAAUAAAUAAAAAEAAAEAAAEAAAEAAAEAAAEAAAEAAAEAAIEAAIEAAIEAAIEAAIEAAIEAAIEAAIEA
AIEAAL8AAL8AAL8AAL8AAL8AAL8AAL8AAL8AAJgAAJgAAJgAAJgAAJgAAJgAAJgAAJgAALcAALcA
ALcAALcAALcAALcAALcAALcAALcAAKcAAKcAAKcAAKcAAKcAAKcAAKcAAKcAAIQAAIQAAIQAAIQA
AIQAAIQAAIQAAIQAAIQAAHsAAHsAAHsAAHsAAHsAAHsAAHsAAHsAABsAABsAABsAABsAABsAABsA
ABsAABsAKAAAKAAAKAAAKAAAKAAAKAAAKAAAKAAAKAAAGAAAGAAAGAAAGAAAGAAAGAAAGAAAGAAA
cgAAcgAAcgAAcgAAcgAAcgAAcgAAcgAAbwAAbwAAbwAAbwAAbwAAbwAAbwAAbwAAbwAAowAAowAA
owAAowAAowAAowAAowAAowAAUAAAUAAAUAAAUAAAUAAAUAAAUAAAUAAAUAD/////////////////
//////////////8AAJ4AAJ4AAJ4AAJ4AAJ4AAJ4AAJ4AAJ4AALoAALoAALoAALoAALoAALoAALoA
ALoAABsAABsAABsAABsAABsAABsAABsAABsAABsA/wAA/wAA/wAA/wAA/wAA/wAA/wAA/wAA/wAA
/wAA/wAA/wAA/wAA/wAA/wAA/wAA/wAA/wAA/wAA/wAA/wAA/wAA/wAA/wAA/wAA/wAA/wAA/wAA
/wAA/wAA/wAA/wAA/wAABAAABAAABAAABAAABAAABAAABAAABAAAAJUAAJUAAJUAAJUAAJUAAJUA
AJUAAJUAAJUAAMoAAMoAAMoAAMoAAMoAAMoAAMoAAMoAANwAANwAANwAANwAANwAANwAANwAANwA
ANwAABwAABwAABwAABwAABwAABwAABwAABwA3gAA3gAA3gAA3gAA3gAA3gAA3gAA3gAAwQAAwQAA
wQAAwQAAwQAAwQAAwQAAwQAAwQAAeQAAeQAAeQAAeQAAeQAAeQAAeQAAeQAAcAAAcAAAcAAAcAAA
cAAAcAAAcAAAcAAAAKEAAKEAAKEAAKEAAKEAAKEAAKEAAKEAAKEAAOwAAOwAAOwAAOwAAOwAAOwA
AOwAAOwAAP8AAP8AAP8AAP8AAP8AAP8AAP8AAP8AAP////////////////////////////////8A
AP8AAP8AAP8AAP8AAP8AAP8AAP8AAP8AAP8AAP8AAP8AAP8AAP8AAP8AAP8AAP8AAGEAAGEAAGEA
AGEAAGEAAGEAAGEAAGEAAGEAOQAAOQAAOQAAOQAAOQAAOQAAOQAAOQAArgAArgAArgAArgAArgAA
rgAArgAArgAA/wAA/wAA/wAA/wAA/wAA/wAA/wAA/wAA/wAAxgAAxgAAxgAAxgAAxgAAxgAAxgAA
xgAAANYAANYAANYAANYAANYAANYAANYAANYAAO0AAO0AAO0AAO0AAO0AAO0AAO0AAO0AAO0AAO3/
//////////////////////////////////////8A////////////////////////////////////
////////////////////////////////////////JSUlAwMDJSUl////////mpqaAwMDAwMDAwMD
AwMDAwMDiYmJAwMDAwMDJSUlvLy8AwMDAwMDAwMD3d3d////////////////////////////////
////////ANkAANkAANkAANkAANkAANkAANkAANkAAP8AAP8AAP8AAP8AAP8AAP8AAP8AAP8AAP8A
AP8AAP8AAP8AAP8AAP8AAP8AAP8AAP8AAACFAACFAACFAACFAACFAACFAACFAACFAAD/AAD/AAD/
AAD/AAD/AAD/AAD/AAD/AAD/AAD/AAD/AAD/AAD/AAD/AAD/AAD/AAD/AAD/AAD/AAD/AAD/AAD/
AAD/AAD/AAD/AAAoAAAoAAAoAAAoAAAoAAAoAAAoAAAoAP8AAP8AAP8AAP8AAP8AAP8AAP8AAP8A
AP8AAOkAAOkAAOkAAOkAAOkAAOkAAOkAAOkAAADOAADOAADOAADOAADOAADOAADOAADOAP8AAP8A
AP8AAP8AAP8AAP8AAP8AAP8AAP8AAP8A////////////////////////////AP8AAP8AAP8AAP8A
AP8AAP8AAP8AAP8AAP8AAP8AAP8AAP8AAP8AAP8AAP8AAP8AAP8AAOAAAOAAAOAAAOAAAOAAAOAA
AOAAAOAAAAAEAAAEAAAEAAAEAAAEAAAEAAAEAAAEAACfAACfAACfAACfAACfAACfAACfAACfAACf
AAD/AAD/AAD/AAD/AAD/AAD/AAD/AAD/AAD/AAD/AAD/AAD/AAD/AAD/AAD/AAD/AAD/AAD/AAD/
AAD/AAD/AAD/AAD/AAD/AAD/AAD/AAD/AAD/AAD/AAD/AAD/AAD/AAD/AAD/AAD/AAD/AAD/AAD/
AAD/AAD/AAD/AAD/AABUAABUAABUAABUAABUAABUAABUAABUABcAABcAABcAABcAABcAABcAABcA
ABcAAK0AAK0AAK0AAK0AAK0AAK0AAK0AAK0AAK0AAP8AAP8AAP8AAP8AAP8AAP8AAP8AAP8AAP8A
AP8AAP8AAP8AAP8AAP8AAP8AAP8AAMwAAMwAAMwAAMwAAMwAAMwAAMwAAMwAAMwAAAAZAAAZAAAZ
AAAZAAAZAAAZAAAZAAAZAAB6AAB6AAB6AAB6AAB6AAB6AAB6AAB6AADJAADJAADJAADJAADJAADJ
AADJAADJAADJAC4AAC4AAC4AAC4AAC4AAC4AAC4AAC4AAJcAAJcAAJcAAJcAAJcAAJcAAJcAAJcA
ALgAALgAALgAALgAALgAALgAALgAALgAALgAAFQAAFQAAFQAAFQAAFQAAFQAAFQAAFQAAACjAACj
AACjAACjAACjAACjAACjAACjAAcAAAcAAAcAAAcAAAcAAAcAAAcAAAcAAAcAAKoAAKoAAKoAAKoA
AKoAAKoAAKoAAKoAAKoA////////////////////////////////AO8AAO8AAO8AAO8AAO8AAO8A
AO8AAO8AAP8AAP8AAP8AAP8AAP8AAP8AAP8AAP8AAP8AAP8AAP8AAP8AAP8AAP8AAP8AAP8AAP8A
ANMAANMAANMAANMAANMAANMAANMAANMAAO4AAO4AAO4AAO4AAO4AAO4AAO4AAO4AABAAABAAABAA
ABAAABAAABAAABAAABAAABAAAABqAABqAABqAABqAABqAABqAABqAABqAACfAACfAACfAACfAACf
AACfAACfAACfAADoAADoAADoAADoAADoAADoAADoAADoAADoAAD/AAD/AAD/AAD/AAD/AAD/AAD/
AAD/AADZAADZAADZAADZAADZAADZAADZAADZAADhAADhAADhAADhAADhAADhAADhAADhAADhAAB/
AAB/AAB/AAB/AAB/AAB/AAB/AAB/AAAUAAAUAAAUAAAUAAAUAAAUAAAUAAAUAKsAAKsAAKsAAKsA
AKsAAKsAAKsAAKsAAKsAAPwAAPwAAPwAAPwAAPwAAPwAAPwAAPwAAP8AAP8AAP8AAP8AAP8AAP8A
AP8AAP8AAK0AAK0AAK0AAK0AAK0AAK0AAK0AAK0AAK0AALMAALMAALMAALMAALMAALMAALMAALMA
AFoAAFoAAFoAAFoAAFoAAFoAAFoAAFoAAFoAAAAcAAAcAAAcAAAcAAAcAAAcAAAcAAAcAAB9AAB9
AAB9AAB9AAB9AAB9AAB9AAB9AAC2AAC2AAC2AAC2AAC2AAC2AAC2AAC2AAC2AAD/AAD/AAD/AAD/
AAD/AAD/AAD/AAD/AAD/AAD/AAD/AAD/AAD/AAD/AAD/AAD/AADOAADOAADOAADOAADOAADOAADO
AADOAADOAABUAABUAABUAABUAABUAABUAABUAABUAAoAAAoAAAoAAAoAAAoAAAoAAAoAAAoAAFIA
AFIAAFIAAFIAAFIAAFIAAFIAAFIAAFIAAKMAAKMAAKMAAKMAAKMAAKMAAKMAAKMAAMkAAMkAAMkA
AMkAAMkAAMkAAMkAAMkAAGYAAGYAAGYAAGYAAGYAAGYAAGYAAGYAAGYAAFAAAFAAAFAAAFAAAFAA
AFAAAFAAAFAAAAABAAABAAABAAABAAABAAABAAABAAABAACBAACBAACBAACBAACBAACBAACBAACB
AACBAAC/AAC/AAC/AAC/AAC/AAC/AAC/AAC/AACYAACYAACYAACYAACYAACYAACYAACYAAC3AAC3
AAC3AAC3AAC3AAC3AAC3AAC3AAC3AACnAACnAACnAACnAACnAACnAACnAACnAACEAACEAACEAACE
AACEAACEAACEAACEAACEAAB7AAB7AAB7AAB7AAB7AAB7AAB7AAB7AAAbAAAbAAAbAAAbAAAbAAAb
AAAbAAAbACgAACgAACgAACgAACgAACgAACgAACgAACgAABgAABgAABgAABgAABgAABgAABgAABgA
AHIAAHIAAHIAAHIAAHIAAHIAAHIAAHIAAG8AAG8AAG8AAG8AAG8AAG8AAG8AAG8AAG8AAKMAAKMA
AKMAAKMAAKMAAKMAAKMAAKMAAFAAAFAAAFAAAFAAAFAAAFAAAFAAAFAAAFAA////////////////
////////////////AACeAACeAACeAACeAACeAACeAACeAACeAAC6AAC6AAC6AAC6AAC6AAC6AAC6
AAC6AAAbAAAbAAAbAAAbAAAbAAAbAAAbAAAbAAAbAP8AAP8AAP8AAP8AAP8AAP8AAP8AAP8AAP8A
AP8AAP8AAP8AAP8AAP8AAP8AAP8AAP8AAP8AAP8AAP8AAP8AAP8AAP8AAP8AAP8AAP8AAP8AAP8A
AP8AAP8AAP8AAP8AAP8AAAQAAAQAAAQAAAQAAAQAAAQAAAQAAAQAAACVAACVAACVAACVAACVAACV
AACVAACVAACVAADKAADKAADKAADKAADKAADKAADKAADKAADcAADcAADcAADcAADcAADcAADcAADc
AADcAAAcAAAcAAAcAAAcAAAcAAAcAAAcAAAcAN4AAN4AAN4AAN4AAN4AAN4AAN4AAN4AAMEAAMEA
AMEAAMEAAMEAAMEAAMEAAMEAAMEAAHkAAHkAAHkAAHkAAHkAAHkAAHkAAHkAAHAAAHAAAHAAAHAA
AHAAAHAAAHAAAHAAAAChAAChAAChAAChAAChAAChAAChAAChAAChAADsAADsAADsAADsAADsAADs
AADsAADsAAD/AAD/AAD/AAD/AAD/AAD/AAD/AAD/AAD/////////////////////////////////
AAD/AAD/AAD/AAD/AAD/AAD/AAD/AAD/AAD/AAD/AAD/AAD/AAD/AAD/AAD/AAD/AABhAABhAABh
AABhAABhAABhAABhAABhAABhADkAADkAADkAADkAADkAADkAADkAADkAAK4AAK4AAK4AAK4AAK4A
AK4AAK4AAK4AAP8AAP8AAP8AAP8AAP8AAP8AAP8AAP8AAP8AAMYAAMYAAMYAAMYAAMYAAMYAAMYA
AMYAAADWAADWAADWAADWAADWAADWAADWAADWAADtAADtAADtAADtAADtAADtAADtAADtAADtAADt
////////////////////////////////////////AP//////////////////////////////////
/////////////////////////////////////////////wMDA////////////////4mJiUZGRv//
/////7y8vImJiby8vCUlJf///////yUlJUZGRt3d3f//////////////////////////////////
/////////wDZAADZAADZAADZAADZAADZAADZAADZAAD/AAD/AAD/AAD/AAD/AAD/AAD/AAD/AAD/
AAD/AAD/AAD/AAD/AAD/AAD/AAD/AAD/AAAAhQAAhQAAhQAAhQAAhQAAhQAAhQAAhQAA/wAA/wAA
/wAA/wAA/wAA/wAA/wAA/wAA/wAA/wAA/wAA/wAA/wAA/wAA/wAA/wAA/wAA/wAA/wAA/wAA/wAA
/wAA/wAA/wAA/wAAKAAAKAAAKAAAKAAAKAAAKAAAKAAAKAD/AAD/AAD/AAD/AAD/AAD/AAD/AAD/
AAD/AADpAADpAADpAADpAADpAADpAADpAADpAAAAzgAAzgAAzgAAzgAAzgAAzgAAzgAAzgD/AAD/
AAD/AAD/AAD/AAD/AAD/AAD/AAD/AAD/AP///////////////////////////wD/AAD/AAD/AAD/
AAD/AAD/AAD/AAD/AAD/AAD/AAD/AAD/AAD/AAD/AAD/AAD/AAD/AADgAADgAADgAADgAADgAADg
AADgAADgAAAABAAABAAABAAABAAABAAABAAABAAABAAAnwAAnwAAnwAAnwAAnwAAnwAAnwAAnwAA
nwAA/wAA/wAA/wAA/wAA/wAA/wAA/wAA/wAA/wAA/wAA/wAA/wAA/wAA/wAA/wAA/wAA/wAA/wAA
/wAA/wAA/wAA/wAA/wAA/wAA/wAA/wAA/wAA/wAA/wAA/wAA/wAA/wAA/wAA/wAA/wAA/wAA/wAA
/wAA/wAA/wAA/wAA/wAAVAAAVAAAVAAAVAAAVAAAVAAAVAAAVAAXAAAXAAAXAAAXAAAXAAAXAAAX
AAAXAACtAACtAACtAACtAACtAACtAACtAACtAACtAAD/AAD/AAD/AAD/AAD/AAD/AAD/AAD/AAD/
AAD/AAD/AAD/AAD/AAD/AAD/AAD/AADMAADMAADMAADMAADMAADMAADMAADMAADMAAAAGQAAGQAA
GQAAGQAAGQAAGQAAGQAAGQAAegAAegAAegAAegAAegAAegAAegAAegAAyQAAyQAAyQAAyQAAyQAA
yQAAyQAAyQAAyQAuAAAuAAAuAAAuAAAuAAAuAAAuAAAuAACXAACXAACXAACXAACXAACXAACXAACX
AAC4AAC4AAC4AAC4AAC4AAC4AAC4AAC4AAC4AABUAABUAABUAABUAABUAABUAABUAABUAAAAowAA
owAAowAAowAAowAAowAAowAAowAHAAAHAAAHAAAHAAAHAAAHAAAHAAAHAAAHAACqAACqAACqAACq
AACqAACqAACqAACqAACqAP///////////////////////////////wDvAADvAADvAADvAADvAADv
AADvAADvAAD/AAD/AAD/AAD/AAD/AAD/AAD/AAD/AAD/AAD/AAD/AAD/AAD/AAD/AAD/AAD/AAD/
AADTAADTAADTAADTAADTAADTAADTAADTAADuAADuAADuAADuAADuAADuAADuAADuAAAQAAAQAAAQ
AAAQAAAQAAAQAAAQAAAQAAAQAAAAagAAagAAagAAagAAagAAagAAagAAagAAnwAAnwAAnwAAnwAA
nwAAnwAAnwAAnwAA6AAA6AAA6AAA6AAA6AAA6AAA6AAA6AAA6AAA/wAA/wAA/wAA/wAA/wAA/wAA
/wAA/wAA2QAA2QAA2QAA2QAA2QAA2QAA2QAA2QAA4QAA4QAA4QAA4QAA4QAA4QAA4QAA4QAA4QAA
fwAAfwAAfwAAfwAAfwAAfwAAfwAAfwAAFAAAFAAAFAAAFAAAFAAAFAAAFAAAFACrAACrAACrAACr
AACrAACrAACrAACrAACrAAD8AAD8AAD8AAD8AAD8AAD8AAD8AAD8AAD/AAD/AAD/AAD/AAD/AAD/
AAD/AAD/AACtAACtAACtAACtAACtAACtAACtAACtAACtAACzAACzAACzAACzAACzAACzAACzAACz
AABaAABaAABaAABaAABaAABaAABaAABaAABaAAAAHAAAHAAAHAAAHAAAHAAAHAAAHAAAHAAAfQAA
fQAAfQAAfQAAfQAAfQAAfQAAfQAAtgAAtgAAtgAAtgAAtgAAtgAAtgAAtgAAtgAA/wAA/wAA/wAA
/wAA/wAA/wAA/wAA/wAA/wAA/wAA/wAA/wAA/wAA/wAA/wAA/wAAzgAAzgAAzgAAzgAAzgAAzgAA
zgAAzgAAzgAAVAAAVAAAVAAAVAAAVAAAVAAAVAAAVAAKAAAKAAAKAAAKAAAKAAAKAAAKAAAKAABS
AABSAABSAABSAABSAABSAABSAABSAABSAACjAACjAACjAACjAACjAACjAACjAACjAADJAADJAADJ
AADJAADJAADJAADJAADJAABmAABmAABmAABmAABmAABmAABmAABmAABmAABQAABQAABQAABQAABQ
AABQAABQAABQAAAAAQAAAQAAAQAAAQAAAQAAAQAAAQAAAQAAgQAAgQAAgQAAgQAAgQAAgQAAgQAA
gQAAgQAAvwAAvwAAvwAAvwAAvwAAvwAAvwAAvwAAmAAAmAAAmAAAmAAAmAAAmAAAmAAAmAAAtwAA
twAAtwAAtwAAtwAAtwAAtwAAtwAAtwAApwAApwAApwAApwAApwAApwAApwAApwAAhAAAhAAAhAAA
hAAAhAAAhAAAhAAAhAAAhAAAewAAewAAewAAewAAewAAewAAewAAewAAGwAAGwAAGwAAGwAAGwAA
GwAAGwAAGwAoAAAoAAAoAAAoAAAoAAAoAAAoAAAoAAAoAAAYAAAYAAAYAAAYAAAYAAAYAAAYAAAY
AAByAAByAAByAAByAAByAAByAAByAAByAABvAABvAABvAABvAABvAABvAABvAABvAABvAACjAACj
AACjAACjAACjAACjAACjAACjAABQAABQAABQAABQAABQAABQAABQAABQAABQAP//////////////
/////////////////wAAngAAngAAngAAngAAngAAngAAngAAngAAugAAugAAugAAugAAugAAugAA
ugAAugAAGwAAGwAAGwAAGwAAGwAAGwAAGwAAGwAAGwD/AAD/AAD/AAD/AAD/AAD/AAD/AAD/AAD/
AAD/AAD/AAD/AAD/AAD/AAD/AAD/AAD/AAD/AAD/AAD/AAD/AAD/AAD/AAD/AAD/AAD/AAD/AAD/
AAD/AAD/AAD/AAD/AAD/AAAEAAAEAAAEAAAEAAAEAAAEAAAEAAAEAAAAlQAAlQAAlQAAlQAAlQAA
lQAAlQAAlQAAlQAAygAAygAAygAAygAAygAAygAAygAAygAA3AAA3AAA3AAA3AAA3AAA3AAA3AAA
3AAA3AAAHAAAHAAAHAAAHAAAHAAAHAAAHAAAHADeAADeAADeAADeAADeAADeAADeAADeAADBAADB
AADBAADBAADBAADBAADBAADBAADBAAB5AAB5AAB5AAB5AAB5AAB5AAB5AAB5AABwAABwAABwAABw
AABwAABwAABwAABwAAAAoQAAoQAAoQAAoQAAoQAAoQAAoQAAoQAAoQAA7AAA7AAA7AAA7AAA7AAA
7AAA7AAA7AAA/wAA/wAA/wAA/wAA/wAA/wAA/wAA/wAA////////////////////////////////
/wAA/wAA/wAA/wAA/wAA/wAA/wAA/wAA/wAA/wAA/wAA/wAA/wAA/wAA/wAA/wAA/wAAYQAAYQAA
YQAAYQAAYQAAYQAAYQAAYQAAYQA5AAA5AAA5AAA5AAA5AAA5AAA5AAA5AACuAACuAACuAACuAACu
AACuAACuAACuAAD/AAD/AAD/AAD/AAD/AAD/AAD/AAD/AAD/AADGAADGAADGAADGAADGAADGAADG
AADGAAAA1gAA1gAA1gAA1gAA1gAA1gAA1gAA1gAA7QAA7QAA7QAA7QAA7QAA7QAA7QAA7QAA7QAA
7f///////////////////////////////////////wD/////////////////////////////////
//////////////////////////////////////////////8DAwMDAwMDAwNoaGj///+JiYlGRkb/
//////////////+8vLwlJSX///9GRkZoaGj/////////////////////////////////////////
//////////8A2QAA2QAA2QAA2QAA2QAA2QAA2QAA2QAA/wAA/wAA/wAA/wAA/wAA/wAA/wAA/wAA
/wAA/wAA/wAA/wAA/wAA/wAA/wAA/wAA/wAAAIUAAIUAAIUAAIUAAIUAAIUAAIUAAIUAAP8AAP8A
AP8AAP8AAP8AAP8AAP8AAP8AAP8AAP8AAP8AAP8AAP8AAP8AAP8AAP8AAP8AAP8AAP8AAP8AAP8A
AP8AAP8AAP8AAP8AACgAACgAACgAACgAACgAACgAACgAACgA/wAA/wAA/wAA/wAA/wAA/wAA/wAA
/wAA/wAA6QAA6QAA6QAA6QAA6QAA6QAA6QAA6QAAAM4AAM4AAM4AAM4AAM4AAM4AAM4AAM4A/wAA
/wAA/wAA/wAA/wAA/wAA/wAA/wAA/wAA/wD///////////////////////////8A/wAA/wAA/wAA
/wAA/wAA/wAA/wAA/wAA/wAA/wAA/wAA/wAA/wAA/wAA/wAA/wAA/wAA4AAA4AAA4AAA4AAA4AAA
4AAA4AAA4AAAAAQAAAQAAAQAAAQAAAQAAAQAAAQAAAQAAJ8AAJ8AAJ8AAJ8AAJ8AAJ8AAJ8AAJ8A
AJ8AAP8AAP8AAP8AAP8AAP8AAP8AAP8AAP8AAP8AAP8AAP8AAP8AAP8AAP8AAP8AAP8AAP8AAP8A
AP8AAP8AAP8AAP8AAP8AAP8AAP8AAP8AAP8AAP8AAP8AAP8AAP8AAP8AAP8AAP8AAP8AAP8AAP8A
AP8AAP8AAP8AAP8AAP8AAFQAAFQAAFQAAFQAAFQAAFQAAFQAAFQAFwAAFwAAFwAAFwAAFwAAFwAA
FwAAFwAArQAArQAArQAArQAArQAArQAArQAArQAArQAA/wAA/wAA/wAA/wAA/wAA/wAA/wAA/wAA
/wAA/wAA/wAA/wAA/wAA/wAA/wAA/wAAzAAAzAAAzAAAzAAAzAAAzAAAzAAAzAAAzAAAABkAABkA
ABkAABkAABkAABkAABkAABkAAHoAAHoAAHoAAHoAAHoAAHoAAHoAAHoAAMkAAMkAAMkAAMkAAMkA
AMkAAMkAAMkAAMkALgAALgAALgAALgAALgAALgAALgAALgAAlwAAlwAAlwAAlwAAlwAAlwAAlwAA
lwAAuAAAuAAAuAAAuAAAuAAAuAAAuAAAuAAAuAAAVAAAVAAAVAAAVAAAVAAAVAAAVAAAVAAAAKMA
AKMAAKMAAKMAAKMAAKMAAKMAAKMABwAABwAABwAABwAABwAABwAABwAABwAABwAAqgAAqgAAqgAA
qgAAqgAAqgAAqgAAqgAAqgD///////////////////////////////8A7wAA7wAA7wAA7wAA7wAA
7wAA7wAA7wAA/wAA/wAA/wAA/wAA/wAA/wAA/wAA/wAA/wAA/wAA/wAA/wAA/wAA/wAA/wAA/wAA
/wAA0wAA0wAA0wAA0wAA0wAA0wAA0wAA0wAA7gAA7gAA7gAA7gAA7gAA7gAA7gAA7gAAEAAAEAAA
EAAAEAAAEAAAEAAAEAAAEAAAEAAAAGoAAGoAAGoAAGoAAGoAAGoAAGoAAGoAAJ8AAJ8AAJ8AAJ8A
AJ8AAJ8AAJ8AAJ8AAOgAAOgAAOgAAOgAAOgAAOgAAOgAAOgAAOgAAP8AAP8AAP8AAP8AAP8AAP8A
AP8AAP8AANkAANkAANkAANkAANkAANkAANkAANkAAOEAAOEAAOEAAOEAAOEAAOEAAOEAAOEAAOEA
AH8AAH8AAH8AAH8AAH8AAH8AAH8AAH8AABQAABQAABQAABQAABQAABQAABQAABQAqwAAqwAAqwAA
qwAAqwAAqwAAqwAAqwAAqwAA/AAA/AAA/AAA/AAA/AAA/AAA/AAA/AAA/wAA/wAA/wAA/wAA/wAA
/wAA/wAA/wAArQAArQAArQAArQAArQAArQAArQAArQAArQAAswAAswAAswAAswAAswAAswAAswAA
swAAWgAAWgAAWgAAWgAAWgAAWgAAWgAAWgAAWgAAABwAABwAABwAABwAABwAABwAABwAABwAAH0A
AH0AAH0AAH0AAH0AAH0AAH0AAH0AALYAALYAALYAALYAALYAALYAALYAALYAALYAAP8AAP8AAP8A
AP8AAP8AAP8AAP8AAP8AAP8AAP8AAP8AAP8AAP8AAP8AAP8AAP8AAM4AAM4AAM4AAM4AAM4AAM4A
AM4AAM4AAM4AAFQAAFQAAFQAAFQAAFQAAFQAAFQAAFQACgAACgAACgAACgAACgAACgAACgAACgAA
UgAAUgAAUgAAUgAAUgAAUgAAUgAAUgAAUgAAowAAowAAowAAowAAowAAowAAowAAowAAyQAAyQAA
yQAAyQAAyQAAyQAAyQAAyQAAZgAAZgAAZgAAZgAAZgAAZgAAZgAAZgAAZgAAUAAAUAAAUAAAUAAA
UAAAUAAAUAAAUAAAAAEAAAEAAAEAAAEAAAEAAAEAAAEAAAEAAIEAAIEAAIEAAIEAAIEAAIEAAIEA
AIEAAIEAAL8AAL8AAL8AAL8AAL8AAL8AAL8AAL8AAJgAAJgAAJgAAJgAAJgAAJgAAJgAAJgAALcA
ALcAALcAALcAALcAALcAALcAALcAALcAAKcAAKcAAKcAAKcAAKcAAKcAAKcAAKcAAIQAAIQAAIQA
AIQAAIQAAIQAAIQAAIQAAIQAAHsAAHsAAHsAAHsAAHsAAHsAAHsAAHsAABsAABsAABsAABsAABsA
ABsAABsAABsAKAAAKAAAKAAAKAAAKAAAKAAAKAAAKAAAKAAAGAAAGAAAGAAAGAAAGAAAGAAAGAAA
GAAAcgAAcgAAcgAAcgAAcgAAcgAAcgAAcgAAbwAAbwAAbwAAbwAAbwAAbwAAbwAAbwAAbwAAowAA
owAAowAAowAAowAAowAAowAAowAAUAAAUAAAUAAAUAAAUAAAUAAAUAAAUAAAUAD/////////////
//////////////////8AAJ4AAJ4AAJ4AAJ4AAJ4AAJ4AAJ4AAJ4AALoAALoAALoAALoAALoAALoA
ALoAALoAABsAABsAABsAABsAABsAABsAABsAABsAABsA/wAA/wAA/wAA/wAA/wAA/wAA/wAA/wAA
/wAA/wAA/wAA/wAA/wAA/wAA/wAA/wAA/wAA/wAA/wAA/wAA/wAA/wAA/wAA/wAA/wAA/wAA/wAA
/wAA/wAA/wAA/wAA/wAA/wAABAAABAAABAAABAAABAAABAAABAAABAAAAJUAAJUAAJUAAJUAAJUA
AJUAAJUAAJUAAJUAAMoAAMoAAMoAAMoAAMoAAMoAAMoAAMoAANwAANwAANwAANwAANwAANwAANwA
ANwAANwAABwAABwAABwAABwAABwAABwAABwAABwA3gAA3gAA3gAA3gAA3gAA3gAA3gAA3gAAwQAA
wQAAwQAAwQAAwQAAwQAAwQAAwQAAwQAAeQAAeQAAeQAAeQAAeQAAeQAAeQAAeQAAcAAAcAAAcAAA
cAAAcAAAcAAAcAAAcAAAAKEAAKEAAKEAAKEAAKEAAKEAAKEAAKEAAKEAAOwAAOwAAOwAAOwAAOwA
AOwAAOwAAOwAAP8AAP8AAP8AAP8AAP8AAP8AAP8AAP8AAP//////////////////////////////
//8AAP8AAP8AAP8AAP8AAP8AAP8AAP8AAP8AAP8AAP8AAP8AAP8AAP8AAP8AAP8AAP8AAGEAAGEA
AGEAAGEAAGEAAGEAAGEAAGEAAGEAOQAAOQAAOQAAOQAAOQAAOQAAOQAAOQAArgAArgAArgAArgAA
rgAArgAArgAArgAA/wAA/wAA/wAA/wAA/wAA/wAA/wAA/wAA/wAAxgAAxgAAxgAAxgAAxgAAxgAA
xgAAxgAAANYAANYAANYAANYAANYAANYAANYAANYAAO0AAO0AAO0AAO0AAO0AAO0AAO0AAO0AAO0A
AO3///////////////////////////////////////8A////////////////////////////////
////////////////////////////////////////////////AwMDq6urzc3NFBQUvLy8iYmJRkZG
////////////////vLy8FBQUNTU1iYmJ////////////////////////////////////////////
////////////ANkAANkAANkAANkAANkAANkAANkAANkAAP8AAP8AAP8AAP8AAP8AAP8AAP8AAP8A
AP8AAP8AAP8AAP8AAP8AAP8AAP8AAP8AAP8AAACFAACFAACFAACFAACFAACFAACFAACFAAD/AAD/
AAD/AAD/AAD/AAD/AAD/AAD/AAD/AAD/AAD/AAD/AAD/AAD/AAD/AAD/AAD/AAD/AAD/AAD/AAD/
AAD/AAD/AAD/AAD/AAAoAAAoAAAoAAAoAAAoAAAoAAAoAAAoAP8AAP8AAP8AAP8AAP8AAP8AAP8A
AP8AAP8AAOkAAOkAAOkAAOkAAOkAAOkAAOkAAOkAAADOAADOAADOAADOAADOAADOAADOAADOAP8A
AP8AAP8AAP8AAP8AAP8AAP8AAP8AAP8AAP8A////////////////////////////AP8AAP8AAP8A
AP8AAP8AAP8AAP8AAP8AAP8AAP8AAP8AAP8AAP8AAP8AAP8AAP8AAP8AAOAAAOAAAOAAAOAAAOAA
AOAAAOAAAOAAAAAEAAAEAAAEAAAEAAAEAAAEAAAEAAAEAACfAACfAACfAACfAACfAACfAACfAACf
AACfAAD/AAD/AAD/AAD/AAD/AAD/AAD/AAD/AAD/AAD/AAD/AAD/AAD/AAD/AAD/AAD/AAD/AAD/
AAD/AAD/AAD/AAD/AAD/AAD/AAD/AAD/AAD/AAD/AAD/AAD/AAD/AAD/AAD/AAD/AAD/AAD/AAD/
AAD/AAD/AAD/AAD/AAD/AABUAABUAABUAABUAABUAABUAABUAABUABcAABcAABcAABcAABcAABcA
ABcAABcAAK0AAK0AAK0AAK0AAK0AAK0AAK0AAK0AAK0AAP8AAP8AAP8AAP8AAP8AAP8AAP8AAP8A
AP8AAP8AAP8AAP8AAP8AAP8AAP8AAP8AAMwAAMwAAMwAAMwAAMwAAMwAAMwAAMwAAMwAAAAZAAAZ
AAAZAAAZAAAZAAAZAAAZAAAZAAB6AAB6AAB6AAB6AAB6AAB6AAB6AAB6AADJAADJAADJAADJAADJ
AADJAADJAADJAADJAC4AAC4AAC4AAC4AAC4AAC4AAC4AAC4AAJcAAJcAAJcAAJcAAJcAAJcAAJcA
AJcAALgAALgAALgAALgAALgAALgAALgAALgAALgAAFQAAFQAAFQAAFQAAFQAAFQAAFQAAFQAAACj
AACjAACjAACjAACjAACjAACjAACjAAcAAAcAAAcAAAcAAAcAAAcAAAcAAAcAAAcAAKoAAKoAAKoA
AKoAAKoAAKoAAKoAAKoAAKoA////////////////////////////////AO8AAO8AAO8AAO8AAO8A
AO8AAO8AAO8AAP8AAP8AAP8AAP8AAP8AAP8AAP8AAP8AAP8AAP8AAP8AAP8AAP8AAP8AAP8AAP8A
AP8AANMAANMAANMAANMAANMAANMAANMAANMAAO4AAO4AAO4AAO4AAO4AAO4AAO4AAO4AABAAABAA
ABAAABAAABAAABAAABAAABAAABAAAABqAABqAABqAABqAABqAABqAABqAABqAACfAACfAACfAACf
AACfAACfAACfAACfAADoAADoAADoAADoAADoAADoAADoAADoAADoAAD/AAD/AAD/AAD/AAD/AAD/
AAD/AAD/AADZAADZAADZAADZAADZAADZAADZAADZAADhAADhAADhAADhAADhAADhAADhAADhAADh
AAB/AAB/AAB/AAB/AAB/AAB/AAB/AAB/AAAUAAAUAAAUAAAUAAAUAAAUAAAUAAAUAKsAAKsAAKsA
AKsAAKsAAKsAAKsAAKsAAKsAAPwAAPwAAPwAAPwAAPwAAPwAAPwAAPwAAP8AAP8AAP8AAP8AAP8A
AP8AAP8AAP8AAK0AAK0AAK0AAK0AAK0AAK0AAK0AAK0AAK0AALMAALMAALMAALMAALMAALMAALMA
ALMAAFoAAFoAAFoAAFoAAFoAAFoAAFoAAFoAAFoAAAAcAAAcAAAcAAAcAAAcAAAcAAAcAAAcAAB9
AAB9AAB9AAB9AAB9AAB9AAB9AAB9AAC2AAC2AAC2AAC2AAC2AAC2AAC2AAC2AAC2AAD/AAD/AAD/
AAD/AAD/AAD/AAD/AAD/AAD/AAD/AAD/AAD/AAD/AAD/AAD/AAD/AADOAADOAADOAADOAADOAADO
AADOAADOAADOAABUAABUAABUAABUAABUAABUAABUAABUAAoAAAoAAAoAAAoAAAoAAAoAAAoAAAoA
AFIAAFIAAFIAAFIAAFIAAFIAAFIAAFIAAFIAAKMAAKMAAKMAAKMAAKMAAKMAAKMAAKMAAMkAAMkA
AMkAAMkAAMkAAMkAAMkAAMkAAGYAAGYAAGYAAGYAAGYAAGYAAGYAAGYAAGYAAFAAAFAAAFAAAFAA
AFAAAFAAAFAAAFAAAAABAAABAAABAAABAAABAAABAAABAAABAACBAACBAACBAACBAACBAACBAACB
AACBAACBAAC/AAC/AAC/AAC/AAC/AAC/AAC/AAC/AACYAACYAACYAACYAACYAACYAACYAACYAAC3
AAC3AAC3AAC3AAC3AAC3AAC3AAC3AAC3AACnAACnAACnAACnAACnAACnAACnAACnAACEAACEAACE
AACEAACEAACEAACEAACEAACEAAB7AAB7AAB7AAB7AAB7AAB7AAB7AAB7AAAbAAAbAAAbAAAbAAAb
AAAbAAAbAAAbACgAACgAACgAACgAACgAACgAACgAACgAACgAABgAABgAABgAABgAABgAABgAABgA
ABgAAHIAAHIAAHIAAHIAAHIAAHIAAHIAAHIAAG8AAG8AAG8AAG8AAG8AAG8AAG8AAG8AAG8AAKMA
AKMAAKMAAKMAAKMAAKMAAKMAAKMAAFAAAFAAAFAAAFAAAFAAAFAAAFAAAFAAAFAA////////////
////////////////////AACeAACeAACeAACeAACeAACeAACeAACeAAC6AAC6AAC6AAC6AAC6AAC6
AAC6AAC6AAAbAAAbAAAbAAAbAAAbAAAbAAAbAAAbAAAbAP8AAP8AAP8AAP8AAP8AAP8AAP8AAP8A
AP8AAP8AAP8AAP8AAP8AAP8AAP8AAP8AAP8AAP8AAP8AAP8AAP8AAP8AAP8AAP8AAP8AAP8AAP8A
AP8AAP8AAP8AAP8AAP8AAP8AAAQAAAQAAAQAAAQAAAQAAAQAAAQAAAQAAACVAACVAACVAACVAACV
AACVAACVAACVAACVAADKAADKAADKAADKAADKAADKAADKAADKAADcAADcAADcAADcAADcAADcAADc
AADcAADcAAAcAAAcAAAcAAAcAAAcAAAcAAAcAAAcAN4AAN4AAN4AAN4AAN4AAN4AAN4AAN4AAMEA
AMEAAMEAAMEAAMEAAMEAAMEAAMEAAMEAAHkAAHkAAHkAAHkAAHkAAHkAAHkAAHkAAHAAAHAAAHAA
AHAAAHAAAHAAAHAAAHAAAAChAAChAAChAAChAAChAAChAAChAAChAAChAADsAADsAADsAADsAADs
AADsAADsAADsAAD/AAD/AAD/AAD/AAD/AAD/AAD/AAD/AAD/////////////////////////////
////AAD/AAD/AAD/AAD/AAD/AAD/AAD/AAD/AAD/AAD/AAD/AAD/AAD/AAD/AAD/AAD/AABhAABh
AABhAABhAABhAABhAABhAABhAABhADkAADkAADkAADkAADkAADkAADkAADkAAK4AAK4AAK4AAK4A
AK4AAK4AAK4AAK4AAP8AAP8AAP8AAP8AAP8AAP8AAP8AAP8AAP8AAMYAAMYAAMYAAMYAAMYAAMYA
AMYAAMYAAADWAADWAADWAADWAADWAADWAADWAADWAADtAADtAADtAADtAADtAADtAADtAADtAADt
AADt////////////////////////////////////////AP//////////////////////////////
/////////////////////////////////////////////////wMDA////////0ZGRpqamomJiUZG
Rv///////////////7y8vBQUFFdXV2hoaP//////////////////////////////////////////
/////////////wDZAADZAADZAADZAADZAADZAADZAADZAAD/AAD/AAD/AAD/AAD/AAD/AAD/AAD/
AAD/AAD/AAD/AAD/AAD/AAD/AAD/AAD/AAD/AAAAhQAAhQAAhQAAhQAAhQAAhQAAhQAAhQAA/wAA
/wAA/wAA/wAA/wAA/wAA/wAA/wAA/wAA/wAA/wAA/wAA/wAA/wAA/wAA/wAA/wAA/wAA/wAA/wAA
/wAA/wAA/wAA/wAA/wAAKAAAKAAAKAAAKAAAKAAAKAAAKAAAKAD/AAD/AAD/AAD/AAD/AAD/AAD/
AAD/AAD/AADpAADpAADpAADpAADpAADpAADpAADpAAAAzgAAzgAAzgAAzgAAzgAAzgAAzgAAzgD/
AAD/AAD/AAD/AAD/AAD/AAD/AAD/AAD/AAD/AP///////////////////////////wD/AAD/AAD/
AAD/AAD/AAD/AAD/AAD/AAD/AAD/AAD/AAD/AAD/AAD/AAD/AAD/AAD/AADgAADgAADgAADgAADg
AADgAADgAADgAAAABAAABAAABAAABAAABAAABAAABAAABAAAnwAAnwAAnwAAnwAAnwAAnwAAnwAA
nwAAnwAA/wAA/wAA/wAA/wAA/wAA/wAA/wAA/wAA/wAA/wAA/wAA/wAA/wAA/wAA/wAA/wAA/wAA
/wAA/wAA/wAA/wAA/wAA/wAA/wAA/wAA/wAA/wAA/wAA/wAA/wAA/wAA/wAA/wAA/wAA/wAA/wAA
/wAA/wAA/wAA/wAA/wAA/wAAVAAAVAAAVAAAVAAAVAAAVAAAVAAAVAAXAAAXAAAXAAAXAAAXAAAX
AAAXAAAXAACtAACtAACtAACtAACtAACtAACtAACtAACtAAD/AAD/AAD/AAD/AAD/AAD/AAD/AAD/
AAD/AAD/AAD/AAD/AAD/AAD/AAD/AAD/AADMAADMAADMAADMAADMAADMAADMAADMAADMAAAAGQAA
GQAAGQAAGQAAGQAAGQAAGQAAGQAAegAAegAAegAAegAAegAAegAAegAAegAAyQAAyQAAyQAAyQAA
yQAAyQAAyQAAyQAAyQAuAAAuAAAuAAAuAAAuAAAuAAAuAAAuAACXAACXAACXAACXAACXAACXAACX
AACXAAC4AAC4AAC4AAC4AAC4AAC4AAC4AAC4AAC4AABUAABUAABUAABUAABUAABUAABUAABUAAAA
owAAowAAowAAowAAowAAowAAowAAowAHAAAHAAAHAAAHAAAHAAAHAAAHAAAHAAAHAACqAACqAACq
AACqAACqAACqAACqAACqAACqAP///////////////////////////////wDvAADvAADvAADvAADv
AADvAADvAADvAAD/AAD/AAD/AAD/AAD/AAD/AAD/AAD/AAD/AAD/AAD/AAD/AAD/AAD/AAD/AAD/
AAD/AADTAADTAADTAADTAADTAADTAADTAADTAADuAADuAADuAADuAADuAADuAADuAADuAAAQAAAQ
AAAQAAAQAAAQAAAQAAAQAAAQAAAQAAAAagAAagAAagAAagAAagAAagAAagAAagAAnwAAnwAAnwAA
nwAAnwAAnwAAnwAAnwAA6AAA6AAA6AAA6AAA6AAA6AAA6AAA6AAA6AAA/wAA/wAA/wAA/wAA/wAA
/wAA/wAA/wAA2QAA2QAA2QAA2QAA2QAA2QAA2QAA2QAA4QAA4QAA4QAA4QAA4QAA4QAA4QAA4QAA
4QAAfwAAfwAAfwAAfwAAfwAAfwAAfwAAfwAAFAAAFAAAFAAAFAAAFAAAFAAAFAAAFACrAACrAACr
AACrAACrAACrAACrAACrAACrAAD8AAD8AAD8AAD8AAD8AAD8AAD8AAD8AAD/AAD/AAD/AAD/AAD/
AAD/AAD/AAD/AACtAACtAACtAACtAACtAACtAACtAACtAACtAACzAACzAACzAACzAACzAACzAACz
AACzAABaAABaAABaAABaAABaAABaAABaAABaAABaAAAAHAAAHAAAHAAAHAAAHAAAHAAAHAAAHAAA
fQAAfQAAfQAAfQAAfQAAfQAAfQAAfQAAtgAAtgAAtgAAtgAAtgAAtgAAtgAAtgAAtgAA/wAA/wAA
/wAA/wAA/wAA/wAA/wAA/wAA/wAA/wAA/wAA/wAA/wAA/wAA/wAA/wAAzgAAzgAAzgAAzgAAzgAA
zgAAzgAAzgAAzgAAVAAAVAAAVAAAVAAAVAAAVAAAVAAAVAAKAAAKAAAKAAAKAAAKAAAKAAAKAAAK
AABSAABSAABSAABSAABSAABSAABSAABSAABSAACjAACjAACjAACjAACjAACjAACjAACjAADJAADJ
AADJAADJAADJAADJAADJAADJAABmAABmAABmAABmAABmAABmAABmAABmAABmAABQAABQAABQAABQ
AABQAABQAABQAABQAAAAAQAAAQAAAQAAAQAAAQAAAQAAAQAAAQAAgQAAgQAAgQAAgQAAgQAAgQAA
gQAAgQAAgQAAvwAAvwAAvwAAvwAAvwAAvwAAvwAAvwAAmAAAmAAAmAAAmAAAmAAAmAAAmAAAmAAA
twAAtwAAtwAAtwAAtwAAtwAAtwAAtwAAtwAApwAApwAApwAApwAApwAApwAApwAApwAAhAAAhAAA
hAAAhAAAhAAAhAAAhAAAhAAAhAAAewAAewAAewAAewAAewAAewAAewAAewAAGwAAGwAAGwAAGwAA
GwAAGwAAGwAAGwAoAAAoAAAoAAAoAAAoAAAoAAAoAAAoAAAoAAAYAAAYAAAYAAAYAAAYAAAYAAAY
AAAYAAByAAByAAByAAByAAByAAByAAByAAByAABvAABvAABvAABvAABvAABvAABvAABvAABvAACj
AACjAACjAACjAACjAACjAACjAACjAABQAABQAABQAABQAABQAABQAABQAABQAABQAP//////////
/////////////////////wAAngAAngAAngAAngAAngAAngAAngAAngAAugAAugAAugAAugAAugAA
ugAAugAAugAAGwAAGwAAGwAAGwAAGwAAGwAAGwAAGwAAGwD/AAD/AAD/AAD/AAD/AAD/AAD/AAD/
AAD/AAD/AAD/AAD/AAD/AAD/AAD/AAD/AAD/AAD/AAD/AAD/AAD/AAD/AAD/AAD/AAD/AAD/AAD/
AAD/AAD/AAD/AAD/AAD/AAD/AAAEAAAEAAAEAAAEAAAEAAAEAAAEAAAEAAAAlQAAlQAAlQAAlQAA
lQAAlQAAlQAAlQAAlQAAygAAygAAygAAygAAygAAygAAygAAygAA3AAA3AAA3AAA3AAA3AAA3AAA
3AAA3AAA3AAAHAAAHAAAHAAAHAAAHAAAHAAAHAAAHADeAADeAADeAADeAADeAADeAADeAADeAADB
AADBAADBAADBAADBAADBAADBAADBAADBAAB5AAB5AAB5AAB5AAB5AAB5AAB5AAB5AABwAABwAABw
AABwAABwAABwAABwAABwAAAAoQAAoQAAoQAAoQAAoQAAoQAAoQAAoQAAoQAA7AAA7AAA7AAA7AAA
7AAA7AAA7AAA7AAA/wAA/wAA/wAA/wAA/wAA/wAA/wAA/wAA////////////////////////////
/////wAA/wAA/wAA/wAA/wAA/wAA/wAA/wAA/wAA/wAA/wAA/wAA/wAA/wAA/wAA/wAA/wAAYQAA
YQAAYQAAYQAAYQAAYQAAYQAAYQAAYQA5AAA5AAA5AAA5AAA5AAA5AAA5AAA5AACuAACuAACuAACu
AACuAACuAACuAACuAAD/AAD/AAD/AAD/AAD/AAD/AAD/AAD/AAD/AADGAADGAADGAADGAADGAADG
AADGAADGAAAA1gAA1gAA1gAA1gAA1gAA1gAA1gAA1gAA7QAA7QAA7QAA7QAA7QAA7QAA7QAA7QAA
7QAA7f///////////////////////////////////////wD/////////////////////////////
//////////////////////////////////////////////////8DAwP////Nzc0DAwPNzc2JiYlG
Rkb///////////////+8vLwlJSX////Nzc01NTW8vLz/////////////////////////////////
//////////////8A2QAA2QAA2QAA2QAA2QAA2QAA2QAA2QAA/wAA/wAA/wAA/wAA/wAA/wAA/wAA
/wAA/wAA/wAA/wAA/wAA/wAA/wAA/wAA/wAA/wAAAIUAAIUAAIUAAIUAAIUAAIUAAIUAAIUAAP8A
AP8AAP8AAP8AAP8AAP8AAP8AAP8AAP8AAP8AAP8AAP8AAP8AAP8AAP8AAP8AAP8AAP8AAP8AAP8A
AP8AAP8AAP8AAP8AAP8AACgAACgAACgAACgAACgAACgAACgAACgA/wAA/wAA/wAA/wAA/wAA/wAA
/wAA/wAA/wAA6QAA6QAA6QAA6QAA6QAA6QAA6QAA6QAAAM4AAM4AAM4AAM4AAM4AAM4AAM4AAM4A
/wAA/wAA/wAA/wAA/wAA/wAA/wAA/wAA/wAA/wD///////////////////////////8A/wAA/wAA
/wAA/wAA/wAA/wAA/wAA/wAA/wAA/wAA/wAA/wAA/wAA/wAA/wAA/wAA/wAA4AAA4AAA4AAA4AAA
4AAA4AAA4AAA4AAAAAQAAAQAAAQAAAQAAAQAAAQAAAQAAAQAAJ8AAJ8AAJ8AAJ8AAJ8AAJ8AAJ8A
AJ8AAJ8AAP8AAP8AAP8AAP8AAP8AAP8AAP8AAP8AAP8AAP8AAP8AAP8AAP8AAP8AAP8AAP8AAP8A
AP8AAP8AAP8AAP8AAP8AAP8AAP8AAP8AAP8AAP8AAP8AAP8AAP8AAP8AAP8AAP8AAP8AAP8AAP8A
AP8AAP8AAP8AAP8AAP8AAP8AAFQAAFQAAFQAAFQAAFQAAFQAAFQAAFQAFwAAFwAAFwAAFwAAFwAA
FwAAFwAAFwAArQAArQAArQAArQAArQAArQAArQAArQAArQAA/wAA/wAA/wAA/wAA/wAA/wAA/wAA
/wAA/wAA/wAA/wAA/wAA/wAA/wAA/wAA/wAAzAAAzAAAzAAAzAAAzAAAzAAAzAAAzAAAzAAAABkA
ABkAABkAABkAABkAABkAABkAABkAAHoAAHoAAHoAAHoAAHoAAHoAAHoAAHoAAMkAAMkAAMkAAMkA
AMkAAMkAAMkAAMkAAMkALgAALgAALgAALgAALgAALgAALgAALgAAlwAAlwAAlwAAlwAAlwAAlwAA
lwAAlwAAuAAAuAAAuAAAuAAAuAAAuAAAuAAAuAAAuAAAVAAAVAAAVAAAVAAAVAAAVAAAVAAAVAAA
AKMAAKMAAKMAAKMAAKMAAKMAAKMAAKMABwAABwAABwAABwAABwAABwAABwAABwAABwAAqgAAqgAA
qgAAqgAAqgAAqgAAqgAAqgAAqgD///////////////////////////////8A7wAA7wAA7wAA7wAA
7wAA7wAA7wAA7wAA/wAA/wAA/wAA/wAA/wAA/wAA/wAA/wAA/wAA/wAA/wAA/wAA/wAA/wAA/wAA
/wAA/wAA0wAA0wAA0wAA0wAA0wAA0wAA0wAA0wAA7gAA7gAA7gAA7gAA7gAA7gAA7gAA7gAAEAAA
EAAAEAAAEAAAEAAAEAAAEAAAEAAAEAAAAGoAAGoAAGoAAGoAAGoAAGoAAGoAAGoAAJ8AAJ8AAJ8A
AJ8AAJ8AAJ8AAJ8AAJ8AAOgAAOgAAOgAAOgAAOgAAOgAAOgAAOgAAOgAAP8AAP8AAP8AAP8AAP8A
AP8AAP8AAP8AANkAANkAANkAANkAANkAANkAANkAANkAAOEAAOEAAOEAAOEAAOEAAOEAAOEAAOEA
AOEAAH8AAH8AAH8AAH8AAH8AAH8AAH8AAH8AABQAABQAABQAABQAABQAABQAABQAABQAqwAAqwAA
qwAAqwAAqwAAqwAAqwAAqwAAqwAA/AAA/AAA/AAA/AAA/AAA/AAA/AAA/AAA/wAA/wAA/wAA/wAA
/wAA/wAA/wAA/wAArQAArQAArQAArQAArQAArQAArQAArQAArQAAswAAswAAswAAswAAswAAswAA
swAAswAAWgAAWgAAWgAAWgAAWgAAWgAAWgAAWgAAWgAAABwAABwAABwAABwAABwAABwAABwAABwA
AH0AAH0AAH0AAH0AAH0AAH0AAH0AAH0AALYAALYAALYAALYAALYAALYAALYAALYAALYAAP8AAP8A
AP8AAP8AAP8AAP8AAP8AAP8AAP8AAP8AAP8AAP8AAP8AAP8AAP8AAP8AAM4AAM4AAM4AAM4AAM4A
AM4AAM4AAM4AAM4AAFQAAFQAAFQAAFQAAFQAAFQAAFQAAFQACgAACgAACgAACgAACgAACgAACgAA
CgAAUgAAUgAAUgAAUgAAUgAAUgAAUgAAUgAAUgAAowAAowAAowAAowAAowAAowAAowAAowAAyQAA
yQAAyQAAyQAAyQAAyQAAyQAAyQAAZgAAZgAAZgAAZgAAZgAAZgAAZgAAZgAAZgAAUAAAUAAAUAAA
UAAAUAAAUAAAUAAAUAAAAAEAAAEAAAEAAAEAAAEAAAEAAAEAAAEAAIEAAIEAAIEAAIEAAIEAAIEA
AIEAAIEAAIEAAL8AAL8AAL8AAL8AAL8AAL8AAL8AAL8AAJgAAJgAAJgAAJgAAJgAAJgAAJgAAJgA
ALcAALcAALcAALcAALcAALcAALcAALcAALcAAKcAAKcAAKcAAKcAAKcAAKcAAKcAAKcAAIQAAIQA
AIQAAIQAAIQAAIQAAIQAAIQAAIQAAHsAAHsAAHsAAHsAAHsAAHsAAHsAAHsAABsAABsAABsAABsA
ABsAABsAABsAABsAKAAAKAAAKAAAKAAAKAAAKAAAKAAAKAAAKAAAGAAAGAAAGAAAGAAAGAAAGAAA
GAAAGAAAcgAAcgAAcgAAcgAAcgAAcgAAcgAAcgAAbwAAbwAAbwAAbwAAbwAAbwAAbwAAbwAAbwAA
owAAowAAowAAowAAowAAowAAowAAowAAUAAAUAAAUAAAUAAAUAAAUAAAUAAAUAAAUAD/////////
//////////////////////8AAJ4AAJ4AAJ4AAJ4AAJ4AAJ4AAJ4AAJ4AALoAALoAALoAALoAALoA
ALoAALoAALoAABsAABsAABsAABsAABsAABsAABsAABsAABsA/wAA/wAA/wAA/wAA/wAA/wAA/wAA
/wAA/wAA/wAA/wAA/wAA/wAA/wAA/wAA/wAA/wAA/wAA/wAA/wAA/wAA/wAA/wAA/wAA/wAA/wAA
/wAA/wAA/wAA/wAA/wAA/wAA/wAABAAABAAABAAABAAABAAABAAABAAABAAAAJUAAJUAAJUAAJUA
AJUAAJUAAJUAAJUAAJUAAMoAAMoAAMoAAMoAAMoAAMoAAMoAAMoAANwAANwAANwAANwAANwAANwA
ANwAANwAANwAABwAABwAABwAABwAABwAABwAABwAABwA3gAA3gAA3gAA3gAA3gAA3gAA3gAA3gAA
wQAAwQAAwQAAwQAAwQAAwQAAwQAAwQAAwQAAeQAAeQAAeQAAeQAAeQAAeQAAeQAAeQAAcAAAcAAA
cAAAcAAAcAAAcAAAcAAAcAAAAKEAAKEAAKEAAKEAAKEAAKEAAKEAAKEAAKEAAOwAAOwAAOwAAOwA
AOwAAOwAAOwAAOwAAP8AAP8AAP8AAP8AAP8AAP8AAP8AAP8AAP//////////////////////////
//////8AAP8AAP8AAP8AAP8AAP8AAP8AAP8AAP8AAP8AAP8AAP8AAP8AAP8AAP8AAP8AAP8AAGEA
AGEAAGEAAGEAAGEAAGEAAGEAAGEAAGEAOQAAOQAAOQAAOQAAOQAAOQAAOQAAOQAArgAArgAArgAA
rgAArgAArgAArgAArgAA/wAA/wAA/wAA/wAA/wAA/wAA/wAA/wAA/wAAxgAAxgAAxgAAxgAAxgAA
xgAAxgAAxgAAANYAANYAANYAANYAANYAANYAANYAANYAAO0AAO0AAO0AAO0AAO0AAO0AAO0AAO0A
AO0AAO3///////////////////////////////////////8A////////////////////////////
////////////////////////////////////////////////JSUlAwMDAwMDAwMDiYmJmpqaAwMD
AwMDaGho////////vLy8AwMDAwMDJSUlmpqaAwMDAwMDmpqa////////////////////////////
////////////////ANkAANkAANkAANkAANkAANkAANkAANkAAP8AAP8AAP8AAP8AAP8AAP8AAP8A
AP8AAP8AAP8AAP8AAP8AAP8AAP8AAP8AAP8AAP8AAACFAACFAACFAACFAACFAACFAACFAACFAAD/
AAD/AAD/AAD/AAD/AAD/AAD/AAD/AAD/AAD/AAD/AAD/AAD/AAD/AAD/AAD/AAD/AAD/AAD/AAD/
AAD/AAD/AAD/AAD/AAD/AAAoAAAoAAAoAAAoAAAoAAAoAAAoAAAoAP8AAP8AAP8AAP8AAP8AAP8A
AP8AAP8AAP8AAOkAAOkAAOkAAOkAAOkAAOkAAOkAAOkAAADOAADOAADOAADOAADOAADOAADOAADO
AP8AAP8AAP8AAP8AAP8AAP8AAP8AAP8AAP8AAP8A////////////////////////////AP8AAP8A
AP8AAP8AAP8AAP8AAP8AAP8AAP8AAP8AAP8AAP8AAP8AAP8AAP8AAP8AAP8AAOAAAOAAAOAAAOAA
AOAAAOAAAOAAAOAAAAAEAAAEAAAEAAAEAAAEAAAEAAAEAAAEAACfAACfAACfAACfAACfAACfAACf
AACfAACfAAD/AAD/AAD/AAD/AAD/AAD/AAD/AAD/AAD/AAD/AAD/AAD/AAD/AAD/AAD/AAD/AAD/
AAD/AAD/AAD/AAD/AAD/AAD/AAD/AAD/AAD/AAD/AAD/AAD/AAD/AAD/AAD/AAD/AAD/AAD/AAD/
AAD/AAD/AAD/AAD/AAD/AAD/AABUAABUAABUAABUAABUAABUAABUAABUABcAABcAABcAABcAABcA
ABcAABcAABcAAK0AAK0AAK0AAK0AAK0AAK0AAK0AAK0AAK0AAP8AAP8AAP8AAP8AAP8AAP8AAP8A
AP8AAP8AAP8AAP8AAP8AAP8AAP8AAP8AAP8AAMwAAMwAAMwAAMwAAMwAAMwAAMwAAMwAAMwAAAAZ
AAAZAAAZAAAZAAAZAAAZAAAZAAAZAAB6AAB6AAB6AAB6AAB6AAB6AAB6AAB6AADJAADJAADJAADJ
AADJAADJAADJAADJAADJAC4AAC4AAC4AAC4AAC4AAC4AAC4AAC4AAJcAAJcAAJcAAJcAAJcAAJcA
AJcAAJcAALgAALgAALgAALgAALgAALgAALgAALgAALgAAFQAAFQAAFQAAFQAAFQAAFQAAFQAAFQA
AACjAACjAACjAACjAACjAACjAACjAACjAAcAAAcAAAcAAAcAAAcAAAcAAAcAAAcAAAcAAKoAAKoA
AKoAAKoAAKoAAKoAAKoAAKoAAKoA////////////////////////////////AO8AAO8AAO8AAO8A
AO8AAO8AAO8AAO8AAP8AAP8AAP8AAP8AAP8AAP8AAP8AAP8AAP8AAP8AAP8AAP8AAP8AAP8AAP8A
AP8AAP8AANMAANMAANMAANMAANMAANMAANMAANMAAO4AAO4AAO4AAO4AAO4AAO4AAO4AAO4AABAA
ABAAABAAABAAABAAABAAABAAABAAABAAAABqAABqAABqAABqAABqAABqAABqAABqAACfAACfAACf
AACfAACfAACfAACfAACfAADoAADoAADoAADoAADoAADoAADoAADoAADoAAD/AAD/AAD/AAD/AAD/
AAD/AAD/AAD/AADZAADZAADZAADZAADZAADZAADZAADZAADhAADhAADhAADhAADhAADhAADhAADh
AADhAAB/AAB/AAB/AAB/AAB/AAB/AAB/AAB/AAAUAAAUAAAUAAAUAAAUAAAUAAAUAAAUAKsAAKsA
AKsAAKsAAKsAAKsAAKsAAKsAAKsAAPwAAPwAAPwAAPwAAPwAAPwAAPwAAPwAAP8AAP8AAP8AAP8A
AP8AAP8AAP8AAP8AAK0AAK0AAK0AAK0AAK0AAK0AAK0AAK0AAK0AALMAALMAALMAALMAALMAALMA
ALMAALMAAFoAAFoAAFoAAFoAAFoAAFoAAFoAAFoAAFoAAAAcAAAcAAAcAAAcAAAcAAAcAAAcAAAc
AAB9AAB9AAB9AAB9AAB9AAB9AAB9AAB9AAC2AAC2AAC2AAC2AAC2AAC2AAC2AAC2AAC2AAD/AAD/
AAD/AAD/AAD/AAD/AAD/AAD/AAD/AAD/AAD/AAD/AAD/AAD/AAD/AAD/AADOAADOAADOAADOAADO
AADOAADOAADOAADOAABUAABUAABUAABUAABUAABUAABUAABUAAoAAAoAAAoAAAoAAAoAAAoAAAoA
AAoAAFIAAFIAAFIAAFIAAFIAAFIAAFIAAFIAAFIAAKMAAKMAAKMAAKMAAKMAAKMAAKMAAKMAAMkA
AMkAAMkAAMkAAMkAAMkAAMkAAMkAAGYAAGYAAGYAAGYAAGYAAGYAAGYAAGYAAGYAAFAAAFAAAFAA
AFAAAFAAAFAAAFAAAFAAAAABAAABAAABAAABAAABAAABAAABAAABAACBAACBAACBAACBAACBAACB
AACBAACBAACBAAC/AAC/AAC/AAC/AAC/AAC/AAC/AAC/AACYAACYAACYAACYAACYAACYAACYAACY
AAC3AAC3AAC3AAC3AAC3AAC3AAC3AAC3AAC3AACnAACnAACnAACnAACnAACnAACnAACnAACEAACE
AACEAACEAACEAACEAACEAACEAACEAAB7AAB7AAB7AAB7AAB7AAB7AAB7AAB7AAAbAAAbAAAbAAAb
AAAbAAAbAAAbAAAbACgAACgAACgAACgAACgAACgAACgAACgAACgAABgAABgAABgAABgAABgAABgA
ABgAABgAAHIAAHIAAHIAAHIAAHIAAHIAAHIAAHIAAG8AAG8AAG8AAG8AAG8AAG8AAG8AAG8AAG8A
AKMAAKMAAKMAAKMAAKMAAKMAAKMAAKMAAFAAAFAAAFAAAFAAAFAAAFAAAFAAAFAAAFAA////////
////////////////////////AACeAACeAACeAACeAACeAACeAACeAACeAAC6AAC6AAC6AAC6AAC6
AAC6AAC6AAC6AAAbAAAbAAAbAAAbAAAbAAAbAAAbAAAbAAAbAP8AAP8AAP8AAP8AAP8AAP8AAP8A
AP8AAP8AAP8AAP8AAP8AAP8AAP8AAP8AAP8AAP8AAP8AAP8AAP8AAP8AAP8AAP8AAP8AAP8AAP8A
AP8AAP8AAP8AAP8AAP8AAP8AAP8AAAQAAAQAAAQAAAQAAAQAAAQAAAQAAAQAAACVAACVAACVAACV
AACVAACVAACVAACVAACVAADKAADKAADKAADKAADKAADKAADKAADKAADcAADcAADcAADcAADcAADc
AADcAADcAADcAAAcAAAcAAAcAAAcAAAcAAAcAAAcAAAcAN4AAN4AAN4AAN4AAN4AAN4AAN4AAN4A
AMEAAMEAAMEAAMEAAMEAAMEAAMEAAMEAAMEAAHkAAHkAAHkAAHkAAHkAAHkAAHkAAHkAAHAAAHAA
AHAAAHAAAHAAAHAAAHAAAHAAAAChAAChAAChAAChAAChAAChAAChAAChAAChAADsAADsAADsAADs
AADsAADsAADsAADsAAD/AAD/AAD/AAD/AAD/AAD/AAD/AAD/AAD/////////////////////////
////////AAD/AAD/AAD/AAD/AAD/AAD/AAD/AAD/AAD/AAD/AAD/AAD/AAD/AAD/AAD/AAD/AABh
AABhAABhAABhAABhAABhAABhAABhAABhADkAADkAADkAADkAADkAADkAADkAADkAAK4AAK4AAK4A
AK4AAK4AAK4AAK4AAK4AAP8AAP8AAP8AAP8AAP8AAP8AAP8AAP8AAP8AAMYAAMYAAMYAAMYAAMYA
AMYAAMYAAMYAAADWAADWAADWAADWAADWAADWAADWAADWAADtAADtAADtAADtAADtAADtAADtAADt
AADtAADt////////////////////////////////////////AP//////////////////////////
////////////////////////////////////////////////////////////////////////////
////////////////////////////////////////////////////////////////////////////
/////////////////wAANAAANAAANAAANAAANAAANAAANAAANAAADgAADgAADgAADgAADgAADgAA
DgAADgAAMwAAMwAAMwAAMwAAMwAAMwAAMwAAMwAAMwAAGAAAGAAAGAAAGAAAGAAAGAAAGAAAGABe
AABeAABeAABeAABeAABeAABeAABeAACYAACYAACYAACYAACYAACYAACYAACYAACYAABnAABnAABn
AABnAABnAABnAABnAABnAAAEAAAEAAAEAAAEAAAEAAAEAAAEAAAEAAAAQAAAQAAAQAAAQAAAQAAA
QAAAQAAAQAAAQAAAbgAAbgAAbgAAbgAAbgAAbgAAbgAAbgAAOQAAOQAAOQAAOQAAOQAAOQAAOQAA
OQAARQAARQAARQAARQAARQAARQAARQAARQAARQAARf///////////////////////////wAAZAAA
ZAAAZAAAZAAAZAAAZAAAZAAAZAAAQwAAQwAAQwAAQwAAQwAAQwAAQwAAQwAAQwAAHwAAHwAAHwAA
HwAAHwAAHwAAHwAAHwAAEQAAEQAAEQAAEQAAEQAAEQAAEQAAEQAWAAAWAAAWAAAWAAAWAAAWAAAW
AAAWAAAWAACDAACDAACDAACDAACDAACDAACDAACDAACPAACPAACPAACPAACPAACPAACPAACPAACP
AACaAACaAACaAACaAACaAACaAACaAACaAADPAADPAADPAADPAADPAADPAADPAADPAABuAABuAABu
AABuAABuAABuAABuAABuAABuAAA9AAA9AAA9AAA9AAA9AAA9AAA9AAA9AAAeAAAeAAAeAAAeAAAe
AAAeAAAeAAAeAAAASAAASAAASAAASAAASAAASAAASAAASAAASAAAlgAAlgAAlgAAlgAAlgAAlgAA
lgAAlgAA8wAA8wAA8wAA8wAA8wAA8wAA8wAA8wAAqQAAqQAAqQAAqQAAqQAAqQAAqQAAqQAAqQAA
aAAAaAAAaAAAaAAAaAAAaAAAaAAAaAAADwAADwAADwAADwAADwAADwAADwAADwBSAABSAABSAABS
AABSAABSAABSAABSAABSAABJAABJAABJAABJAABJAABJAABJAABJAAAARgAARgAARgAARgAARgAA
RgAARgAARgAAegAAegAAegAAegAAegAAegAAegAAegAAegAAVwAAVwAAVwAAVwAAVwAAVwAAVwAA
VwABAAABAAABAAABAAABAAABAAABAAABAAAUAAAUAAAUAAAUAAAUAAAUAAAUAAAUAAAUAAAAUQAA
UQAAUQAAUQAAUQAAUQAAUQAAUQAAUf///////////////////////////////wAAYAAAYAAAYAAA
YAAAYAAAYAAAYAAAYAAAmAAAmAAAmAAAmAAAmAAAmAAAmAAAmAAAfwAAfwAAfwAAfwAAfwAAfwAA
fwAAfwAAfwAAOQAAOQAAOQAAOQAAOQAAOQAAOQAAOQAAGAAAGAAAGAAAGAAAGAAAGAAAGAAAGAAT
AAATAAATAAATAAATAAATAAATAAATAAATAABFAABFAABFAABFAABFAABFAABFAABFAACoAACoAACo
AACoAACoAACoAACoAACoAACsAACsAACsAACsAACsAACsAACsAACsAACsAADKAADKAADKAADKAADK
AADKAADKAADKAACIAACIAACIAACIAACIAACIAACIAACIAACfAACfAACfAACfAACfAACfAACfAACf
AACfAACSAACSAACSAACSAACSAACSAACSAACSAACEAACEAACEAACEAACEAACEAACEAACEAAA/AAA/
AAA/AAA/AAA/AAA/AAA/AAA/AAA/AAAAQAAAQAAAQAAAQAAAQAAAQAAAQAAAQAAAiAAAiAAAiAAA
iAAAiAAAiAAAiAAAiAAAcQAAcQAAcQAAcQAAcQAAcQAAcQAAcQAAcQAA3AAA3AAA3AAA3AAA3AAA
3AAA3AAA3AAAUQAAUQAAUQAAUQAAUQAAUQAAUQAAUQAAUQAAFgAAFgAAFgAAFgAAFgAAFgAAFgAA
FgAAPQAAPQAAPQAAPQAAPQAAPQAAPQAAPQAnAAAnAAAnAAAnAAAnAAAnAAAnAAAnAAAnAABFAABF
AABFAABFAABFAABFAABFAABFAAA2AAA2AAA2AAA2AAA2AAA2AAA2AAA2AABbAABbAABbAABbAABb
AABbAABbAABbAABbAABlAABlAABlAABlAABlAABlAABlAABlAABxAABxAABxAABxAABxAABxAABx
AABxAAAAOQAAOQAAOQAAOQAAOQAAOQAAOQAAOQAAOQAABAAABAAABAAABAAABAAABAAABAAABAAA
fAAAfAAAfAAAfAAAfAAAfAAAfAAAfAAARQAARQAARQAARQAARQAARQAARQAARQAARQAAWwAAWwAA
WwAAWwAAWwAAWwAAWwAAWwAASQAASQAASQAASQAASQAASQAASQAASQAASQAASQAASQAASQAASQAA
SQAASQAASQAASQAQAAAQAAAQAAAQAAAQAAAQAAAQAAAQAAAABgAABgAABgAABgAABgAABgAABgAA
BgAsAAAsAAAsAAAsAAAsAAAsAAAsAAAsAAAsAAA2AAA2AAA2AAA2AAA2AAA2AAA2AAA2AAAeAAAe
AAAeAAAeAAAeAAAeAAAeAAAeAAAeAABNAABNAABNAABNAABNAABNAABNAABNAAAIAAAIAAAIAAAI
AAAIAAAIAAAIAAAIAAAcAAAcAAAcAAAcAAAcAAAcAAAcAAAcAAAcAAAAJQAAJQAAJQAAJQAAJQAA
JQAAJQAAJQAtAAAtAAAtAAAtAAAtAAAtAAAtAAAtAAAACwAACwAACwAACwAACwAACwAACwAACwAA
CwAAWwAAWwAAWwAAWwAAWwAAWwAAWwAAWwAAhQAAhQAAhQAAhQAAhQAAhQAAhQAAhQAAhf//////
/////////////////////////wCnAACnAACnAACnAACnAACnAACnAACnAAA/AAA/AAA/AAA/AAA/
AAA/AAA/AAA/AADvAADvAADvAADvAADvAADvAADvAADvAADvAAAEAAAEAAAEAAAEAAAEAAAEAAAE
AAAEAAAAnAAAnAAAnAAAnAAAnAAAnAAAnAAAnAAAvgAAvgAAvgAAvgAAvgAAvgAAvgAAvgAAvgAA
rgAArgAArgAArgAArgAArgAArgAArgAAVgAAVgAAVgAAVgAAVgAAVgAAVgAAVgAAAAAAAAAAAAAA
AAAAAAAAAAAAAAAAAAAAAACLAACLAACLAACLAACLAACLAACLAACLAAByAAByAAByAAByAAByAABy
AAByAAByAAByAAA8AAA8AAA8AAA8AAA8AAA8AAA8AAA8AAASAAASAAASAAASAAASAAASAAASAAAS
AAAAFQAAFQAAFQAAFQAAFQAAFQAAFQAAFQAAFQAAFgAAFgAAFgAAFgAAFgAAFgAAFgAAFgAAIgAA
IgAAIgAAIgAAIgAAIgAAIgAAIgAAEgAAEgAAEgAAEgAAEgAAEgAAEgAAEgAAEgAAGgAAGgAAGgAA
GgAAGgAAGgAAGgAAGgAUAAAUAAAUAAAUAAAUAAAUAAAUAAAUAAAUAP//////////////////////
/////////wALAAALAAALAAALAAALAAALAAALAAALAAANAAANAAANAAANAAANAAANAAANAAANAAAA
EgAAEgAAEgAAEgAAEgAAEgAAEgAAEgAAEgAxAAAxAAAxAAAxAAAxAAAxAAAxAAAxAAAPAAAPAAAP
AAAPAAAPAAAPAAAPAAAPAAAAPgAAPgAAPgAAPgAAPgAAPgAAPgAAPgAAPgAfAAAfAAAfAAAfAAAf
AAAfAAAfAAAfAAAAVAAAVAAAVAAAVAAAVAAAVAAAVAAAVABXAABXAABXAABXAABXAABXAABXAABX
AABXAABXAP///////////////////////////////////////wD/////////////////////////
//////////////////////8lJSUDAwMlJSX////////////u7u5GRkYDAwMDAwNGRkbu7u5oaGgD
AwMlJSX///////+ampqJiYmJiYkDAwNGRkb////d3d0DAwMDAwNGRkb/////////////////////
//////////////////8AADQAADQAADQAADQAADQAADQAADQAADQAAA4AAA4AAA4AAA4AAA4AAA4A
AA4AAA4AADMAADMAADMAADMAADMAADMAADMAADMAADMAABgAABgAABgAABgAABgAABgAABgAABgA
XgAAXgAAXgAAXgAAXgAAXgAAXgAAXgAAmAAAmAAAmAAAmAAAmAAAmAAAmAAAmAAAmAAAZwAAZwAA
ZwAAZwAAZwAAZwAAZwAAZwAABAAABAAABAAABAAABAAABAAABAAABAAAAEAAAEAAAEAAAEAAAEAA
AEAAAEAAAEAAAEAAAG4AAG4AAG4AAG4AAG4AAG4AAG4AAG4AADkAADkAADkAADkAADkAADkAADkA
ADkAAEUAAEUAAEUAAEUAAEUAAEUAAEUAAEUAAEUAAEX///////////////////////////8AAGQA
AGQAAGQAAGQAAGQAAGQAAGQAAGQAAEMAAEMAAEMAAEMAAEMAAEMAAEMAAEMAAEMAAB8AAB8AAB8A
AB8AAB8AAB8AAB8AAB8AABEAABEAABEAABEAABEAABEAABEAABEAFgAAFgAAFgAAFgAAFgAAFgAA
FgAAFgAAFgAAgwAAgwAAgwAAgwAAgwAAgwAAgwAAgwAAjwAAjwAAjwAAjwAAjwAAjwAAjwAAjwAA
jwAAmgAAmgAAmgAAmgAAmgAAmgAAmgAAmgAAzwAAzwAAzwAAzwAAzwAAzwAAzwAAzwAAbgAAbgAA
bgAAbgAAbgAAbgAAbgAAbgAAbgAAPQAAPQAAPQAAPQAAPQAAPQAAPQAAPQAAHgAAHgAAHgAAHgAA
HgAAHgAAHgAAHgAAAEgAAEgAAEgAAEgAAEgAAEgAAEgAAEgAAEgAAJYAAJYAAJYAAJYAAJYAAJYA
AJYAAJYAAPMAAPMAAPMAAPMAAPMAAPMAAPMAAPMAAKkAAKkAAKkAAKkAAKkAAKkAAKkAAKkAAKkA
AGgAAGgAAGgAAGgAAGgAAGgAAGgAAGgAAA8AAA8AAA8AAA8AAA8AAA8AAA8AAA8AUgAAUgAAUgAA
UgAAUgAAUgAAUgAAUgAAUgAASQAASQAASQAASQAASQAASQAASQAASQAAAEYAAEYAAEYAAEYAAEYA
AEYAAEYAAEYAAHoAAHoAAHoAAHoAAHoAAHoAAHoAAHoAAHoAAFcAAFcAAFcAAFcAAFcAAFcAAFcA
AFcAAQAAAQAAAQAAAQAAAQAAAQAAAQAAAQAAFAAAFAAAFAAAFAAAFAAAFAAAFAAAFAAAFAAAAFEA
AFEAAFEAAFEAAFEAAFEAAFEAAFEAAFH///////////////////////////////8AAGAAAGAAAGAA
AGAAAGAAAGAAAGAAAGAAAJgAAJgAAJgAAJgAAJgAAJgAAJgAAJgAAH8AAH8AAH8AAH8AAH8AAH8A
AH8AAH8AAH8AADkAADkAADkAADkAADkAADkAADkAADkAABgAABgAABgAABgAABgAABgAABgAABgA
EwAAEwAAEwAAEwAAEwAAEwAAEwAAEwAAEwAARQAARQAARQAARQAARQAARQAARQAARQAAqAAAqAAA
qAAAqAAAqAAAqAAAqAAAqAAArAAArAAArAAArAAArAAArAAArAAArAAArAAAygAAygAAygAAygAA
ygAAygAAygAAygAAiAAAiAAAiAAAiAAAiAAAiAAAiAAAiAAAnwAAnwAAnwAAnwAAnwAAnwAAnwAA
nwAAnwAAkgAAkgAAkgAAkgAAkgAAkgAAkgAAkgAAhAAAhAAAhAAAhAAAhAAAhAAAhAAAhAAAPwAA
PwAAPwAAPwAAPwAAPwAAPwAAPwAAPwAAAEAAAEAAAEAAAEAAAEAAAEAAAEAAAEAAAIgAAIgAAIgA
AIgAAIgAAIgAAIgAAIgAAHEAAHEAAHEAAHEAAHEAAHEAAHEAAHEAAHEAANwAANwAANwAANwAANwA
ANwAANwAANwAAFEAAFEAAFEAAFEAAFEAAFEAAFEAAFEAAFEAABYAABYAABYAABYAABYAABYAABYA
ABYAAD0AAD0AAD0AAD0AAD0AAD0AAD0AAD0AJwAAJwAAJwAAJwAAJwAAJwAAJwAAJwAAJwAARQAA
RQAARQAARQAARQAARQAARQAARQAANgAANgAANgAANgAANgAANgAANgAANgAAWwAAWwAAWwAAWwAA
WwAAWwAAWwAAWwAAWwAAZQAAZQAAZQAAZQAAZQAAZQAAZQAAZQAAcQAAcQAAcQAAcQAAcQAAcQAA
cQAAcQAAADkAADkAADkAADkAADkAADkAADkAADkAADkAAAQAAAQAAAQAAAQAAAQAAAQAAAQAAAQA
AHwAAHwAAHwAAHwAAHwAAHwAAHwAAHwAAEUAAEUAAEUAAEUAAEUAAEUAAEUAAEUAAEUAAFsAAFsA
AFsAAFsAAFsAAFsAAFsAAFsAAEkAAEkAAEkAAEkAAEkAAEkAAEkAAEkAAEkAAEkAAEkAAEkAAEkA
AEkAAEkAAEkAAEkAEAAAEAAAEAAAEAAAEAAAEAAAEAAAEAAAAAYAAAYAAAYAAAYAAAYAAAYAAAYA
AAYALAAALAAALAAALAAALAAALAAALAAALAAALAAANgAANgAANgAANgAANgAANgAANgAANgAAHgAA
HgAAHgAAHgAAHgAAHgAAHgAAHgAAHgAATQAATQAATQAATQAATQAATQAATQAATQAACAAACAAACAAA
CAAACAAACAAACAAACAAAHAAAHAAAHAAAHAAAHAAAHAAAHAAAHAAAHAAAACUAACUAACUAACUAACUA
ACUAACUAACUALQAALQAALQAALQAALQAALQAALQAALQAAAAsAAAsAAAsAAAsAAAsAAAsAAAsAAAsA
AAsAAFsAAFsAAFsAAFsAAFsAAFsAAFsAAFsAAIUAAIUAAIUAAIUAAIUAAIUAAIUAAIUAAIX/////
//////////////////////////8ApwAApwAApwAApwAApwAApwAApwAApwAAPwAAPwAAPwAAPwAA
PwAAPwAAPwAAPwAA7wAA7wAA7wAA7wAA7wAA7wAA7wAA7wAA7wAABAAABAAABAAABAAABAAABAAA
BAAABAAAAJwAAJwAAJwAAJwAAJwAAJwAAJwAAJwAAL4AAL4AAL4AAL4AAL4AAL4AAL4AAL4AAL4A
AK4AAK4AAK4AAK4AAK4AAK4AAK4AAK4AAFYAAFYAAFYAAFYAAFYAAFYAAFYAAFYAAAAAAAAAAAAA
AAAAAAAAAAAAAAAAAAAAAAAAiwAAiwAAiwAAiwAAiwAAiwAAiwAAiwAAcgAAcgAAcgAAcgAAcgAA
cgAAcgAAcgAAcgAAPAAAPAAAPAAAPAAAPAAAPAAAPAAAPAAAEgAAEgAAEgAAEgAAEgAAEgAAEgAA
EgAAABUAABUAABUAABUAABUAABUAABUAABUAABUAABYAABYAABYAABYAABYAABYAABYAABYAACIA
ACIAACIAACIAACIAACIAACIAACIAABIAABIAABIAABIAABIAABIAABIAABIAABIAABoAABoAABoA
ABoAABoAABoAABoAABoAFAAAFAAAFAAAFAAAFAAAFAAAFAAAFAAAFAD/////////////////////
//////////8ACwAACwAACwAACwAACwAACwAACwAACwAADQAADQAADQAADQAADQAADQAADQAADQAA
ABIAABIAABIAABIAABIAABIAABIAABIAABIAMQAAMQAAMQAAMQAAMQAAMQAAMQAAMQAADwAADwAA
DwAADwAADwAADwAADwAADwAAAD4AAD4AAD4AAD4AAD4AAD4AAD4AAD4AAD4AHwAAHwAAHwAAHwAA
HwAAHwAAHwAAHwAAAFQAAFQAAFQAAFQAAFQAAFQAAFQAAFQAVwAAVwAAVwAAVwAAVwAAVwAAVwAA
VwAAVwAAVwD///////////////////////////////////////8A////////////////////////
////////////////////////////AwMD////////////////RkZGNTU1zc3N////zc3NaGho////
RkZG////////zc3NAwMDiYmJ////iYmJq6ur////////RkZGiYmJ////////////////////////
////////////////////AAA0AAA0AAA0AAA0AAA0AAA0AAA0AAA0AAAOAAAOAAAOAAAOAAAOAAAO
AAAOAAAOAAAzAAAzAAAzAAAzAAAzAAAzAAAzAAAzAAAzAAAYAAAYAAAYAAAYAAAYAAAYAAAYAAAY
AF4AAF4AAF4AAF4AAF4AAF4AAF4AAF4AAJgAAJgAAJgAAJgAAJgAAJgAAJgAAJgAAJgAAGcAAGcA
AGcAAGcAAGcAAGcAAGcAAGcAAAQAAAQAAAQAAAQAAAQAAAQAAAQAAAQAAABAAABAAABAAABAAABA
AABAAABAAABAAABAAABuAABuAABuAABuAABuAABuAABuAABuAAA5AAA5AAA5AAA5AAA5AAA5AAA5
AAA5AABFAABFAABFAABFAABFAABFAABFAABFAABFAABF////////////////////////////AABk
AABkAABkAABkAABkAABkAABkAABkAABDAABDAABDAABDAABDAABDAABDAABDAABDAAAfAAAfAAAf
AAAfAAAfAAAfAAAfAAAfAAARAAARAAARAAARAAARAAARAAARAAARABYAABYAABYAABYAABYAABYA
ABYAABYAABYAAIMAAIMAAIMAAIMAAIMAAIMAAIMAAIMAAI8AAI8AAI8AAI8AAI8AAI8AAI8AAI8A
AI8AAJoAAJoAAJoAAJoAAJoAAJoAAJoAAJoAAM8AAM8AAM8AAM8AAM8AAM8AAM8AAM8AAG4AAG4A
AG4AAG4AAG4AAG4AAG4AAG4AAG4AAD0AAD0AAD0AAD0AAD0AAD0AAD0AAD0AAB4AAB4AAB4AAB4A
AB4AAB4AAB4AAB4AAABIAABIAABIAABIAABIAABIAABIAABIAABIAACWAACWAACWAACWAACWAACW
AACWAACWAADzAADzAADzAADzAADzAADzAADzAADzAACpAACpAACpAACpAACpAACpAACpAACpAACp
AABoAABoAABoAABoAABoAABoAABoAABoAAAPAAAPAAAPAAAPAAAPAAAPAAAPAAAPAFIAAFIAAFIA
AFIAAFIAAFIAAFIAAFIAAFIAAEkAAEkAAEkAAEkAAEkAAEkAAEkAAEkAAABGAABGAABGAABGAABG
AABGAABGAABGAAB6AAB6AAB6AAB6AAB6AAB6AAB6AAB6AAB6AABXAABXAABXAABXAABXAABXAABX
AABXAAEAAAEAAAEAAAEAAAEAAAEAAAEAAAEAABQAABQAABQAABQAABQAABQAABQAABQAABQAAABR
AABRAABRAABRAABRAABRAABRAABRAABR////////////////////////////////AABgAABgAABg
AABgAABgAABgAABgAABgAACYAACYAACYAACYAACYAACYAACYAACYAAB/AAB/AAB/AAB/AAB/AAB/
AAB/AAB/AAB/AAA5AAA5AAA5AAA5AAA5AAA5AAA5AAA5AAAYAAAYAAAYAAAYAAAYAAAYAAAYAAAY
ABMAABMAABMAABMAABMAABMAABMAABMAABMAAEUAAEUAAEUAAEUAAEUAAEUAAEUAAEUAAKgAAKgA
AKgAAKgAAKgAAKgAAKgAAKgAAKwAAKwAAKwAAKwAAKwAAKwAAKwAAKwAAKwAAMoAAMoAAMoAAMoA
AMoAAMoAAMoAAMoAAIgAAIgAAIgAAIgAAIgAAIgAAIgAAIgAAJ8AAJ8AAJ8AAJ8AAJ8AAJ8AAJ8A
AJ8AAJ8AAJIAAJIAAJIAAJIAAJIAAJIAAJIAAJIAAIQAAIQAAIQAAIQAAIQAAIQAAIQAAIQAAD8A
AD8AAD8AAD8AAD8AAD8AAD8AAD8AAD8AAABAAABAAABAAABAAABAAABAAABAAABAAACIAACIAACI
AACIAACIAACIAACIAACIAABxAABxAABxAABxAABxAABxAABxAABxAABxAADcAADcAADcAADcAADc
AADcAADcAADcAABRAABRAABRAABRAABRAABRAABRAABRAABRAAAWAAAWAAAWAAAWAAAWAAAWAAAW
AAAWAAA9AAA9AAA9AAA9AAA9AAA9AAA9AAA9ACcAACcAACcAACcAACcAACcAACcAACcAACcAAEUA
AEUAAEUAAEUAAEUAAEUAAEUAAEUAADYAADYAADYAADYAADYAADYAADYAADYAAFsAAFsAAFsAAFsA
AFsAAFsAAFsAAFsAAFsAAGUAAGUAAGUAAGUAAGUAAGUAAGUAAGUAAHEAAHEAAHEAAHEAAHEAAHEA
AHEAAHEAAAA5AAA5AAA5AAA5AAA5AAA5AAA5AAA5AAA5AAAEAAAEAAAEAAAEAAAEAAAEAAAEAAAE
AAB8AAB8AAB8AAB8AAB8AAB8AAB8AAB8AABFAABFAABFAABFAABFAABFAABFAABFAABFAABbAABb
AABbAABbAABbAABbAABbAABbAABJAABJAABJAABJAABJAABJAABJAABJAABJAABJAABJAABJAABJ
AABJAABJAABJAABJABAAABAAABAAABAAABAAABAAABAAABAAAAAGAAAGAAAGAAAGAAAGAAAGAAAG
AAAGACwAACwAACwAACwAACwAACwAACwAACwAACwAADYAADYAADYAADYAADYAADYAADYAADYAAB4A
AB4AAB4AAB4AAB4AAB4AAB4AAB4AAB4AAE0AAE0AAE0AAE0AAE0AAE0AAE0AAE0AAAgAAAgAAAgA
AAgAAAgAAAgAAAgAAAgAABwAABwAABwAABwAABwAABwAABwAABwAABwAAAAlAAAlAAAlAAAlAAAl
AAAlAAAlAAAlAC0AAC0AAC0AAC0AAC0AAC0AAC0AAC0AAAALAAALAAALAAALAAALAAALAAALAAAL
AAALAABbAABbAABbAABbAABbAABbAABbAABbAACFAACFAACFAACFAACFAACFAACFAACFAACF////
////////////////////////////AKcAAKcAAKcAAKcAAKcAAKcAAKcAAKcAAD8AAD8AAD8AAD8A
AD8AAD8AAD8AAD8AAO8AAO8AAO8AAO8AAO8AAO8AAO8AAO8AAO8AAAQAAAQAAAQAAAQAAAQAAAQA
AAQAAAQAAACcAACcAACcAACcAACcAACcAACcAACcAAC+AAC+AAC+AAC+AAC+AAC+AAC+AAC+AAC+
AACuAACuAACuAACuAACuAACuAACuAACuAABWAABWAABWAABWAABWAABWAABWAABWAAAAAAAAAAAA
AAAAAAAAAAAAAAAAAAAAAAAAAIsAAIsAAIsAAIsAAIsAAIsAAIsAAIsAAHIAAHIAAHIAAHIAAHIA
AHIAAHIAAHIAAHIAADwAADwAADwAADwAADwAADwAADwAADwAABIAABIAABIAABIAABIAABIAABIA
ABIAAAAVAAAVAAAVAAAVAAAVAAAVAAAVAAAVAAAVAAAWAAAWAAAWAAAWAAAWAAAWAAAWAAAWAAAi
AAAiAAAiAAAiAAAiAAAiAAAiAAAiAAASAAASAAASAAASAAASAAASAAASAAASAAASAAAaAAAaAAAa
AAAaAAAaAAAaAAAaAAAaABQAABQAABQAABQAABQAABQAABQAABQAABQA////////////////////
////////////AAsAAAsAAAsAAAsAAAsAAAsAAAsAAAsAAA0AAA0AAA0AAA0AAA0AAA0AAA0AAA0A
AAASAAASAAASAAASAAASAAASAAASAAASAAASADEAADEAADEAADEAADEAADEAADEAADEAAA8AAA8A
AA8AAA8AAA8AAA8AAA8AAA8AAAA+AAA+AAA+AAA+AAA+AAA+AAA+AAA+AAA+AB8AAB8AAB8AAB8A
AB8AAB8AAB8AAB8AAABUAABUAABUAABUAABUAABUAABUAABUAFcAAFcAAFcAAFcAAFcAAFcAAFcA
AFcAAFcAAFcA////////////////////////////////////////AP//////////////////////
/////////////////////////////wMDAwMDAwMDA2hoaM3NzQMDA7y8vP//////////////////
/0ZGRv///+7u7iUlJZqamomJif///+7u7gMDAwMDAwMDAwMDA83Nzf//////////////////////
/////////////////////wAANAAANAAANAAANAAANAAANAAANAAANAAADgAADgAADgAADgAADgAA
DgAADgAADgAAMwAAMwAAMwAAMwAAMwAAMwAAMwAAMwAAMwAAGAAAGAAAGAAAGAAAGAAAGAAAGAAA
GABeAABeAABeAABeAABeAABeAABeAABeAACYAACYAACYAACYAACYAACYAACYAACYAACYAABnAABn
AABnAABnAABnAABnAABnAABnAAAEAAAEAAAEAAAEAAAEAAAEAAAEAAAEAAAAQAAAQAAAQAAAQAAA
QAAAQAAAQAAAQAAAQAAAbgAAbgAAbgAAbgAAbgAAbgAAbgAAbgAAOQAAOQAAOQAAOQAAOQAAOQAA
OQAAOQAARQAARQAARQAARQAARQAARQAARQAARQAARQAARf///////////////////////////wAA
ZAAAZAAAZAAAZAAAZAAAZAAAZAAAZAAAQwAAQwAAQwAAQwAAQwAAQwAAQwAAQwAAQwAAHwAAHwAA
HwAAHwAAHwAAHwAAHwAAHwAAEQAAEQAAEQAAEQAAEQAAEQAAEQAAEQAWAAAWAAAWAAAWAAAWAAAW
AAAWAAAWAAAWAACDAACDAACDAACDAACDAACDAACDAACDAACPAACPAACPAACPAACPAACPAACPAACP
AACPAACaAACaAACaAACaAACaAACaAACaAACaAADPAADPAADPAADPAADPAADPAADPAADPAABuAABu
AABuAABuAABuAABuAABuAABuAABuAAA9AAA9AAA9AAA9AAA9AAA9AAA9AAA9AAAeAAAeAAAeAAAe
AAAeAAAeAAAeAAAeAAAASAAASAAASAAASAAASAAASAAASAAASAAASAAAlgAAlgAAlgAAlgAAlgAA
lgAAlgAAlgAA8wAA8wAA8wAA8wAA8wAA8wAA8wAA8wAAqQAAqQAAqQAAqQAAqQAAqQAAqQAAqQAA
qQAAaAAAaAAAaAAAaAAAaAAAaAAAaAAAaAAADwAADwAADwAADwAADwAADwAADwAADwBSAABSAABS
AABSAABSAABSAABSAABSAABSAABJAABJAABJAABJAABJAABJAABJAABJAAAARgAARgAARgAARgAA
RgAARgAARgAARgAAegAAegAAegAAegAAegAAegAAegAAegAAegAAVwAAVwAAVwAAVwAAVwAAVwAA
VwAAVwABAAABAAABAAABAAABAAABAAABAAABAAAUAAAUAAAUAAAUAAAUAAAUAAAUAAAUAAAUAAAA
UQAAUQAAUQAAUQAAUQAAUQAAUQAAUQAAUf///////////////////////////////wAAYAAAYAAA
YAAAYAAAYAAAYAAAYAAAYAAAmAAAmAAAmAAAmAAAmAAAmAAAmAAAmAAAfwAAfwAAfwAAfwAAfwAA
fwAAfwAAfwAAfwAAOQAAOQAAOQAAOQAAOQAAOQAAOQAAOQAAGAAAGAAAGAAAGAAAGAAAGAAAGAAA
GAATAAATAAATAAATAAATAAATAAATAAATAAATAABFAABFAABFAABFAABFAABFAABFAABFAACoAACo
AACoAACoAACoAACoAACoAACoAACsAACsAACsAACsAACsAACsAACsAACsAACsAADKAADKAADKAADK
AADKAADKAADKAADKAACIAACIAACIAACIAACIAACIAACIAACIAACfAACfAACfAACfAACfAACfAACf
AACfAACfAACSAACSAACSAACSAACSAACSAACSAACSAACEAACEAACEAACEAACEAACEAACEAACEAAA/
AAA/AAA/AAA/AAA/AAA/AAA/AAA/AAA/AAAAQAAAQAAAQAAAQAAAQAAAQAAAQAAAQAAAiAAAiAAA
iAAAiAAAiAAAiAAAiAAAiAAAcQAAcQAAcQAAcQAAcQAAcQAAcQAAcQAAcQAA3AAA3AAA3AAA3AAA
3AAA3AAA3AAA3AAAUQAAUQAAUQAAUQAAUQAAUQAAUQAAUQAAUQAAFgAAFgAAFgAAFgAAFgAAFgAA
FgAAFgAAPQAAPQAAPQAAPQAAPQAAPQAAPQAAPQAnAAAnAAAnAAAnAAAnAAAnAAAnAAAnAAAnAABF
AABFAABFAABFAABFAABFAABFAABFAAA2AAA2AAA2AAA2AAA2AAA2AAA2AAA2AABbAABbAABbAABb
AABbAABbAABbAABbAABbAABlAABlAABlAABlAABlAABlAABlAABlAABxAABxAABxAABxAABxAABx
AABxAABxAAAAOQAAOQAAOQAAOQAAOQAAOQAAOQAAOQAAOQAABAAABAAABAAABAAABAAABAAABAAA
BAAAfAAAfAAAfAAAfAAAfAAAfAAAfAAAfAAARQAARQAARQAARQAARQAARQAARQAARQAARQAAWwAA
WwAAWwAAWwAAWwAAWwAAWwAAWwAASQAASQAASQAASQAASQAASQAASQAASQAASQAASQAASQAASQAA
SQAASQAASQAASQAASQAQAAAQAAAQAAAQAAAQAAAQAAAQAAAQAAAABgAABgAABgAABgAABgAABgAA
BgAABgAsAAAsAAAsAAAsAAAsAAAsAAAsAAAsAAAsAAA2AAA2AAA2AAA2AAA2AAA2AAA2AAA2AAAe
AAAeAAAeAAAeAAAeAAAeAAAeAAAeAAAeAABNAABNAABNAABNAABNAABNAABNAABNAAAIAAAIAAAI
AAAIAAAIAAAIAAAIAAAIAAAcAAAcAAAcAAAcAAAcAAAcAAAcAAAcAAAcAAAAJQAAJQAAJQAAJQAA
JQAAJQAAJQAAJQAtAAAtAAAtAAAtAAAtAAAtAAAtAAAtAAAACwAACwAACwAACwAACwAACwAACwAA
CwAACwAAWwAAWwAAWwAAWwAAWwAAWwAAWwAAWwAAhQAAhQAAhQAAhQAAhQAAhQAAhQAAhQAAhf//
/////////////////////////////wCnAACnAACnAACnAACnAACnAACnAACnAAA/AAA/AAA/AAA/
AAA/AAA/AAA/AAA/AADvAADvAADvAADvAADvAADvAADvAADvAADvAAAEAAAEAAAEAAAEAAAEAAAE
AAAEAAAEAAAAnAAAnAAAnAAAnAAAnAAAnAAAnAAAnAAAvgAAvgAAvgAAvgAAvgAAvgAAvgAAvgAA
vgAArgAArgAArgAArgAArgAArgAArgAArgAAVgAAVgAAVgAAVgAAVgAAVgAAVgAAVgAAAAAAAAAA
AAAAAAAAAAAAAAAAAAAAAAAAAACLAACLAACLAACLAACLAACLAACLAACLAAByAAByAAByAAByAABy
AAByAAByAAByAAByAAA8AAA8AAA8AAA8AAA8AAA8AAA8AAA8AAASAAASAAASAAASAAASAAASAAAS
AAASAAAAFQAAFQAAFQAAFQAAFQAAFQAAFQAAFQAAFQAAFgAAFgAAFgAAFgAAFgAAFgAAFgAAFgAA
IgAAIgAAIgAAIgAAIgAAIgAAIgAAIgAAEgAAEgAAEgAAEgAAEgAAEgAAEgAAEgAAEgAAGgAAGgAA
GgAAGgAAGgAAGgAAGgAAGgAUAAAUAAAUAAAUAAAUAAAUAAAUAAAUAAAUAP//////////////////
/////////////wALAAALAAALAAALAAALAAALAAALAAALAAANAAANAAANAAANAAANAAANAAANAAAN
AAAAEgAAEgAAEgAAEgAAEgAAEgAAEgAAEgAAEgAxAAAxAAAxAAAxAAAxAAAxAAAxAAAxAAAPAAAP
AAAPAAAPAAAPAAAPAAAPAAAPAAAAPgAAPgAAPgAAPgAAPgAAPgAAPgAAPgAAPgAfAAAfAAAfAAAf
AAAfAAAfAAAfAAAfAAAAVAAAVAAAVAAAVAAAVAAAVAAAVAAAVABXAABXAABXAABXAABXAABXAABX
AABXAABXAABXAP///////////////////////////////////////wD/////////////////////
//////////////////////////////8DAwOrq6vNzc0UFBS8vLwDAwPd3d3/////////////////
//9GRkb///9GRkaJiYnd3d2JiYn///////9oaGju7u6JiYklJSX/////////////////////////
//////////////////////8AADQAADQAADQAADQAADQAADQAADQAADQAAA4AAA4AAA4AAA4AAA4A
AA4AAA4AAA4AADMAADMAADMAADMAADMAADMAADMAADMAADMAABgAABgAABgAABgAABgAABgAABgA
ABgAXgAAXgAAXgAAXgAAXgAAXgAAXgAAXgAAmAAAmAAAmAAAmAAAmAAAmAAAmAAAmAAAmAAAZwAA
ZwAAZwAAZwAAZwAAZwAAZwAAZwAABAAABAAABAAABAAABAAABAAABAAABAAAAEAAAEAAAEAAAEAA
AEAAAEAAAEAAAEAAAEAAAG4AAG4AAG4AAG4AAG4AAG4AAG4AAG4AADkAADkAADkAADkAADkAADkA
ADkAADkAAEUAAEUAAEUAAEUAAEUAAEUAAEUAAEUAAEUAAEX///////////////////////////8A
AGQAAGQAAGQAAGQAAGQAAGQAAGQAAGQAAEMAAEMAAEMAAEMAAEMAAEMAAEMAAEMAAEMAAB8AAB8A
AB8AAB8AAB8AAB8AAB8AAB8AABEAABEAABEAABEAABEAABEAABEAABEAFgAAFgAAFgAAFgAAFgAA
FgAAFgAAFgAAFgAAgwAAgwAAgwAAgwAAgwAAgwAAgwAAgwAAjwAAjwAAjwAAjwAAjwAAjwAAjwAA
jwAAjwAAmgAAmgAAmgAAmgAAmgAAmgAAmgAAmgAAzwAAzwAAzwAAzwAAzwAAzwAAzwAAzwAAbgAA
bgAAbgAAbgAAbgAAbgAAbgAAbgAAbgAAPQAAPQAAPQAAPQAAPQAAPQAAPQAAPQAAHgAAHgAAHgAA
HgAAHgAAHgAAHgAAHgAAAEgAAEgAAEgAAEgAAEgAAEgAAEgAAEgAAEgAAJYAAJYAAJYAAJYAAJYA
AJYAAJYAAJYAAPMAAPMAAPMAAPMAAPMAAPMAAPMAAPMAAKkAAKkAAKkAAKkAAKkAAKkAAKkAAKkA
AKkAAGgAAGgAAGgAAGgAAGgAAGgAAGgAAGgAAA8AAA8AAA8AAA8AAA8AAA8AAA8AAA8AUgAAUgAA
UgAAUgAAUgAAUgAAUgAAUgAAUgAASQAASQAASQAASQAASQAASQAASQAASQAAAEYAAEYAAEYAAEYA
AEYAAEYAAEYAAEYAAHoAAHoAAHoAAHoAAHoAAHoAAHoAAHoAAHoAAFcAAFcAAFcAAFcAAFcAAFcA
AFcAAFcAAQAAAQAAAQAAAQAAAQAAAQAAAQAAAQAAFAAAFAAAFAAAFAAAFAAAFAAAFAAAFAAAFAAA
AFEAAFEAAFEAAFEAAFEAAFEAAFEAAFEAAFH///////////////////////////////8AAGAAAGAA
AGAAAGAAAGAAAGAAAGAAAGAAAJgAAJgAAJgAAJgAAJgAAJgAAJgAAJgAAH8AAH8AAH8AAH8AAH8A
AH8AAH8AAH8AAH8AADkAADkAADkAADkAADkAADkAADkAADkAABgAABgAABgAABgAABgAABgAABgA
ABgAEwAAEwAAEwAAEwAAEwAAEwAAEwAAEwAAEwAARQAARQAARQAARQAARQAARQAARQAARQAAqAAA
qAAAqAAAqAAAqAAAqAAAqAAAqAAArAAArAAArAAArAAArAAArAAArAAArAAArAAAygAAygAAygAA
ygAAygAAygAAygAAygAAiAAAiAAAiAAAiAAAiAAAiAAAiAAAiAAAnwAAnwAAnwAAnwAAnwAAnwAA
nwAAnwAAnwAAkgAAkgAAkgAAkgAAkgAAkgAAkgAAkgAAhAAAhAAAhAAAhAAAhAAAhAAAhAAAhAAA
PwAAPwAAPwAAPwAAPwAAPwAAPwAAPwAAPwAAAEAAAEAAAEAAAEAAAEAAAEAAAEAAAEAAAIgAAIgA
AIgAAIgAAIgAAIgAAIgAAIgAAHEAAHEAAHEAAHEAAHEAAHEAAHEAAHEAAHEAANwAANwAANwAANwA
ANwAANwAANwAANwAAFEAAFEAAFEAAFEAAFEAAFEAAFEAAFEAAFEAABYAABYAABYAABYAABYAABYA
ABYAABYAAD0AAD0AAD0AAD0AAD0AAD0AAD0AAD0AJwAAJwAAJwAAJwAAJwAAJwAAJwAAJwAAJwAA
RQAARQAARQAARQAARQAARQAARQAARQAANgAANgAANgAANgAANgAANgAANgAANgAAWwAAWwAAWwAA
WwAAWwAAWwAAWwAAWwAAWwAAZQAAZQAAZQAAZQAAZQAAZQAAZQAAZQAAcQAAcQAAcQAAcQAAcQAA
cQAAcQAAcQAAADkAADkAADkAADkAADkAADkAADkAADkAADkAAAQAAAQAAAQAAAQAAAQAAAQAAAQA
AAQAAHwAAHwAAHwAAHwAAHwAAHwAAHwAAHwAAEUAAEUAAEUAAEUAAEUAAEUAAEUAAEUAAEUAAFsA
AFsAAFsAAFsAAFsAAFsAAFsAAFsAAEkAAEkAAEkAAEkAAEkAAEkAAEkAAEkAAEkAAEkAAEkAAEkA
AEkAAEkAAEkAAEkAAEkAEAAAEAAAEAAAEAAAEAAAEAAAEAAAEAAAAAYAAAYAAAYAAAYAAAYAAAYA
AAYAAAYALAAALAAALAAALAAALAAALAAALAAALAAALAAANgAANgAANgAANgAANgAANgAANgAANgAA
HgAAHgAAHgAAHgAAHgAAHgAAHgAAHgAAHgAATQAATQAATQAATQAATQAATQAATQAATQAACAAACAAA
CAAACAAACAAACAAACAAACAAAHAAAHAAAHAAAHAAAHAAAHAAAHAAAHAAAHAAAACUAACUAACUAACUA
ACUAACUAACUAACUALQAALQAALQAALQAALQAALQAALQAALQAAAAsAAAsAAAsAAAsAAAsAAAsAAAsA
AAsAAAsAAFsAAFsAAFsAAFsAAFsAAFsAAFsAAFsAAIUAAIUAAIUAAIUAAIUAAIUAAIUAAIUAAIX/
//////////////////////////////8ApwAApwAApwAApwAApwAApwAApwAApwAAPwAAPwAAPwAA
PwAAPwAAPwAAPwAAPwAA7wAA7wAA7wAA7wAA7wAA7wAA7wAA7wAA7wAABAAABAAABAAABAAABAAA
BAAABAAABAAAAJwAAJwAAJwAAJwAAJwAAJwAAJwAAJwAAL4AAL4AAL4AAL4AAL4AAL4AAL4AAL4A
AL4AAK4AAK4AAK4AAK4AAK4AAK4AAK4AAK4AAFYAAFYAAFYAAFYAAFYAAFYAAFYAAFYAAAAAAAAA
AAAAAAAAAAAAAAAAAAAAAAAAAAAAiwAAiwAAiwAAiwAAiwAAiwAAiwAAiwAAcgAAcgAAcgAAcgAA
cgAAcgAAcgAAcgAAcgAAPAAAPAAAPAAAPAAAPAAAPAAAPAAAPAAAEgAAEgAAEgAAEgAAEgAAEgAA
EgAAEgAAABUAABUAABUAABUAABUAABUAABUAABUAABUAABYAABYAABYAABYAABYAABYAABYAABYA
ACIAACIAACIAACIAACIAACIAACIAACIAABIAABIAABIAABIAABIAABIAABIAABIAABIAABoAABoA
ABoAABoAABoAABoAABoAABoAFAAAFAAAFAAAFAAAFAAAFAAAFAAAFAAAFAD/////////////////
//////////////8ACwAACwAACwAACwAACwAACwAACwAACwAADQAADQAADQAADQAADQAADQAADQAA
DQAAABIAABIAABIAABIAABIAABIAABIAABIAABIAMQAAMQAAMQAAMQAAMQAAMQAAMQAAMQAADwAA
DwAADwAADwAADwAADwAADwAADwAAAD4AAD4AAD4AAD4AAD4AAD4AAD4AAD4AAD4AHwAAHwAAHwAA
HwAAHwAAHwAAHwAAHwAAAFQAAFQAAFQAAFQAAFQAAFQAAFQAAFQAVwAAVwAAVwAAVwAAVwAAVwAA
VwAAVwAAVwAAVwD///////////////////////////////////////8A////////////////////
////////////////////////////////AwMD////////RkZGiYmJAwMDq6ur////////////////
////RkZGeXl5V1dX////3d3diYmJ////////q6urmpqaV1dXeXl5////////////////////////
////////////////////////AAA0AAA0AAA0AAA0AAA0AAA0AAA0AAA0AAAOAAAOAAAOAAAOAAAO
AAAOAAAOAAAOAAAzAAAzAAAzAAAzAAAzAAAzAAAzAAAzAAAzAAAYAAAYAAAYAAAYAAAYAAAYAAAY
AAAYAF4AAF4AAF4AAF4AAF4AAF4AAF4AAF4AAJgAAJgAAJgAAJgAAJgAAJgAAJgAAJgAAJgAAGcA
AGcAAGcAAGcAAGcAAGcAAGcAAGcAAAQAAAQAAAQAAAQAAAQAAAQAAAQAAAQAAABAAABAAABAAABA
AABAAABAAABAAABAAABAAABuAABuAABuAABuAABuAABuAABuAABuAAA5AAA5AAA5AAA5AAA5AAA5
AAA5AAA5AABFAABFAABFAABFAABFAABFAABFAABFAABFAABF////////////////////////////
AABkAABkAABkAABkAABkAABkAABkAABkAABDAABDAABDAABDAABDAABDAABDAABDAABDAAAfAAAf
AAAfAAAfAAAfAAAfAAAfAAAfAAARAAARAAARAAARAAARAAARAAARAAARABYAABYAABYAABYAABYA
ABYAABYAABYAABYAAIMAAIMAAIMAAIMAAIMAAIMAAIMAAIMAAI8AAI8AAI8AAI8AAI8AAI8AAI8A
AI8AAI8AAJoAAJoAAJoAAJoAAJoAAJoAAJoAAJoAAM8AAM8AAM8AAM8AAM8AAM8AAM8AAM8AAG4A
AG4AAG4AAG4AAG4AAG4AAG4AAG4AAG4AAD0AAD0AAD0AAD0AAD0AAD0AAD0AAD0AAB4AAB4AAB4A
AB4AAB4AAB4AAB4AAB4AAABIAABIAABIAABIAABIAABIAABIAABIAABIAACWAACWAACWAACWAACW
AACWAACWAACWAADzAADzAADzAADzAADzAADzAADzAADzAACpAACpAACpAACpAACpAACpAACpAACp
AACpAABoAABoAABoAABoAABoAABoAABoAABoAAAPAAAPAAAPAAAPAAAPAAAPAAAPAAAPAFIAAFIA
AFIAAFIAAFIAAFIAAFIAAFIAAFIAAEkAAEkAAEkAAEkAAEkAAEkAAEkAAEkAAABGAABGAABGAABG
AABGAABGAABGAABGAAB6AAB6AAB6AAB6AAB6AAB6AAB6AAB6AAB6AABXAABXAABXAABXAABXAABX
AABXAABXAAEAAAEAAAEAAAEAAAEAAAEAAAEAAAEAABQAABQAABQAABQAABQAABQAABQAABQAABQA
AABRAABRAABRAABRAABRAABRAABRAABRAABR////////////////////////////////AABgAABg
AABgAABgAABgAABgAABgAABgAACYAACYAACYAACYAACYAACYAACYAACYAAB/AAB/AAB/AAB/AAB/
AAB/AAB/AAB/AAB/AAA5AAA5AAA5AAA5AAA5AAA5AAA5AAA5AAAYAAAYAAAYAAAYAAAYAAAYAAAY
AAAYABMAABMAABMAABMAABMAABMAABMAABMAABMAAEUAAEUAAEUAAEUAAEUAAEUAAEUAAEUAAKgA
AKgAAKgAAKgAAKgAAKgAAKgAAKgAAKwAAKwAAKwAAKwAAKwAAKwAAKwAAKwAAKwAAMoAAMoAAMoA
AMoAAMoAAMoAAMoAAMoAAIgAAIgAAIgAAIgAAIgAAIgAAIgAAIgAAJ8AAJ8AAJ8AAJ8AAJ8AAJ8A
AJ8AAJ8AAJ8AAJIAAJIAAJIAAJIAAJIAAJIAAJIAAJIAAIQAAIQAAIQAAIQAAIQAAIQAAIQAAIQA
AD8AAD8AAD8AAD8AAD8AAD8AAD8AAD8AAD8AAABAAABAAABAAABAAABAAABAAABAAABAAACIAACI
AACIAACIAACIAACIAACIAACIAABxAABxAABxAABxAABxAABxAABxAABxAABxAADcAADcAADcAADc
AADcAADcAADcAADcAABRAABRAABRAABRAABRAABRAABRAABRAABRAAAWAAAWAAAWAAAWAAAWAAAW
AAAWAAAWAAA9AAA9AAA9AAA9AAA9AAA9AAA9AAA9ACcAACcAACcAACcAACcAACcAACcAACcAACcA
AEUAAEUAAEUAAEUAAEUAAEUAAEUAAEUAADYAADYAADYAADYAADYAADYAADYAADYAAFsAAFsAAFsA
AFsAAFsAAFsAAFsAAFsAAFsAAGUAAGUAAGUAAGUAAGUAAGUAAGUAAGUAAHEAAHEAAHEAAHEAAHEA
AHEAAHEAAHEAAAA5AAA5AAA5AAA5AAA5AAA5AAA5AAA5AAA5AAAEAAAEAAAEAAAEAAAEAAAEAAAE
AAAEAAB8AAB8AAB8AAB8AAB8AAB8AAB8AAB8AABFAABFAABFAABFAABFAABFAABFAABFAABFAABb
AABbAABbAABbAABbAABbAABbAABbAABJAABJAABJAABJAABJAABJAABJAABJAABJAABJAABJAABJ
AABJAABJAABJAABJAABJABAAABAAABAAABAAABAAABAAABAAABAAAAAGAAAGAAAGAAAGAAAGAAAG
AAAGAAAGACwAACwAACwAACwAACwAACwAACwAACwAACwAADYAADYAADYAADYAADYAADYAADYAADYA
AB4AAB4AAB4AAB4AAB4AAB4AAB4AAB4AAB4AAE0AAE0AAE0AAE0AAE0AAE0AAE0AAE0AAAgAAAgA
AAgAAAgAAAgAAAgAAAgAAAgAABwAABwAABwAABwAABwAABwAABwAABwAABwAAAAlAAAlAAAlAAAl
AAAlAAAlAAAlAAAlAC0AAC0AAC0AAC0AAC0AAC0AAC0AAC0AAAALAAALAAALAAALAAALAAALAAAL
AAALAAALAABbAABbAABbAABbAABbAABbAABbAABbAACFAACFAACFAACFAACFAACFAACFAACFAACF
////////////////////////////////AKcAAKcAAKcAAKcAAKcAAKcAAKcAAKcAAD8AAD8AAD8A
AD8AAD8AAD8AAD8AAD8AAO8AAO8AAO8AAO8AAO8AAO8AAO8AAO8AAO8AAAQAAAQAAAQAAAQAAAQA
AAQAAAQAAAQAAACcAACcAACcAACcAACcAACcAACcAACcAAC+AAC+AAC+AAC+AAC+AAC+AAC+AAC+
AAC+AACuAACuAACuAACuAACuAACuAACuAACuAABWAABWAABWAABWAABWAABWAABWAABWAAAAAAAA
AAAAAAAAAAAAAAAAAAAAAAAAAAAAAIsAAIsAAIsAAIsAAIsAAIsAAIsAAIsAAHIAAHIAAHIAAHIA
AHIAAHIAAHIAAHIAAHIAADwAADwAADwAADwAADwAADwAADwAADwAABIAABIAABIAABIAABIAABIA
ABIAABIAAAAVAAAVAAAVAAAVAAAVAAAVAAAVAAAVAAAVAAAWAAAWAAAWAAAWAAAWAAAWAAAWAAAW
AAAiAAAiAAAiAAAiAAAiAAAiAAAiAAAiAAASAAASAAASAAASAAASAAASAAASAAASAAASAAAaAAAa
AAAaAAAaAAAaAAAaAAAaAAAaABQAABQAABQAABQAABQAABQAABQAABQAABQA////////////////
////////////////AAsAAAsAAAsAAAsAAAsAAAsAAAsAAAsAAA0AAA0AAA0AAA0AAA0AAA0AAA0A
AA0AAAASAAASAAASAAASAAASAAASAAASAAASAAASADEAADEAADEAADEAADEAADEAADEAADEAAA8A
AA8AAA8AAA8AAA8AAA8AAA8AAA8AAAA+AAA+AAA+AAA+AAA+AAA+AAA+AAA+AAA+AB8AAB8AAB8A
AB8AAB8AAB8AAB8AAB8AAABUAABUAABUAABUAABUAABUAABUAABUAFcAAFcAAFcAAFcAAFcAAFcA
AFcAAFcAAFcAAFcA////////////////////////////////////////AP//////////////////
/////////////////////////////////wMDA////83NzQMDA83NzVdXVzU1Nd3d3f///7y8vGho
aP///0ZGRiUlJe7u7v///93d3YmJif///////+7u7kZGRgMDA6urq///////////////////////
/////////////////////////wAANAAANAAANAAANAAANAAANAAANAAANAAADgAADgAADgAADgAA
DgAADgAADgAADgAAMwAAMwAAMwAAMwAAMwAAMwAAMwAAMwAAMwAAGAAAGAAAGAAAGAAAGAAAGAAA
GAAAGABeAABeAABeAABeAABeAABeAABeAABeAACYAACYAACYAACYAACYAACYAACYAACYAACYAABn
AABnAABnAABnAABnAABnAABnAABnAAAEAAAEAAAEAAAEAAAEAAAEAAAEAAAEAAAAQAAAQAAAQAAA
QAAAQAAAQAAAQAAAQAAAQAAAbgAAbgAAbgAAbgAAbgAAbgAAbgAAbgAAOQAAOQAAOQAAOQAAOQAA
OQAAOQAAOQAARQAARQAARQAARQAARQAARQAARQAARQAARQAARf//////////////////////////
/wAAZAAAZAAAZAAAZAAAZAAAZAAAZAAAZAAAQwAAQwAAQwAAQwAAQwAAQwAAQwAAQwAAQwAAHwAA
HwAAHwAAHwAAHwAAHwAAHwAAHwAAEQAAEQAAEQAAEQAAEQAAEQAAEQAAEQAWAAAWAAAWAAAWAAAW
AAAWAAAWAAAWAAAWAACDAACDAACDAACDAACDAACDAACDAACDAACPAACPAACPAACPAACPAACPAACP
AACPAACPAACaAACaAACaAACaAACaAACaAACaAACaAADPAADPAADPAADPAADPAADPAADPAADPAABu
AABuAABuAABuAABuAABuAABuAABuAABuAAA9AAA9AAA9AAA9AAA9AAA9AAA9AAA9AAAeAAAeAAAe
AAAeAAAeAAAeAAAeAAAeAAAASAAASAAASAAASAAASAAASAAASAAASAAASAAAlgAAlgAAlgAAlgAA
lgAAlgAAlgAAlgAA8wAA8wAA8wAA8wAA8wAA8wAA8wAA8wAAqQAAqQAAqQAAqQAAqQAAqQAAqQAA
qQAAqQAAaAAAaAAAaAAAaAAAaAAAaAAAaAAAaAAADwAADwAADwAADwAADwAADwAADwAADwBSAABS
AABSAABSAABSAABSAABSAABSAABSAABJAABJAABJAABJAABJAABJAABJAABJAAAARgAARgAARgAA
RgAARgAARgAARgAARgAAegAAegAAegAAegAAegAAegAAegAAegAAegAAVwAAVwAAVwAAVwAAVwAA
VwAAVwAAVwABAAABAAABAAABAAABAAABAAABAAABAAAUAAAUAAAUAAAUAAAUAAAUAAAUAAAUAAAU
AAAAUQAAUQAAUQAAUQAAUQAAUQAAUQAAUQAAUf///////////////////////////////wAAYAAA
YAAAYAAAYAAAYAAAYAAAYAAAYAAAmAAAmAAAmAAAmAAAmAAAmAAAmAAAmAAAfwAAfwAAfwAAfwAA
fwAAfwAAfwAAfwAAfwAAOQAAOQAAOQAAOQAAOQAAOQAAOQAAOQAAGAAAGAAAGAAAGAAAGAAAGAAA
GAAAGAATAAATAAATAAATAAATAAATAAATAAATAAATAABFAABFAABFAABFAABFAABFAABFAABFAACo
AACoAACoAACoAACoAACoAACoAACoAACsAACsAACsAACsAACsAACsAACsAACsAACsAADKAADKAADK
AADKAADKAADKAADKAADKAACIAACIAACIAACIAACIAACIAACIAACIAACfAACfAACfAACfAACfAACf
AACfAACfAACfAACSAACSAACSAACSAACSAACSAACSAACSAACEAACEAACEAACEAACEAACEAACEAACE
AAA/AAA/AAA/AAA/AAA/AAA/AAA/AAA/AAA/AAAAQAAAQAAAQAAAQAAAQAAAQAAAQAAAQAAAiAAA
iAAAiAAAiAAAiAAAiAAAiAAAiAAAcQAAcQAAcQAAcQAAcQAAcQAAcQAAcQAAcQAA3AAA3AAA3AAA
3AAA3AAA3AAA3AAA3AAAUQAAUQAAUQAAUQAAUQAAUQAAUQAAUQAAUQAAFgAAFgAAFgAAFgAAFgAA
FgAAFgAAFgAAPQAAPQAAPQAAPQAAPQAAPQAAPQAAPQAnAAAnAAAnAAAnAAAnAAAnAAAnAAAnAAAn
AABFAABFAABFAABFAABFAABFAABFAABFAAA2AAA2AAA2AAA2AAA2AAA2AAA2AAA2AABbAABbAABb
AABbAABbAABbAABbAABbAABbAABlAABlAABlAABlAABlAABlAABlAABlAABxAABxAABxAABxAABx
AABxAABxAABxAAAAOQAAOQAAOQAAOQAAOQAAOQAAOQAAOQAAOQAABAAABAAABAAABAAABAAABAAA
BAAABAAAfAAAfAAAfAAAfAAAfAAAfAAAfAAAfAAARQAARQAARQAARQAARQAARQAARQAARQAARQAA
WwAAWwAAWwAAWwAAWwAAWwAAWwAAWwAASQAASQAASQAASQAASQAASQAASQAASQAASQAASQAASQAA
SQAASQAASQAASQAASQAASQAQAAAQAAAQAAAQAAAQAAAQAAAQAAAQAAAABgAABgAABgAABgAABgAA
BgAABgAABgAsAAAsAAAsAAAsAAAsAAAsAAAsAAAsAAAsAAA2AAA2AAA2AAA2AAA2AAA2AAA2AAA2
AAAeAAAeAAAeAAAeAAAeAAAeAAAeAAAeAAAeAABNAABNAABNAABNAABNAABNAABNAABNAAAIAAAI
AAAIAAAIAAAIAAAIAAAIAAAIAAAcAAAcAAAcAAAcAAAcAAAcAAAcAAAcAAAcAAAAJQAAJQAAJQAA
JQAAJQAAJQAAJQAAJQAtAAAtAAAtAAAtAAAtAAAtAAAtAAAtAAAACwAACwAACwAACwAACwAACwAA
CwAACwAACwAAWwAAWwAAWwAAWwAAWwAAWwAAWwAAWwAAhQAAhQAAhQAAhQAAhQAAhQAAhQAAhQAA
hf///////////////////////////////wCnAACnAACnAACnAACnAACnAACnAACnAAA/AAA/AAA/
AAA/AAA/AAA/AAA/AAA/AADvAADvAADvAADvAADvAADvAADvAADvAADvAAAEAAAEAAAEAAAEAAAE
AAAEAAAEAAAEAAAAnAAAnAAAnAAAnAAAnAAAnAAAnAAAnAAAvgAAvgAAvgAAvgAAvgAAvgAAvgAA
vgAAvgAArgAArgAArgAArgAArgAArgAArgAArgAAVgAAVgAAVgAAVgAAVgAAVgAAVgAAVgAAAAAA
AAAAAAAAAAAAAAAAAAAAAAAAAAAAAACLAACLAACLAACLAACLAACLAACLAACLAAByAAByAAByAABy
AAByAAByAAByAAByAAByAAA8AAA8AAA8AAA8AAA8AAA8AAA8AAA8AAASAAASAAASAAASAAASAAAS
AAASAAASAAAAFQAAFQAAFQAAFQAAFQAAFQAAFQAAFQAAFQAAFgAAFgAAFgAAFgAAFgAAFgAAFgAA
FgAAIgAAIgAAIgAAIgAAIgAAIgAAIgAAIgAAEgAAEgAAEgAAEgAAEgAAEgAAEgAAEgAAEgAAGgAA
GgAAGgAAGgAAGgAAGgAAGgAAGgAUAAAUAAAUAAAUAAAUAAAUAAAUAAAUAAAUAP//////////////
/////////////////wALAAALAAALAAALAAALAAALAAALAAALAAANAAANAAANAAANAAANAAANAAAN
AAANAAAAEgAAEgAAEgAAEgAAEgAAEgAAEgAAEgAAEgAxAAAxAAAxAAAxAAAxAAAxAAAxAAAxAAAP
AAAPAAAPAAAPAAAPAAAPAAAPAAAPAAAAPgAAPgAAPgAAPgAAPgAAPgAAPgAAPgAAPgAfAAAfAAAf
AAAfAAAfAAAfAAAfAAAfAAAAVAAAVAAAVAAAVAAAVAAAVAAAVAAAVABXAABXAABXAABXAABXAABX
AABXAABXAABXAABXAP///////////////////////////////////////wD/////////////////
//////////////////////////////8lJSUDAwMDAwMDAwOJiYn///////9XV1cDAwMDAwOJiYlo
aGgDAwMUFBTd3d3///////8DAwMDAwOampr///////9oaGgUFBT/////////////////////////
//////////////////////////8AADQAADQAADQAADQAADQAADQAADQAADQAAA4AAA4AAA4AAA4A
AA4AAA4AAA4AAA4AADMAADMAADMAADMAADMAADMAADMAADMAADMAABgAABgAABgAABgAABgAABgA
ABgAABgAXgAAXgAAXgAAXgAAXgAAXgAAXgAAXgAAmAAAmAAAmAAAmAAAmAAAmAAAmAAAmAAAmAAA
ZwAAZwAAZwAAZwAAZwAAZwAAZwAAZwAABAAABAAABAAABAAABAAABAAABAAABAAAAEAAAEAAAEAA
AEAAAEAAAEAAAEAAAEAAAEAAAG4AAG4AAG4AAG4AAG4AAG4AAG4AAG4AADkAADkAADkAADkAADkA
ADkAADkAADkAAEUAAEUAAEUAAEUAAEUAAEUAAEUAAEUAAEUAAEX/////////////////////////
//8AAGQAAGQAAGQAAGQAAGQAAGQAAGQAAGQAAEMAAEMAAEMAAEMAAEMAAEMAAEMAAEMAAEMAAB8A
AB8AAB8AAB8AAB8AAB8AAB8AAB8AABEAABEAABEAABEAABEAABEAABEAABEAFgAAFgAAFgAAFgAA
FgAAFgAAFgAAFgAAFgAAgwAAgwAAgwAAgwAAgwAAgwAAgwAAgwAAjwAAjwAAjwAAjwAAjwAAjwAA
jwAAjwAAjwAAmgAAmgAAmgAAmgAAmgAAmgAAmgAAmgAAzwAAzwAAzwAAzwAAzwAAzwAAzwAAzwAA
bgAAbgAAbgAAbgAAbgAAbgAAbgAAbgAAbgAAPQAAPQAAPQAAPQAAPQAAPQAAPQAAPQAAHgAAHgAA
HgAAHgAAHgAAHgAAHgAAHgAAAEgAAEgAAEgAAEgAAEgAAEgAAEgAAEgAAEgAAJYAAJYAAJYAAJYA
AJYAAJYAAJYAAJYAAPMAAPMAAPMAAPMAAPMAAPMAAPMAAPMAAKkAAKkAAKkAAKkAAKkAAKkAAKkA
AKkAAKkAAGgAAGgAAGgAAGgAAGgAAGgAAGgAAGgAAA8AAA8AAA8AAA8AAA8AAA8AAA8AAA8AUgAA
UgAAUgAAUgAAUgAAUgAAUgAAUgAAUgAASQAASQAASQAASQAASQAASQAASQAASQAAAEYAAEYAAEYA
AEYAAEYAAEYAAEYAAEYAAHoAAHoAAHoAAHoAAHoAAHoAAHoAAHoAAHoAAFcAAFcAAFcAAFcAAFcA
AFcAAFcAAFcAAQAAAQAAAQAAAQAAAQAAAQAAAQAAAQAAFAAAFAAAFAAAFAAAFAAAFAAAFAAAFAAA
FAAAAFEAAFEAAFEAAFEAAFEAAFEAAFEAAFEAAFH///////////////////////////////8AAGAA
AGAAAGAAAGAAAGAAAGAAAGAAAGAAAJgAAJgAAJgAAJgAAJgAAJgAAJgAAJgAAH8AAH8AAH8AAH8A
AH8AAH8AAH8AAH8AAH8AADkAADkAADkAADkAADkAADkAADkAADkAABgAABgAABgAABgAABgAABgA
ABgAABgAEwAAEwAAEwAAEwAAEwAAEwAAEwAAEwAAEwAARQAARQAARQAARQAARQAARQAARQAARQAA
qAAAqAAAqAAAqAAAqAAAqAAAqAAAqAAArAAArAAArAAArAAArAAArAAArAAArAAArAAAygAAygAA
ygAAygAAygAAygAAygAAygAAiAAAiAAAiAAAiAAAiAAAiAAAiAAAiAAAnwAAnwAAnwAAnwAAnwAA
nwAAnwAAnwAAnwAAkgAAkgAAkgAAkgAAkgAAkgAAkgAAkgAAhAAAhAAAhAAAhAAAhAAAhAAAhAAA
hAAAPwAAPwAAPwAAPwAAPwAAPwAAPwAAPwAAPwAAAEAAAEAAAEAAAEAAAEAAAEAAAEAAAEAAAIgA
AIgAAIgAAIgAAIgAAIgAAIgAAIgAAHEAAHEAAHEAAHEAAHEAAHEAAHEAAHEAAHEAANwAANwAANwA
ANwAANwAANwAANwAANwAAFEAAFEAAFEAAFEAAFEAAFEAAFEAAFEAAFEAABYAABYAABYAABYAABYA
ABYAABYAABYAAD0AAD0AAD0AAD0AAD0AAD0AAD0AAD0AJwAAJwAAJwAAJwAAJwAAJwAAJwAAJwAA
JwAARQAARQAARQAARQAARQAARQAARQAARQAANgAANgAANgAANgAANgAANgAANgAANgAAWwAAWwAA
WwAAWwAAWwAAWwAAWwAAWwAAWwAAZQAAZQAAZQAAZQAAZQAAZQAAZQAAZQAAcQAAcQAAcQAAcQAA
cQAAcQAAcQAAcQAAADkAADkAADkAADkAADkAADkAADkAADkAADkAAAQAAAQAAAQAAAQAAAQAAAQA
AAQAAAQAAHwAAHwAAHwAAHwAAHwAAHwAAHwAAHwAAEUAAEUAAEUAAEUAAEUAAEUAAEUAAEUAAEUA
AFsAAFsAAFsAAFsAAFsAAFsAAFsAAFsAAEkAAEkAAEkAAEkAAEkAAEkAAEkAAEkAAEkAAEkAAEkA
AEkAAEkAAEkAAEkAAEkAAEkAEAAAEAAAEAAAEAAAEAAAEAAAEAAAEAAAAAYAAAYAAAYAAAYAAAYA
AAYAAAYAAAYALAAALAAALAAALAAALAAALAAALAAALAAALAAANgAANgAANgAANgAANgAANgAANgAA
NgAAHgAAHgAAHgAAHgAAHgAAHgAAHgAAHgAAHgAATQAATQAATQAATQAATQAATQAATQAATQAACAAA
CAAACAAACAAACAAACAAACAAACAAAHAAAHAAAHAAAHAAAHAAAHAAAHAAAHAAAHAAAACUAACUAACUA
ACUAACUAACUAACUAACUALQAALQAALQAALQAALQAALQAALQAALQAAAAsAAAsAAAsAAAsAAAsAAAsA
AAsAAAsAAAsAAFsAAFsAAFsAAFsAAFsAAFsAAFsAAFsAAIUAAIUAAIUAAIUAAIUAAIUAAIUAAIUA
AIX///////////////////////////////8ApwAApwAApwAApwAApwAApwAApwAApwAAPwAAPwAA
PwAAPwAAPwAAPwAAPwAAPwAA7wAA7wAA7wAA7wAA7wAA7wAA7wAA7wAA7wAABAAABAAABAAABAAA
BAAABAAABAAABAAAAJwAAJwAAJwAAJwAAJwAAJwAAJwAAJwAAL4AAL4AAL4AAL4AAL4AAL4AAL4A
AL4AAL4AAK4AAK4AAK4AAK4AAK4AAK4AAK4AAK4AAFYAAFYAAFYAAFYAAFYAAFYAAFYAAFYAAAAA
AAAAAAAAAAAAAAAAAAAAAAAAAAAAAAAAiwAAiwAAiwAAiwAAiwAAiwAAiwAAiwAAcgAAcgAAcgAA
cgAAcgAAcgAAcgAAcgAAcgAAPAAAPAAAPAAAPAAAPAAAPAAAPAAAPAAAEgAAEgAAEgAAEgAAEgAA
EgAAEgAAEgAAABUAABUAABUAABUAABUAABUAABUAABUAABUAABYAABYAABYAABYAABYAABYAABYA
ABYAACIAACIAACIAACIAACIAACIAACIAACIAABIAABIAABIAABIAABIAABIAABIAABIAABIAABoA
ABoAABoAABoAABoAABoAABoAABoAFAAAFAAAFAAAFAAAFAAAFAAAFAAAFAAAFAD/////////////
//////////////////8ACwAACwAACwAACwAACwAACwAACwAACwAADQAADQAADQAADQAADQAADQAA
DQAADQAAABIAABIAABIAABIAABIAABIAABIAABIAABIAMQAAMQAAMQAAMQAAMQAAMQAAMQAAMQAA
DwAADwAADwAADwAADwAADwAADwAADwAAAD4AAD4AAD4AAD4AAD4AAD4AAD4AAD4AAD4AHwAAHwAA
HwAAHwAAHwAAHwAAHwAAHwAAAFQAAFQAAFQAAFQAAFQAAFQAAFQAAFQAVwAAVwAAVwAAVwAAVwAA
VwAAVwAAVwAAVwAAVwD///////////////////////////////////////8A////////////////
////////////////////////////////////////////////////////////////////////////
////////////////////////////////////////////////////////////////////////////
////////////////////////////AAAMAAAMAAAMAAAMAAAMAAAMAAAMAAAMAEMAAEMAAEMAAEMA
AEMAAEMAAEMAAEMAABYAABYAABYAABYAABYAABYAABYAABYAABYAAAAzAAAzAAAzAAAzAAAzAAAz
AAAzAAAzAP8AAP8AAP8AAP8AAP8AAP8AAP8AAP8AAFkAAFkAAFkAAFkAAFkAAFkAAFkAAFkAAFkA
AEwAAEwAAEwAAEwAAEwAAEwAAEwAAEwAAAB+AAB+AAB+AAB+AAB+AAB+AAB+AAB+AADwAADwAADw
AADwAADwAADwAADwAADwAADwAADYAADYAADYAADYAADYAADYAADYAADYAAC1AAC1AAC1AAC1AAC1
AAC1AAC1AAC1AGkAAGkAAGkAAGkAAGkAAGkAAGkAAGkAAGkAAGkA////////////////////////
////AACUAACUAACUAACUAACUAACUAACUAACUAADjAADjAADjAADjAADjAADjAADjAADjAADjAABN
AABNAABNAABNAABNAABNAABNAABNAACwAACwAACwAACwAACwAACwAACwAACwAC0AAC0AAC0AAC0A
AC0AAC0AAC0AAC0AAC0AAAALAAALAAALAAALAAALAAALAAALAAALALkAALkAALkAALkAALkAALkA
ALkAALkAALkAAIIAAIIAAIIAAIIAAIIAAIIAAIIAAIIAACgAACgAACgAACgAACgAACgAACgAACgA
ABwAABwAABwAABwAABwAABwAABwAABwAABwAAAAhAAAhAAAhAAAhAAAhAAAhAAAhAAAhAAADAAAD
AAADAAADAAADAAADAAADAAADAACmAACmAACmAACmAACmAACmAACmAACmAACmAAC4AAC4AAC4AAC4
AAC4AAC4AAC4AAC4AABaAABaAABaAABaAABaAABaAABaAABaADgAADgAADgAADgAADgAADgAADgA
ADgAADgAADIAADIAADIAADIAADIAADIAADIAADIAANcAANcAANcAANcAANcAANcAANcAANcAAN8A
AN8AAN8AAN8AAN8AAN8AAN8AAN8AAN8AAOMAAOMAAOMAAOMAAOMAAOMAAOMAAOMAACIAACIAACIA
ACIAACIAACIAACIAACIAAACAAACAAACAAACAAACAAACAAACAAACAAACAAAYAAAYAAAYAAAYAAAYA
AAYAAAYAAAYAAM4AAM4AAM4AAM4AAM4AAM4AAM4AAM4AAAANAAANAAANAAANAAANAAANAAANAAAN
AAANABwAABwAABwAABwAABwAABwAABwAABwAABwA////////////////////////////////AABy
AAByAAByAAByAAByAAByAAByAAByAAB/AAB/AAB/AAB/AAB/AAB/AAB/AAB/AABaAABaAABaAABa
AABaAABaAABaAABaAABaAAAUAAAUAAAUAAAUAAAUAAAUAAAUAAAUAAAzAAAzAAAzAAAzAAAzAAAz
AAAzAAAzADkAADkAADkAADkAADkAADkAADkAADkAADkAAGIAAGIAAGIAAGIAAGIAAGIAAGIAAGIA
AMEAAMEAAMEAAMEAAMEAAMEAAMEAAMEAANcAANcAANcAANcAANcAANcAANcAANcAANcAAP8AAP8A
AP8AAP8AAP8AAP8AAP8AAP8AAMIAAMIAAMIAAMIAAMIAAMIAAMIAAMIAAJYAAJYAAJYAAJYAAJYA
AJYAAJYAAJYAAJYAAG4AAG4AAG4AAG4AAG4AAG4AAG4AAG4AAAUAAAUAAAUAAAUAAAUAAAUAAAUA
AAUAAABDAABDAABDAABDAABDAABDAABDAABDAABDAAA0AAA0AAA0AAA0AAA0AAA0AAA0AAA0AACt
AACtAACtAACtAACtAACtAACtAACtAACEAACEAACEAACEAACEAACEAACEAACEAACEAADMAADMAADM
AADMAADMAADMAADMAADMAABdAABdAABdAABdAABdAABdAABdAABdAABdABsAABsAABsAABsAABsA
ABsAABsAABsAAAYAAAYAAAYAAAYAAAYAAAYAAAYAAAYAAD8AAD8AAD8AAD8AAD8AAD8AAD8AAD8A
AD8AAF4AAF4AAF4AAF4AAF4AAF4AAF4AAF4AAHsAAHsAAHsAAHsAAHsAAHsAAHsAAHsAAFkAAFkA
AFkAAFkAAFkAAFkAAFkAAFkAAFkAAFYAAFYAAFYAAFYAAFYAAFYAAFYAAFYAACcAACcAACcAACcA
ACcAACcAACcAACcAAABJAABJAABJAABJAABJAABJAABJAABJAABJAAB7AAB7AAB7AAB7AAB7AAB7
AAB7AAB7AABwAABwAABwAABwAABwAABwAABwAABwAAA/AAA/AAA/AAA/AAA/AAA/AAA/AAA/AAA/
AABiAABiAABiAABiAABiAABiAABiAABiAAA2AAA2AAA2AAA2AAA2AAA2AAA2AAA2AAA8AAA8AAA8
AAA8AAA8AAA8AAA8AAA8AAA8AEsAAEsAAEsAAEsAAEsAAEsAAEsAAEsAAC0AAC0AAC0AAC0AAC0A
AC0AAC0AAC0AADwAADwAADwAADwAADwAADwAADwAADwAADwAACAAACAAACAAACAAACAAACAAACAA
ACAAAD4AAD4AAD4AAD4AAD4AAD4AAD4AAD4AAD4AAB4AAB4AAB4AAB4AAB4AAB4AAB4AAB4AAE0A
AE0AAE0AAE0AAE0AAE0AAE0AAE0AAAAPAAAPAAAPAAAPAAAPAAAPAAAPAAAPAAAPAAAPAAAPAAAP
AAAPAAAPAAAPAAAPAAAPAABcAABcAABcAABcAABcAABcAABcAABcAABnAABnAABnAABnAABnAABn
AABnAABnAABnAACBAACBAACBAACBAACBAACBAACBAACBAAAsAAAsAAAsAAAsAAAsAAAsAAAsAAAs
AAAs////////////////////////////////ADcAADcAADcAADcAADcAADcAADcAADcAAP8AAP8A
AP8AAP8AAP8AAP8AAP8AAP8AAIsAAIsAAIsAAIsAAIsAAIsAAIsAAIsAAIsAAABhAABhAABhAABh
AABhAABhAABhAABhAABTAABTAABTAABTAABTAABTAABTAABTAACzAACzAACzAACzAACzAACzAACz
AACzAACzACQAACQAACQAACQAACQAACQAACQAACQAAACHAACHAACHAACHAACHAACHAACHAACHAFgA
AFgAAFgAAFgAAFgAAFgAAFgAAFgAAFgAAL8AAL8AAL8AAL8AAL8AAL8AAL8AAL8AACAAACAAACAA
ACAAACAAACAAACAAACAAACAAAAAsAAAsAAAsAAAsAAAsAAAsAAAsAAAsAAB/AAB/AAB/AAB/AAB/
AAB/AAB/AAB/AD8AAD8AAD8AAD8AAD8AAD8AAD8AAD8AAD8AAAB6AAB6AAB6AAB6AAB6AAB6AAB6
AAB6AABbAABbAABbAABbAABbAABbAABbAABbAJ4AAJ4AAJ4AAJ4AAJ4AAJ4AAJ4AAJ4AAJ4AAAwA
AAwAAAwAAAwAAAwAAAwAAAwAAAwAAADeAADeAADeAADeAADeAADeAADeAADeAADe////////////
////////////////////AFQAAFQAAFQAAFQAAFQAAFQAAFQAAFQAAA4AAA4AAA4AAA4AAA4AAA4A
AA4AAA4AAK8AAK8AAK8AAK8AAK8AAK8AAK8AAK8AAK8AAFsAAFsAAFsAAFsAAFsAAFsAAFsAAFsA
AABjAABjAABjAABjAABjAABjAABjAABjAAA1AAA1AAA1AAA1AAA1AAA1AAA1AAA1AAA1AACqAACq
AACqAACqAACqAACqAACqAACqAABAAABAAABAAABAAABAAABAAABAAABAADkAADkAADkAADkAADkA
ADkAADkAADkAADkAADkA////////////////////////////////////////AP//////////////
/////////////////////////////////////////////////yUlJQMDAwMDAwMDAwMDA3l5eWho
aAMDAwMDAwMDA5qamgMDAwMDAwMDA93d3f///////////wMDAwMDA2hoaP//////////////////
/////////////////////////////wAADAAADAAADAAADAAADAAADAAADAAADABDAABDAABDAABD
AABDAABDAABDAABDAAAWAAAWAAAWAAAWAAAWAAAWAAAWAAAWAAAWAAAAMwAAMwAAMwAAMwAAMwAA
MwAAMwAAMwD/AAD/AAD/AAD/AAD/AAD/AAD/AAD/AABZAABZAABZAABZAABZAABZAABZAABZAABZ
AABMAABMAABMAABMAABMAABMAABMAABMAAAAfgAAfgAAfgAAfgAAfgAAfgAAfgAAfgAA8AAA8AAA
8AAA8AAA8AAA8AAA8AAA8AAA8AAA2AAA2AAA2AAA2AAA2AAA2AAA2AAA2AAAtQAAtQAAtQAAtQAA
tQAAtQAAtQAAtQBpAABpAABpAABpAABpAABpAABpAABpAABpAABpAP//////////////////////
/////wAAlAAAlAAAlAAAlAAAlAAAlAAAlAAAlAAA4wAA4wAA4wAA4wAA4wAA4wAA4wAA4wAA4wAA
TQAATQAATQAATQAATQAATQAATQAATQAAsAAAsAAAsAAAsAAAsAAAsAAAsAAAsAAtAAAtAAAtAAAt
AAAtAAAtAAAtAAAtAAAtAAAACwAACwAACwAACwAACwAACwAACwAACwC5AAC5AAC5AAC5AAC5AAC5
AAC5AAC5AAC5AACCAACCAACCAACCAACCAACCAACCAACCAAAoAAAoAAAoAAAoAAAoAAAoAAAoAAAo
AAAcAAAcAAAcAAAcAAAcAAAcAAAcAAAcAAAcAAAAIQAAIQAAIQAAIQAAIQAAIQAAIQAAIQAAAwAA
AwAAAwAAAwAAAwAAAwAAAwAAAwAApgAApgAApgAApgAApgAApgAApgAApgAApgAAuAAAuAAAuAAA
uAAAuAAAuAAAuAAAuAAAWgAAWgAAWgAAWgAAWgAAWgAAWgAAWgA4AAA4AAA4AAA4AAA4AAA4AAA4
AAA4AAA4AAAyAAAyAAAyAAAyAAAyAAAyAAAyAAAyAADXAADXAADXAADXAADXAADXAADXAADXAADf
AADfAADfAADfAADfAADfAADfAADfAADfAADjAADjAADjAADjAADjAADjAADjAADjAAAiAAAiAAAi
AAAiAAAiAAAiAAAiAAAiAAAAgAAAgAAAgAAAgAAAgAAAgAAAgAAAgAAAgAAGAAAGAAAGAAAGAAAG
AAAGAAAGAAAGAADOAADOAADOAADOAADOAADOAADOAADOAAAADQAADQAADQAADQAADQAADQAADQAA
DQAADQAcAAAcAAAcAAAcAAAcAAAcAAAcAAAcAAAcAP///////////////////////////////wAA
cgAAcgAAcgAAcgAAcgAAcgAAcgAAcgAAfwAAfwAAfwAAfwAAfwAAfwAAfwAAfwAAWgAAWgAAWgAA
WgAAWgAAWgAAWgAAWgAAWgAAFAAAFAAAFAAAFAAAFAAAFAAAFAAAFAAAMwAAMwAAMwAAMwAAMwAA
MwAAMwAAMwA5AAA5AAA5AAA5AAA5AAA5AAA5AAA5AAA5AABiAABiAABiAABiAABiAABiAABiAABi
AADBAADBAADBAADBAADBAADBAADBAADBAADXAADXAADXAADXAADXAADXAADXAADXAADXAAD/AAD/
AAD/AAD/AAD/AAD/AAD/AAD/AADCAADCAADCAADCAADCAADCAADCAADCAACWAACWAACWAACWAACW
AACWAACWAACWAACWAABuAABuAABuAABuAABuAABuAABuAABuAAAFAAAFAAAFAAAFAAAFAAAFAAAF
AAAFAAAAQwAAQwAAQwAAQwAAQwAAQwAAQwAAQwAAQwAANAAANAAANAAANAAANAAANAAANAAANAAA
rQAArQAArQAArQAArQAArQAArQAArQAAhAAAhAAAhAAAhAAAhAAAhAAAhAAAhAAAhAAAzAAAzAAA
zAAAzAAAzAAAzAAAzAAAzAAAXQAAXQAAXQAAXQAAXQAAXQAAXQAAXQAAXQAbAAAbAAAbAAAbAAAb
AAAbAAAbAAAbAAAGAAAGAAAGAAAGAAAGAAAGAAAGAAAGAAA/AAA/AAA/AAA/AAA/AAA/AAA/AAA/
AAA/AABeAABeAABeAABeAABeAABeAABeAABeAAB7AAB7AAB7AAB7AAB7AAB7AAB7AAB7AABZAABZ
AABZAABZAABZAABZAABZAABZAABZAABWAABWAABWAABWAABWAABWAABWAABWAAAnAAAnAAAnAAAn
AAAnAAAnAAAnAAAnAAAASQAASQAASQAASQAASQAASQAASQAASQAASQAAewAAewAAewAAewAAewAA
ewAAewAAewAAcAAAcAAAcAAAcAAAcAAAcAAAcAAAcAAAPwAAPwAAPwAAPwAAPwAAPwAAPwAAPwAA
PwAAYgAAYgAAYgAAYgAAYgAAYgAAYgAAYgAANgAANgAANgAANgAANgAANgAANgAANgAAPAAAPAAA
PAAAPAAAPAAAPAAAPAAAPAAAPABLAABLAABLAABLAABLAABLAABLAABLAAAtAAAtAAAtAAAtAAAt
AAAtAAAtAAAtAAA8AAA8AAA8AAA8AAA8AAA8AAA8AAA8AAA8AAAgAAAgAAAgAAAgAAAgAAAgAAAg
AAAgAAA+AAA+AAA+AAA+AAA+AAA+AAA+AAA+AAA+AAAeAAAeAAAeAAAeAAAeAAAeAAAeAAAeAABN
AABNAABNAABNAABNAABNAABNAABNAAAADwAADwAADwAADwAADwAADwAADwAADwAADwAADwAADwAA
DwAADwAADwAADwAADwAADwAAXAAAXAAAXAAAXAAAXAAAXAAAXAAAXAAAZwAAZwAAZwAAZwAAZwAA
ZwAAZwAAZwAAZwAAgQAAgQAAgQAAgQAAgQAAgQAAgQAAgQAALAAALAAALAAALAAALAAALAAALAAA
LAAALP///////////////////////////////wA3AAA3AAA3AAA3AAA3AAA3AAA3AAA3AAD/AAD/
AAD/AAD/AAD/AAD/AAD/AAD/AACLAACLAACLAACLAACLAACLAACLAACLAACLAAAAYQAAYQAAYQAA
YQAAYQAAYQAAYQAAYQAAUwAAUwAAUwAAUwAAUwAAUwAAUwAAUwAAswAAswAAswAAswAAswAAswAA
swAAswAAswAkAAAkAAAkAAAkAAAkAAAkAAAkAAAkAAAAhwAAhwAAhwAAhwAAhwAAhwAAhwAAhwBY
AABYAABYAABYAABYAABYAABYAABYAABYAAC/AAC/AAC/AAC/AAC/AAC/AAC/AAC/AAAgAAAgAAAg
AAAgAAAgAAAgAAAgAAAgAAAgAAAALAAALAAALAAALAAALAAALAAALAAALAAAfwAAfwAAfwAAfwAA
fwAAfwAAfwAAfwA/AAA/AAA/AAA/AAA/AAA/AAA/AAA/AAA/AAAAegAAegAAegAAegAAegAAegAA
egAAegAAWwAAWwAAWwAAWwAAWwAAWwAAWwAAWwCeAACeAACeAACeAACeAACeAACeAACeAACeAAAM
AAAMAAAMAAAMAAAMAAAMAAAMAAAMAAAA3gAA3gAA3gAA3gAA3gAA3gAA3gAA3gAA3v//////////
/////////////////////wBUAABUAABUAABUAABUAABUAABUAABUAAAOAAAOAAAOAAAOAAAOAAAO
AAAOAAAOAACvAACvAACvAACvAACvAACvAACvAACvAACvAABbAABbAABbAABbAABbAABbAABbAABb
AAAAYwAAYwAAYwAAYwAAYwAAYwAAYwAAYwAANQAANQAANQAANQAANQAANQAANQAANQAANQAAqgAA
qgAAqgAAqgAAqgAAqgAAqgAAqgAAQAAAQAAAQAAAQAAAQAAAQAAAQAAAQAA5AAA5AAA5AAA5AAA5
AAA5AAA5AAA5AAA5AAA5AP///////////////////////////////////////wD/////////////
//////////////////////////////////////////////////////8DAwPd3d3////u7u5GRkb/
//9oaGjNzc3///+rq6v///8DAwPd3d3///////////////+8vLwlJSX/////////////////////
//////////////////////////////8AAAwAAAwAAAwAAAwAAAwAAAwAAAwAAAwAQwAAQwAAQwAA
QwAAQwAAQwAAQwAAQwAAFgAAFgAAFgAAFgAAFgAAFgAAFgAAFgAAFgAAADMAADMAADMAADMAADMA
ADMAADMAADMA/wAA/wAA/wAA/wAA/wAA/wAA/wAA/wAAWQAAWQAAWQAAWQAAWQAAWQAAWQAAWQAA
WQAATAAATAAATAAATAAATAAATAAATAAATAAAAH4AAH4AAH4AAH4AAH4AAH4AAH4AAH4AAPAAAPAA
APAAAPAAAPAAAPAAAPAAAPAAAPAAANgAANgAANgAANgAANgAANgAANgAANgAALUAALUAALUAALUA
ALUAALUAALUAALUAaQAAaQAAaQAAaQAAaQAAaQAAaQAAaQAAaQAAaQD/////////////////////
//////8AAJQAAJQAAJQAAJQAAJQAAJQAAJQAAJQAAOMAAOMAAOMAAOMAAOMAAOMAAOMAAOMAAOMA
AE0AAE0AAE0AAE0AAE0AAE0AAE0AAE0AALAAALAAALAAALAAALAAALAAALAAALAALQAALQAALQAA
LQAALQAALQAALQAALQAALQAAAAsAAAsAAAsAAAsAAAsAAAsAAAsAAAsAuQAAuQAAuQAAuQAAuQAA
uQAAuQAAuQAAuQAAggAAggAAggAAggAAggAAggAAggAAggAAKAAAKAAAKAAAKAAAKAAAKAAAKAAA
KAAAHAAAHAAAHAAAHAAAHAAAHAAAHAAAHAAAHAAAACEAACEAACEAACEAACEAACEAACEAACEAAAMA
AAMAAAMAAAMAAAMAAAMAAAMAAAMAAKYAAKYAAKYAAKYAAKYAAKYAAKYAAKYAAKYAALgAALgAALgA
ALgAALgAALgAALgAALgAAFoAAFoAAFoAAFoAAFoAAFoAAFoAAFoAOAAAOAAAOAAAOAAAOAAAOAAA
OAAAOAAAOAAAMgAAMgAAMgAAMgAAMgAAMgAAMgAAMgAA1wAA1wAA1wAA1wAA1wAA1wAA1wAA1wAA
3wAA3wAA3wAA3wAA3wAA3wAA3wAA3wAA3wAA4wAA4wAA4wAA4wAA4wAA4wAA4wAA4wAAIgAAIgAA
IgAAIgAAIgAAIgAAIgAAIgAAAIAAAIAAAIAAAIAAAIAAAIAAAIAAAIAAAIAABgAABgAABgAABgAA
BgAABgAABgAABgAAzgAAzgAAzgAAzgAAzgAAzgAAzgAAzgAAAA0AAA0AAA0AAA0AAA0AAA0AAA0A
AA0AAA0AHAAAHAAAHAAAHAAAHAAAHAAAHAAAHAAAHAD///////////////////////////////8A
AHIAAHIAAHIAAHIAAHIAAHIAAHIAAHIAAH8AAH8AAH8AAH8AAH8AAH8AAH8AAH8AAFoAAFoAAFoA
AFoAAFoAAFoAAFoAAFoAAFoAABQAABQAABQAABQAABQAABQAABQAABQAADMAADMAADMAADMAADMA
ADMAADMAADMAOQAAOQAAOQAAOQAAOQAAOQAAOQAAOQAAOQAAYgAAYgAAYgAAYgAAYgAAYgAAYgAA
YgAAwQAAwQAAwQAAwQAAwQAAwQAAwQAAwQAA1wAA1wAA1wAA1wAA1wAA1wAA1wAA1wAA1wAA/wAA
/wAA/wAA/wAA/wAA/wAA/wAA/wAAwgAAwgAAwgAAwgAAwgAAwgAAwgAAwgAAlgAAlgAAlgAAlgAA
lgAAlgAAlgAAlgAAlgAAbgAAbgAAbgAAbgAAbgAAbgAAbgAAbgAABQAABQAABQAABQAABQAABQAA
BQAABQAAAEMAAEMAAEMAAEMAAEMAAEMAAEMAAEMAAEMAADQAADQAADQAADQAADQAADQAADQAADQA
AK0AAK0AAK0AAK0AAK0AAK0AAK0AAK0AAIQAAIQAAIQAAIQAAIQAAIQAAIQAAIQAAIQAAMwAAMwA
AMwAAMwAAMwAAMwAAMwAAMwAAF0AAF0AAF0AAF0AAF0AAF0AAF0AAF0AAF0AGwAAGwAAGwAAGwAA
GwAAGwAAGwAAGwAABgAABgAABgAABgAABgAABgAABgAABgAAPwAAPwAAPwAAPwAAPwAAPwAAPwAA
PwAAPwAAXgAAXgAAXgAAXgAAXgAAXgAAXgAAXgAAewAAewAAewAAewAAewAAewAAewAAewAAWQAA
WQAAWQAAWQAAWQAAWQAAWQAAWQAAWQAAVgAAVgAAVgAAVgAAVgAAVgAAVgAAVgAAJwAAJwAAJwAA
JwAAJwAAJwAAJwAAJwAAAEkAAEkAAEkAAEkAAEkAAEkAAEkAAEkAAEkAAHsAAHsAAHsAAHsAAHsA
AHsAAHsAAHsAAHAAAHAAAHAAAHAAAHAAAHAAAHAAAHAAAD8AAD8AAD8AAD8AAD8AAD8AAD8AAD8A
AD8AAGIAAGIAAGIAAGIAAGIAAGIAAGIAAGIAADYAADYAADYAADYAADYAADYAADYAADYAADwAADwA
ADwAADwAADwAADwAADwAADwAADwASwAASwAASwAASwAASwAASwAASwAASwAALQAALQAALQAALQAA
LQAALQAALQAALQAAPAAAPAAAPAAAPAAAPAAAPAAAPAAAPAAAPAAAIAAAIAAAIAAAIAAAIAAAIAAA
IAAAIAAAPgAAPgAAPgAAPgAAPgAAPgAAPgAAPgAAPgAAHgAAHgAAHgAAHgAAHgAAHgAAHgAAHgAA
TQAATQAATQAATQAATQAATQAATQAATQAAAA8AAA8AAA8AAA8AAA8AAA8AAA8AAA8AAA8AAA8AAA8A
AA8AAA8AAA8AAA8AAA8AAA8AAFwAAFwAAFwAAFwAAFwAAFwAAFwAAFwAAGcAAGcAAGcAAGcAAGcA
AGcAAGcAAGcAAGcAAIEAAIEAAIEAAIEAAIEAAIEAAIEAAIEAACwAACwAACwAACwAACwAACwAACwA
ACwAACz///////////////////////////////8ANwAANwAANwAANwAANwAANwAANwAANwAA/wAA
/wAA/wAA/wAA/wAA/wAA/wAA/wAAiwAAiwAAiwAAiwAAiwAAiwAAiwAAiwAAiwAAAGEAAGEAAGEA
AGEAAGEAAGEAAGEAAGEAAFMAAFMAAFMAAFMAAFMAAFMAAFMAAFMAALMAALMAALMAALMAALMAALMA
ALMAALMAALMAJAAAJAAAJAAAJAAAJAAAJAAAJAAAJAAAAIcAAIcAAIcAAIcAAIcAAIcAAIcAAIcA
WAAAWAAAWAAAWAAAWAAAWAAAWAAAWAAAWAAAvwAAvwAAvwAAvwAAvwAAvwAAvwAAvwAAIAAAIAAA
IAAAIAAAIAAAIAAAIAAAIAAAIAAAACwAACwAACwAACwAACwAACwAACwAACwAAH8AAH8AAH8AAH8A
AH8AAH8AAH8AAH8APwAAPwAAPwAAPwAAPwAAPwAAPwAAPwAAPwAAAHoAAHoAAHoAAHoAAHoAAHoA
AHoAAHoAAFsAAFsAAFsAAFsAAFsAAFsAAFsAAFsAngAAngAAngAAngAAngAAngAAngAAngAAngAA
DAAADAAADAAADAAADAAADAAADAAADAAAAN4AAN4AAN4AAN4AAN4AAN4AAN4AAN4AAN7/////////
//////////////////////8AVAAAVAAAVAAAVAAAVAAAVAAAVAAAVAAADgAADgAADgAADgAADgAA
DgAADgAADgAArwAArwAArwAArwAArwAArwAArwAArwAArwAAWwAAWwAAWwAAWwAAWwAAWwAAWwAA
WwAAAGMAAGMAAGMAAGMAAGMAAGMAAGMAAGMAADUAADUAADUAADUAADUAADUAADUAADUAADUAAKoA
AKoAAKoAAKoAAKoAAKoAAKoAAKoAAEAAAEAAAEAAAEAAAEAAAEAAAEAAAEAAOQAAOQAAOQAAOQAA
OQAAOQAAOQAAOQAAOQAAOQD///////////////////////////////////////8A////////////
////////////////////////////////////////////////////////AwMD3d3d////eXl5////
////////aGho3d3d////////AwMD3d3d7u7uiYmJ////////vLy8JSUl////////////////////
////////////////////////////////AAAMAAAMAAAMAAAMAAAMAAAMAAAMAAAMAEMAAEMAAEMA
AEMAAEMAAEMAAEMAAEMAABYAABYAABYAABYAABYAABYAABYAABYAABYAAAAzAAAzAAAzAAAzAAAz
AAAzAAAzAAAzAP8AAP8AAP8AAP8AAP8AAP8AAP8AAP8AAFkAAFkAAFkAAFkAAFkAAFkAAFkAAFkA
AFkAAEwAAEwAAEwAAEwAAEwAAEwAAEwAAEwAAAB+AAB+AAB+AAB+AAB+AAB+AAB+AAB+AADwAADw
AADwAADwAADwAADwAADwAADwAADwAADYAADYAADYAADYAADYAADYAADYAADYAAC1AAC1AAC1AAC1
AAC1AAC1AAC1AAC1AGkAAGkAAGkAAGkAAGkAAGkAAGkAAGkAAGkAAGkA////////////////////
////////AACUAACUAACUAACUAACUAACUAACUAACUAADjAADjAADjAADjAADjAADjAADjAADjAADj
AABNAABNAABNAABNAABNAABNAABNAABNAACwAACwAACwAACwAACwAACwAACwAACwAC0AAC0AAC0A
AC0AAC0AAC0AAC0AAC0AAC0AAAALAAALAAALAAALAAALAAALAAALAAALALkAALkAALkAALkAALkA
ALkAALkAALkAALkAAIIAAIIAAIIAAIIAAIIAAIIAAIIAAIIAACgAACgAACgAACgAACgAACgAACgA
ACgAABwAABwAABwAABwAABwAABwAABwAABwAABwAAAAhAAAhAAAhAAAhAAAhAAAhAAAhAAAhAAAD
AAADAAADAAADAAADAAADAAADAAADAACmAACmAACmAACmAACmAACmAACmAACmAACmAAC4AAC4AAC4
AAC4AAC4AAC4AAC4AAC4AABaAABaAABaAABaAABaAABaAABaAABaADgAADgAADgAADgAADgAADgA
ADgAADgAADgAADIAADIAADIAADIAADIAADIAADIAADIAANcAANcAANcAANcAANcAANcAANcAANcA
AN8AAN8AAN8AAN8AAN8AAN8AAN8AAN8AAN8AAOMAAOMAAOMAAOMAAOMAAOMAAOMAAOMAACIAACIA
ACIAACIAACIAACIAACIAACIAAACAAACAAACAAACAAACAAACAAACAAACAAACAAAYAAAYAAAYAAAYA
AAYAAAYAAAYAAAYAAM4AAM4AAM4AAM4AAM4AAM4AAM4AAM4AAAANAAANAAANAAANAAANAAANAAAN
AAANAAANABwAABwAABwAABwAABwAABwAABwAABwAABwA////////////////////////////////
AAByAAByAAByAAByAAByAAByAAByAAByAAB/AAB/AAB/AAB/AAB/AAB/AAB/AAB/AABaAABaAABa
AABaAABaAABaAABaAABaAABaAAAUAAAUAAAUAAAUAAAUAAAUAAAUAAAUAAAzAAAzAAAzAAAzAAAz
AAAzAAAzAAAzADkAADkAADkAADkAADkAADkAADkAADkAADkAAGIAAGIAAGIAAGIAAGIAAGIAAGIA
AGIAAMEAAMEAAMEAAMEAAMEAAMEAAMEAAMEAANcAANcAANcAANcAANcAANcAANcAANcAANcAAP8A
AP8AAP8AAP8AAP8AAP8AAP8AAP8AAMIAAMIAAMIAAMIAAMIAAMIAAMIAAMIAAJYAAJYAAJYAAJYA
AJYAAJYAAJYAAJYAAJYAAG4AAG4AAG4AAG4AAG4AAG4AAG4AAG4AAAUAAAUAAAUAAAUAAAUAAAUA
AAUAAAUAAABDAABDAABDAABDAABDAABDAABDAABDAABDAAA0AAA0AAA0AAA0AAA0AAA0AAA0AAA0
AACtAACtAACtAACtAACtAACtAACtAACtAACEAACEAACEAACEAACEAACEAACEAACEAACEAADMAADM
AADMAADMAADMAADMAADMAADMAABdAABdAABdAABdAABdAABdAABdAABdAABdABsAABsAABsAABsA
ABsAABsAABsAABsAAAYAAAYAAAYAAAYAAAYAAAYAAAYAAAYAAD8AAD8AAD8AAD8AAD8AAD8AAD8A
AD8AAD8AAF4AAF4AAF4AAF4AAF4AAF4AAF4AAF4AAHsAAHsAAHsAAHsAAHsAAHsAAHsAAHsAAFkA
AFkAAFkAAFkAAFkAAFkAAFkAAFkAAFkAAFYAAFYAAFYAAFYAAFYAAFYAAFYAAFYAACcAACcAACcA
ACcAACcAACcAACcAACcAAABJAABJAABJAABJAABJAABJAABJAABJAABJAAB7AAB7AAB7AAB7AAB7
AAB7AAB7AAB7AABwAABwAABwAABwAABwAABwAABwAABwAAA/AAA/AAA/AAA/AAA/AAA/AAA/AAA/
AAA/AABiAABiAABiAABiAABiAABiAABiAABiAAA2AAA2AAA2AAA2AAA2AAA2AAA2AAA2AAA8AAA8
AAA8AAA8AAA8AAA8AAA8AAA8AAA8AEsAAEsAAEsAAEsAAEsAAEsAAEsAAEsAAC0AAC0AAC0AAC0A
AC0AAC0AAC0AAC0AADwAADwAADwAADwAADwAADwAADwAADwAADwAACAAACAAACAAACAAACAAACAA
ACAAACAAAD4AAD4AAD4AAD4AAD4AAD4AAD4AAD4AAD4AAB4AAB4AAB4AAB4AAB4AAB4AAB4AAB4A
AE0AAE0AAE0AAE0AAE0AAE0AAE0AAE0AAAAPAAAPAAAPAAAPAAAPAAAPAAAPAAAPAAAPAAAPAAAP
AAAPAAAPAAAPAAAPAAAPAAAPAABcAABcAABcAABcAABcAABcAABcAABcAABnAABnAABnAABnAABn
AABnAABnAABnAABnAACBAACBAACBAACBAACBAACBAACBAACBAAAsAAAsAAAsAAAsAAAsAAAsAAAs
AAAsAAAs////////////////////////////////ADcAADcAADcAADcAADcAADcAADcAADcAAP8A
AP8AAP8AAP8AAP8AAP8AAP8AAP8AAIsAAIsAAIsAAIsAAIsAAIsAAIsAAIsAAIsAAABhAABhAABh
AABhAABhAABhAABhAABhAABTAABTAABTAABTAABTAABTAABTAABTAACzAACzAACzAACzAACzAACz
AACzAACzAACzACQAACQAACQAACQAACQAACQAACQAACQAAACHAACHAACHAACHAACHAACHAACHAACH
AFgAAFgAAFgAAFgAAFgAAFgAAFgAAFgAAFgAAL8AAL8AAL8AAL8AAL8AAL8AAL8AAL8AACAAACAA
ACAAACAAACAAACAAACAAACAAACAAAAAsAAAsAAAsAAAsAAAsAAAsAAAsAAAsAAB/AAB/AAB/AAB/
AAB/AAB/AAB/AAB/AD8AAD8AAD8AAD8AAD8AAD8AAD8AAD8AAD8AAAB6AAB6AAB6AAB6AAB6AAB6
AAB6AAB6AABbAABbAABbAABbAABbAABbAABbAABbAJ4AAJ4AAJ4AAJ4AAJ4AAJ4AAJ4AAJ4AAJ4A
AAwAAAwAAAwAAAwAAAwAAAwAAAwAAAwAAADeAADeAADeAADeAADeAADeAADeAADeAADe////////
////////////////////////AFQAAFQAAFQAAFQAAFQAAFQAAFQAAFQAAA4AAA4AAA4AAA4AAA4A
AA4AAA4AAA4AAK8AAK8AAK8AAK8AAK8AAK8AAK8AAK8AAK8AAFsAAFsAAFsAAFsAAFsAAFsAAFsA
AFsAAABjAABjAABjAABjAABjAABjAABjAABjAAA1AAA1AAA1AAA1AAA1AAA1AAA1AAA1AAA1AACq
AACqAACqAACqAACqAACqAACqAACqAABAAABAAABAAABAAABAAABAAABAAABAADkAADkAADkAADkA
ADkAADkAADkAADkAADkAADkA////////////////////////////////////////AP//////////
/////////////////////////////////////////////////////////wMDAwMDAwMDAyUlJf//
/////////93d3TU1Nf///////wMDAwMDAwMDA4mJif///////7y8vCUlJf//////////////////
/////////////////////////////////wAADAAADAAADAAADAAADAAADAAADAAADABDAABDAABD
AABDAABDAABDAABDAABDAAAWAAAWAAAWAAAWAAAWAAAWAAAWAAAWAAAWAAAAMwAAMwAAMwAAMwAA
MwAAMwAAMwAAMwD/AAD/AAD/AAD/AAD/AAD/AAD/AAD/AABZAABZAABZAABZAABZAABZAABZAABZ
AABZAABMAABMAABMAABMAABMAABMAABMAABMAAAAfgAAfgAAfgAAfgAAfgAAfgAAfgAAfgAA8AAA
8AAA8AAA8AAA8AAA8AAA8AAA8AAA8AAA2AAA2AAA2AAA2AAA2AAA2AAA2AAA2AAAtQAAtQAAtQAA
tQAAtQAAtQAAtQAAtQBpAABpAABpAABpAABpAABpAABpAABpAABpAABpAP//////////////////
/////////wAAlAAAlAAAlAAAlAAAlAAAlAAAlAAAlAAA4wAA4wAA4wAA4wAA4wAA4wAA4wAA4wAA
4wAATQAATQAATQAATQAATQAATQAATQAATQAAsAAAsAAAsAAAsAAAsAAAsAAAsAAAsAAtAAAtAAAt
AAAtAAAtAAAtAAAtAAAtAAAtAAAACwAACwAACwAACwAACwAACwAACwAACwC5AAC5AAC5AAC5AAC5
AAC5AAC5AAC5AAC5AACCAACCAACCAACCAACCAACCAACCAACCAAAoAAAoAAAoAAAoAAAoAAAoAAAo
AAAoAAAcAAAcAAAcAAAcAAAcAAAcAAAcAAAcAAAcAAAAIQAAIQAAIQAAIQAAIQAAIQAAIQAAIQAA
AwAAAwAAAwAAAwAAAwAAAwAAAwAAAwAApgAApgAApgAApgAApgAApgAApgAApgAApgAAuAAAuAAA
uAAAuAAAuAAAuAAAuAAAuAAAWgAAWgAAWgAAWgAAWgAAWgAAWgAAWgA4AAA4AAA4AAA4AAA4AAA4
AAA4AAA4AAA4AAAyAAAyAAAyAAAyAAAyAAAyAAAyAAAyAADXAADXAADXAADXAADXAADXAADXAADX
AADfAADfAADfAADfAADfAADfAADfAADfAADfAADjAADjAADjAADjAADjAADjAADjAADjAAAiAAAi
AAAiAAAiAAAiAAAiAAAiAAAiAAAAgAAAgAAAgAAAgAAAgAAAgAAAgAAAgAAAgAAGAAAGAAAGAAAG
AAAGAAAGAAAGAAAGAADOAADOAADOAADOAADOAADOAADOAADOAAAADQAADQAADQAADQAADQAADQAA
DQAADQAADQAcAAAcAAAcAAAcAAAcAAAcAAAcAAAcAAAcAP//////////////////////////////
/wAAcgAAcgAAcgAAcgAAcgAAcgAAcgAAcgAAfwAAfwAAfwAAfwAAfwAAfwAAfwAAfwAAWgAAWgAA
WgAAWgAAWgAAWgAAWgAAWgAAWgAAFAAAFAAAFAAAFAAAFAAAFAAAFAAAFAAAMwAAMwAAMwAAMwAA
MwAAMwAAMwAAMwA5AAA5AAA5AAA5AAA5AAA5AAA5AAA5AAA5AABiAABiAABiAABiAABiAABiAABi
AABiAADBAADBAADBAADBAADBAADBAADBAADBAADXAADXAADXAADXAADXAADXAADXAADXAADXAAD/
AAD/AAD/AAD/AAD/AAD/AAD/AAD/AADCAADCAADCAADCAADCAADCAADCAADCAACWAACWAACWAACW
AACWAACWAACWAACWAACWAABuAABuAABuAABuAABuAABuAABuAABuAAAFAAAFAAAFAAAFAAAFAAAF
AAAFAAAFAAAAQwAAQwAAQwAAQwAAQwAAQwAAQwAAQwAAQwAANAAANAAANAAANAAANAAANAAANAAA
NAAArQAArQAArQAArQAArQAArQAArQAArQAAhAAAhAAAhAAAhAAAhAAAhAAAhAAAhAAAhAAAzAAA
zAAAzAAAzAAAzAAAzAAAzAAAzAAAXQAAXQAAXQAAXQAAXQAAXQAAXQAAXQAAXQAbAAAbAAAbAAAb
AAAbAAAbAAAbAAAbAAAGAAAGAAAGAAAGAAAGAAAGAAAGAAAGAAA/AAA/AAA/AAA/AAA/AAA/AAA/
AAA/AAA/AABeAABeAABeAABeAABeAABeAABeAABeAAB7AAB7AAB7AAB7AAB7AAB7AAB7AAB7AABZ
AABZAABZAABZAABZAABZAABZAABZAABZAABWAABWAABWAABWAABWAABWAABWAABWAAAnAAAnAAAn
AAAnAAAnAAAnAAAnAAAnAAAASQAASQAASQAASQAASQAASQAASQAASQAASQAAewAAewAAewAAewAA
ewAAewAAewAAewAAcAAAcAAAcAAAcAAAcAAAcAAAcAAAcAAAPwAAPwAAPwAAPwAAPwAAPwAAPwAA
PwAAPwAAYgAAYgAAYgAAYgAAYgAAYgAAYgAAYgAANgAANgAANgAANgAANgAANgAANgAANgAAPAAA
PAAAPAAAPAAAPAAAPAAAPAAAPAAAPABLAABLAABLAABLAABLAABLAABLAABLAAAtAAAtAAAtAAAt
AAAtAAAtAAAtAAAtAAA8AAA8AAA8AAA8AAA8AAA8AAA8AAA8AAA8AAAgAAAgAAAgAAAgAAAgAAAg
AAAgAAAgAAA+AAA+AAA+AAA+AAA+AAA+AAA+AAA+AAA+AAAeAAAeAAAeAAAeAAAeAAAeAAAeAAAe
AABNAABNAABNAABNAABNAABNAABNAABNAAAADwAADwAADwAADwAADwAADwAADwAADwAADwAADwAA
DwAADwAADwAADwAADwAADwAADwAAXAAAXAAAXAAAXAAAXAAAXAAAXAAAXAAAZwAAZwAAZwAAZwAA
ZwAAZwAAZwAAZwAAZwAAgQAAgQAAgQAAgQAAgQAAgQAAgQAAgQAALAAALAAALAAALAAALAAALAAA
LAAALAAALP///////////////////////////////wA3AAA3AAA3AAA3AAA3AAA3AAA3AAA3AAD/
AAD/AAD/AAD/AAD/AAD/AAD/AAD/AACLAACLAACLAACLAACLAACLAACLAACLAACLAAAAYQAAYQAA
YQAAYQAAYQAAYQAAYQAAYQAAUwAAUwAAUwAAUwAAUwAAUwAAUwAAUwAAswAAswAAswAAswAAswAA
swAAswAAswAAswAkAAAkAAAkAAAkAAAkAAAkAAAkAAAkAAAAhwAAhwAAhwAAhwAAhwAAhwAAhwAA
hwBYAABYAABYAABYAABYAABYAABYAABYAABYAAC/AAC/AAC/AAC/AAC/AAC/AAC/AAC/AAAgAAAg
AAAgAAAgAAAgAAAgAAAgAAAgAAAgAAAALAAALAAALAAALAAALAAALAAALAAALAAAfwAAfwAAfwAA
fwAAfwAAfwAAfwAAfwA/AAA/AAA/AAA/AAA/AAA/AAA/AAA/AAA/AAAAegAAegAAegAAegAAegAA
egAAegAAegAAWwAAWwAAWwAAWwAAWwAAWwAAWwAAWwCeAACeAACeAACeAACeAACeAACeAACeAACe
AAAMAAAMAAAMAAAMAAAMAAAMAAAMAAAMAAAA3gAA3gAA3gAA3gAA3gAA3gAA3gAA3gAA3v//////
/////////////////////////wBUAABUAABUAABUAABUAABUAABUAABUAAAOAAAOAAAOAAAOAAAO
AAAOAAAOAAAOAACvAACvAACvAACvAACvAACvAACvAACvAACvAABbAABbAABbAABbAABbAABbAABb
AABbAAAAYwAAYwAAYwAAYwAAYwAAYwAAYwAAYwAANQAANQAANQAANQAANQAANQAANQAANQAANQAA
qgAAqgAAqgAAqgAAqgAAqgAAqgAAqgAAQAAAQAAAQAAAQAAAQAAAQAAAQAAAQAA5AAA5AAA5AAA5
AAA5AAA5AAA5AAA5AAA5AAA5AP///////////////////////////////////////wD/////////
//////////////////////////////////////////////////////////8DAwPd3d3///95eXn/
//////////////8lJSXNzc3///8DAwPd3d3d3d2JiYn///////+8vLwlJSX/////////////////
//////////////////////////////////8AAAwAAAwAAAwAAAwAAAwAAAwAAAwAAAwAQwAAQwAA
QwAAQwAAQwAAQwAAQwAAQwAAFgAAFgAAFgAAFgAAFgAAFgAAFgAAFgAAFgAAADMAADMAADMAADMA
ADMAADMAADMAADMA/wAA/wAA/wAA/wAA/wAA/wAA/wAA/wAAWQAAWQAAWQAAWQAAWQAAWQAAWQAA
WQAAWQAATAAATAAATAAATAAATAAATAAATAAATAAAAH4AAH4AAH4AAH4AAH4AAH4AAH4AAH4AAPAA
APAAAPAAAPAAAPAAAPAAAPAAAPAAAPAAANgAANgAANgAANgAANgAANgAANgAANgAALUAALUAALUA
ALUAALUAALUAALUAALUAaQAAaQAAaQAAaQAAaQAAaQAAaQAAaQAAaQAAaQD/////////////////
//////////8AAJQAAJQAAJQAAJQAAJQAAJQAAJQAAJQAAOMAAOMAAOMAAOMAAOMAAOMAAOMAAOMA
AOMAAE0AAE0AAE0AAE0AAE0AAE0AAE0AAE0AALAAALAAALAAALAAALAAALAAALAAALAALQAALQAA
LQAALQAALQAALQAALQAALQAALQAAAAsAAAsAAAsAAAsAAAsAAAsAAAsAAAsAuQAAuQAAuQAAuQAA
uQAAuQAAuQAAuQAAuQAAggAAggAAggAAggAAggAAggAAggAAggAAKAAAKAAAKAAAKAAAKAAAKAAA
KAAAKAAAHAAAHAAAHAAAHAAAHAAAHAAAHAAAHAAAHAAAACEAACEAACEAACEAACEAACEAACEAACEA
AAMAAAMAAAMAAAMAAAMAAAMAAAMAAAMAAKYAAKYAAKYAAKYAAKYAAKYAAKYAAKYAAKYAALgAALgA
ALgAALgAALgAALgAALgAALgAAFoAAFoAAFoAAFoAAFoAAFoAAFoAAFoAOAAAOAAAOAAAOAAAOAAA
OAAAOAAAOAAAOAAAMgAAMgAAMgAAMgAAMgAAMgAAMgAAMgAA1wAA1wAA1wAA1wAA1wAA1wAA1wAA
1wAA3wAA3wAA3wAA3wAA3wAA3wAA3wAA3wAA3wAA4wAA4wAA4wAA4wAA4wAA4wAA4wAA4wAAIgAA
IgAAIgAAIgAAIgAAIgAAIgAAIgAAAIAAAIAAAIAAAIAAAIAAAIAAAIAAAIAAAIAABgAABgAABgAA
BgAABgAABgAABgAABgAAzgAAzgAAzgAAzgAAzgAAzgAAzgAAzgAAAA0AAA0AAA0AAA0AAA0AAA0A
AA0AAA0AAA0AHAAAHAAAHAAAHAAAHAAAHAAAHAAAHAAAHAD/////////////////////////////
//8AAHIAAHIAAHIAAHIAAHIAAHIAAHIAAHIAAH8AAH8AAH8AAH8AAH8AAH8AAH8AAH8AAFoAAFoA
AFoAAFoAAFoAAFoAAFoAAFoAAFoAABQAABQAABQAABQAABQAABQAABQAABQAADMAADMAADMAADMA
ADMAADMAADMAADMAOQAAOQAAOQAAOQAAOQAAOQAAOQAAOQAAOQAAYgAAYgAAYgAAYgAAYgAAYgAA
YgAAYgAAwQAAwQAAwQAAwQAAwQAAwQAAwQAAwQAA1wAA1wAA1wAA1wAA1wAA1wAA1wAA1wAA1wAA
/wAA/wAA/wAA/wAA/wAA/wAA/wAA/wAAwgAAwgAAwgAAwgAAwgAAwgAAwgAAwgAAlgAAlgAAlgAA
lgAAlgAAlgAAlgAAlgAAlgAAbgAAbgAAbgAAbgAAbgAAbgAAbgAAbgAABQAABQAABQAABQAABQAA
BQAABQAABQAAAEMAAEMAAEMAAEMAAEMAAEMAAEMAAEMAAEMAADQAADQAADQAADQAADQAADQAADQA
ADQAAK0AAK0AAK0AAK0AAK0AAK0AAK0AAK0AAIQAAIQAAIQAAIQAAIQAAIQAAIQAAIQAAIQAAMwA
AMwAAMwAAMwAAMwAAMwAAMwAAMwAAF0AAF0AAF0AAF0AAF0AAF0AAF0AAF0AAF0AGwAAGwAAGwAA
GwAAGwAAGwAAGwAAGwAABgAABgAABgAABgAABgAABgAABgAABgAAPwAAPwAAPwAAPwAAPwAAPwAA
PwAAPwAAPwAAXgAAXgAAXgAAXgAAXgAAXgAAXgAAXgAAewAAewAAewAAewAAewAAewAAewAAewAA
WQAAWQAAWQAAWQAAWQAAWQAAWQAAWQAAWQAAVgAAVgAAVgAAVgAAVgAAVgAAVgAAVgAAJwAAJwAA
JwAAJwAAJwAAJwAAJwAAJwAAAEkAAEkAAEkAAEkAAEkAAEkAAEkAAEkAAEkAAHsAAHsAAHsAAHsA
AHsAAHsAAHsAAHsAAHAAAHAAAHAAAHAAAHAAAHAAAHAAAHAAAD8AAD8AAD8AAD8AAD8AAD8AAD8A
AD8AAD8AAGIAAGIAAGIAAGIAAGIAAGIAAGIAAGIAADYAADYAADYAADYAADYAADYAADYAADYAADwA
ADwAADwAADwAADwAADwAADwAADwAADwASwAASwAASwAASwAASwAASwAASwAASwAALQAALQAALQAA
LQAALQAALQAALQAALQAAPAAAPAAAPAAAPAAAPAAAPAAAPAAAPAAAPAAAIAAAIAAAIAAAIAAAIAAA
IAAAIAAAIAAAPgAAPgAAPgAAPgAAPgAAPgAAPgAAPgAAPgAAHgAAHgAAHgAAHgAAHgAAHgAAHgAA
HgAATQAATQAATQAATQAATQAATQAATQAATQAAAA8AAA8AAA8AAA8AAA8AAA8AAA8AAA8AAA8AAA8A
AA8AAA8AAA8AAA8AAA8AAA8AAA8AAFwAAFwAAFwAAFwAAFwAAFwAAFwAAFwAAGcAAGcAAGcAAGcA
AGcAAGcAAGcAAGcAAGcAAIEAAIEAAIEAAIEAAIEAAIEAAIEAAIEAACwAACwAACwAACwAACwAACwA
ACwAACwAACz///////////////////////////////8ANwAANwAANwAANwAANwAANwAANwAANwAA
/wAA/wAA/wAA/wAA/wAA/wAA/wAA/wAAiwAAiwAAiwAAiwAAiwAAiwAAiwAAiwAAiwAAAGEAAGEA
AGEAAGEAAGEAAGEAAGEAAGEAAFMAAFMAAFMAAFMAAFMAAFMAAFMAAFMAALMAALMAALMAALMAALMA
ALMAALMAALMAALMAJAAAJAAAJAAAJAAAJAAAJAAAJAAAJAAAAIcAAIcAAIcAAIcAAIcAAIcAAIcA
AIcAWAAAWAAAWAAAWAAAWAAAWAAAWAAAWAAAWAAAvwAAvwAAvwAAvwAAvwAAvwAAvwAAvwAAIAAA
IAAAIAAAIAAAIAAAIAAAIAAAIAAAIAAAACwAACwAACwAACwAACwAACwAACwAACwAAH8AAH8AAH8A
AH8AAH8AAH8AAH8AAH8APwAAPwAAPwAAPwAAPwAAPwAAPwAAPwAAPwAAAHoAAHoAAHoAAHoAAHoA
AHoAAHoAAHoAAFsAAFsAAFsAAFsAAFsAAFsAAFsAAFsAngAAngAAngAAngAAngAAngAAngAAngAA
ngAADAAADAAADAAADAAADAAADAAADAAADAAAAN4AAN4AAN4AAN4AAN4AAN4AAN4AAN4AAN7/////
//////////////////////////8AVAAAVAAAVAAAVAAAVAAAVAAAVAAAVAAADgAADgAADgAADgAA
DgAADgAADgAADgAArwAArwAArwAArwAArwAArwAArwAArwAArwAAWwAAWwAAWwAAWwAAWwAAWwAA
WwAAWwAAAGMAAGMAAGMAAGMAAGMAAGMAAGMAAGMAADUAADUAADUAADUAADUAADUAADUAADUAADUA
AKoAAKoAAKoAAKoAAKoAAKoAAKoAAKoAAEAAAEAAAEAAAEAAAEAAAEAAAEAAAEAAOQAAOQAAOQAA
OQAAOQAAOQAAOQAAOQAAOQAAOQD///////////////////////////////////////8A////////
////////////////////////////////////////////////////////////AwMD3d3d////3d3d
iYmJeXl53d3dzc3NAwMDvLy8////AwMD3d3d////mpqaq6ur////vLy8JSUl////////////////
////////////////////////////////////AAAMAAAMAAAMAAAMAAAMAAAMAAAMAAAMAEMAAEMA
AEMAAEMAAEMAAEMAAEMAAEMAABYAABYAABYAABYAABYAABYAABYAABYAABYAAAAzAAAzAAAzAAAz
AAAzAAAzAAAzAAAzAP8AAP8AAP8AAP8AAP8AAP8AAP8AAP8AAFkAAFkAAFkAAFkAAFkAAFkAAFkA
AFkAAFkAAEwAAEwAAEwAAEwAAEwAAEwAAEwAAEwAAAB+AAB+AAB+AAB+AAB+AAB+AAB+AAB+AADw
AADwAADwAADwAADwAADwAADwAADwAADwAADYAADYAADYAADYAADYAADYAADYAADYAAC1AAC1AAC1
AAC1AAC1AAC1AAC1AAC1AGkAAGkAAGkAAGkAAGkAAGkAAGkAAGkAAGkAAGkA////////////////
////////////AACUAACUAACUAACUAACUAACUAACUAACUAADjAADjAADjAADjAADjAADjAADjAADj
AADjAABNAABNAABNAABNAABNAABNAABNAABNAACwAACwAACwAACwAACwAACwAACwAACwAC0AAC0A
AC0AAC0AAC0AAC0AAC0AAC0AAC0AAAALAAALAAALAAALAAALAAALAAALAAALALkAALkAALkAALkA
ALkAALkAALkAALkAALkAAIIAAIIAAIIAAIIAAIIAAIIAAIIAAIIAACgAACgAACgAACgAACgAACgA
ACgAACgAABwAABwAABwAABwAABwAABwAABwAABwAABwAAAAhAAAhAAAhAAAhAAAhAAAhAAAhAAAh
AAADAAADAAADAAADAAADAAADAAADAAADAACmAACmAACmAACmAACmAACmAACmAACmAACmAAC4AAC4
AAC4AAC4AAC4AAC4AAC4AAC4AABaAABaAABaAABaAABaAABaAABaAABaADgAADgAADgAADgAADgA
ADgAADgAADgAADgAADIAADIAADIAADIAADIAADIAADIAADIAANcAANcAANcAANcAANcAANcAANcA
ANcAAN8AAN8AAN8AAN8AAN8AAN8AAN8AAN8AAN8AAOMAAOMAAOMAAOMAAOMAAOMAAOMAAOMAACIA
ACIAACIAACIAACIAACIAACIAACIAAACAAACAAACAAACAAACAAACAAACAAACAAACAAAYAAAYAAAYA
AAYAAAYAAAYAAAYAAAYAAM4AAM4AAM4AAM4AAM4AAM4AAM4AAM4AAAANAAANAAANAAANAAANAAAN
AAANAAANAAANABwAABwAABwAABwAABwAABwAABwAABwAABwA////////////////////////////
////AAByAAByAAByAAByAAByAAByAAByAAByAAB/AAB/AAB/AAB/AAB/AAB/AAB/AAB/AABaAABa
AABaAABaAABaAABaAABaAABaAABaAAAUAAAUAAAUAAAUAAAUAAAUAAAUAAAUAAAzAAAzAAAzAAAz
AAAzAAAzAAAzAAAzADkAADkAADkAADkAADkAADkAADkAADkAADkAAGIAAGIAAGIAAGIAAGIAAGIA
AGIAAGIAAMEAAMEAAMEAAMEAAMEAAMEAAMEAAMEAANcAANcAANcAANcAANcAANcAANcAANcAANcA
AP8AAP8AAP8AAP8AAP8AAP8AAP8AAP8AAMIAAMIAAMIAAMIAAMIAAMIAAMIAAMIAAJYAAJYAAJYA
AJYAAJYAAJYAAJYAAJYAAJYAAG4AAG4AAG4AAG4AAG4AAG4AAG4AAG4AAAUAAAUAAAUAAAUAAAUA
AAUAAAUAAAUAAABDAABDAABDAABDAABDAABDAABDAABDAABDAAA0AAA0AAA0AAA0AAA0AAA0AAA0
AAA0AACtAACtAACtAACtAACtAACtAACtAACtAACEAACEAACEAACEAACEAACEAACEAACEAACEAADM
AADMAADMAADMAADMAADMAADMAADMAABdAABdAABdAABdAABdAABdAABdAABdAABdABsAABsAABsA
ABsAABsAABsAABsAABsAAAYAAAYAAAYAAAYAAAYAAAYAAAYAAAYAAD8AAD8AAD8AAD8AAD8AAD8A
AD8AAD8AAD8AAF4AAF4AAF4AAF4AAF4AAF4AAF4AAF4AAHsAAHsAAHsAAHsAAHsAAHsAAHsAAHsA
AFkAAFkAAFkAAFkAAFkAAFkAAFkAAFkAAFkAAFYAAFYAAFYAAFYAAFYAAFYAAFYAAFYAACcAACcA
ACcAACcAACcAACcAACcAACcAAABJAABJAABJAABJAABJAABJAABJAABJAABJAAB7AAB7AAB7AAB7
AAB7AAB7AAB7AAB7AABwAABwAABwAABwAABwAABwAABwAABwAAA/AAA/AAA/AAA/AAA/AAA/AAA/
AAA/AAA/AABiAABiAABiAABiAABiAABiAABiAABiAAA2AAA2AAA2AAA2AAA2AAA2AAA2AAA2AAA8
AAA8AAA8AAA8AAA8AAA8AAA8AAA8AAA8AEsAAEsAAEsAAEsAAEsAAEsAAEsAAEsAAC0AAC0AAC0A
AC0AAC0AAC0AAC0AAC0AADwAADwAADwAADwAADwAADwAADwAADwAADwAACAAACAAACAAACAAACAA
ACAAACAAACAAAD4AAD4AAD4AAD4AAD4AAD4AAD4AAD4AAD4AAB4AAB4AAB4AAB4AAB4AAB4AAB4A
AB4AAE0AAE0AAE0AAE0AAE0AAE0AAE0AAE0AAAAPAAAPAAAPAAAPAAAPAAAPAAAPAAAPAAAPAAAP
AAAPAAAPAAAPAAAPAAAPAAAPAAAPAABcAABcAABcAABcAABcAABcAABcAABcAABnAABnAABnAABn
AABnAABnAABnAABnAABnAACBAACBAACBAACBAACBAACBAACBAACBAAAsAAAsAAAsAAAsAAAsAAAs
AAAsAAAsAAAs////////////////////////////////ADcAADcAADcAADcAADcAADcAADcAADcA
AP8AAP8AAP8AAP8AAP8AAP8AAP8AAP8AAIsAAIsAAIsAAIsAAIsAAIsAAIsAAIsAAIsAAABhAABh
AABhAABhAABhAABhAABhAABhAABTAABTAABTAABTAABTAABTAABTAABTAACzAACzAACzAACzAACz
AACzAACzAACzAACzACQAACQAACQAACQAACQAACQAACQAACQAAACHAACHAACHAACHAACHAACHAACH
AACHAFgAAFgAAFgAAFgAAFgAAFgAAFgAAFgAAFgAAL8AAL8AAL8AAL8AAL8AAL8AAL8AAL8AACAA
ACAAACAAACAAACAAACAAACAAACAAACAAAAAsAAAsAAAsAAAsAAAsAAAsAAAsAAAsAAB/AAB/AAB/
AAB/AAB/AAB/AAB/AAB/AD8AAD8AAD8AAD8AAD8AAD8AAD8AAD8AAD8AAAB6AAB6AAB6AAB6AAB6
AAB6AAB6AAB6AABbAABbAABbAABbAABbAABbAABbAABbAJ4AAJ4AAJ4AAJ4AAJ4AAJ4AAJ4AAJ4A
AJ4AAAwAAAwAAAwAAAwAAAwAAAwAAAwAAAwAAADeAADeAADeAADeAADeAADeAADeAADeAADe////
////////////////////////////AFQAAFQAAFQAAFQAAFQAAFQAAFQAAFQAAA4AAA4AAA4AAA4A
AA4AAA4AAA4AAA4AAK8AAK8AAK8AAK8AAK8AAK8AAK8AAK8AAK8AAFsAAFsAAFsAAFsAAFsAAFsA
AFsAAFsAAABjAABjAABjAABjAABjAABjAABjAABjAAA1AAA1AAA1AAA1AAA1AAA1AAA1AAA1AAA1
AACqAACqAACqAACqAACqAACqAACqAACqAABAAABAAABAAABAAABAAABAAABAAABAADkAADkAADkA
ADkAADkAADkAADkAADkAADkAADkA////////////////////////////////////////AP//////
/////////////////////////////////////////////////////////yUlJQMDAwMDAwMDAwMD
A4mJic3NzSUlJQMDA2hoaP///wMDAwMDAwMDAwMDAwMDA7y8vM3NzQMDAyUlJf//////////////
/////////////////////////////////////wAADAAADAAADAAADAAADAAADAAADAAADABDAABD
AABDAABDAABDAABDAABDAABDAAAWAAAWAAAWAAAWAAAWAAAWAAAWAAAWAAAWAAAAMwAAMwAAMwAA
MwAAMwAAMwAAMwAAMwD/AAD/AAD/AAD/AAD/AAD/AAD/AAD/AABZAABZAABZAABZAABZAABZAABZ
AABZAABZAABMAABMAABMAABMAABMAABMAABMAABMAAAAfgAAfgAAfgAAfgAAfgAAfgAAfgAAfgAA
8AAA8AAA8AAA8AAA8AAA8AAA8AAA8AAA8AAA2AAA2AAA2AAA2AAA2AAA2AAA2AAA2AAAtQAAtQAA
tQAAtQAAtQAAtQAAtQAAtQBpAABpAABpAABpAABpAABpAABpAABpAABpAABpAP//////////////
/////////////wAAlAAAlAAAlAAAlAAAlAAAlAAAlAAAlAAA4wAA4wAA4wAA4wAA4wAA4wAA4wAA
4wAA4wAATQAATQAATQAATQAATQAATQAATQAATQAAsAAAsAAAsAAAsAAAsAAAsAAAsAAAsAAtAAAt
AAAtAAAtAAAtAAAtAAAtAAAtAAAtAAAACwAACwAACwAACwAACwAACwAACwAACwC5AAC5AAC5AAC5
AAC5AAC5AAC5AAC5AAC5AACCAACCAACCAACCAACCAACCAACCAACCAAAoAAAoAAAoAAAoAAAoAAAo
AAAoAAAoAAAcAAAcAAAcAAAcAAAcAAAcAAAcAAAcAAAcAAAAIQAAIQAAIQAAIQAAIQAAIQAAIQAA
IQAAAwAAAwAAAwAAAwAAAwAAAwAAAwAAAwAApgAApgAApgAApgAApgAApgAApgAApgAApgAAuAAA
uAAAuAAAuAAAuAAAuAAAuAAAuAAAWgAAWgAAWgAAWgAAWgAAWgAAWgAAWgA4AAA4AAA4AAA4AAA4
AAA4AAA4AAA4AAA4AAAyAAAyAAAyAAAyAAAyAAAyAAAyAAAyAADXAADXAADXAADXAADXAADXAADX
AADXAADfAADfAADfAADfAADfAADfAADfAADfAADfAADjAADjAADjAADjAADjAADjAADjAADjAAAi
AAAiAAAiAAAiAAAiAAAiAAAiAAAiAAAAgAAAgAAAgAAAgAAAgAAAgAAAgAAAgAAAgAAGAAAGAAAG
AAAGAAAGAAAGAAAGAAAGAADOAADOAADOAADOAADOAADOAADOAADOAAAADQAADQAADQAADQAADQAA
DQAADQAADQAADQAcAAAcAAAcAAAcAAAcAAAcAAAcAAAcAAAcAP//////////////////////////
/////wAAcgAAcgAAcgAAcgAAcgAAcgAAcgAAcgAAfwAAfwAAfwAAfwAAfwAAfwAAfwAAfwAAWgAA
WgAAWgAAWgAAWgAAWgAAWgAAWgAAWgAAFAAAFAAAFAAAFAAAFAAAFAAAFAAAFAAAMwAAMwAAMwAA
MwAAMwAAMwAAMwAAMwA5AAA5AAA5AAA5AAA5AAA5AAA5AAA5AAA5AABiAABiAABiAABiAABiAABi
AABiAABiAADBAADBAADBAADBAADBAADBAADBAADBAADXAADXAADXAADXAADXAADXAADXAADXAADX
AAD/AAD/AAD/AAD/AAD/AAD/AAD/AAD/AADCAADCAADCAADCAADCAADCAADCAADCAACWAACWAACW
AACWAACWAACWAACWAACWAACWAABuAABuAABuAABuAABuAABuAABuAABuAAAFAAAFAAAFAAAFAAAF
AAAFAAAFAAAFAAAAQwAAQwAAQwAAQwAAQwAAQwAAQwAAQwAAQwAANAAANAAANAAANAAANAAANAAA
NAAANAAArQAArQAArQAArQAArQAArQAArQAArQAAhAAAhAAAhAAAhAAAhAAAhAAAhAAAhAAAhAAA
zAAAzAAAzAAAzAAAzAAAzAAAzAAAzAAAXQAAXQAAXQAAXQAAXQAAXQAAXQAAXQAAXQAbAAAbAAAb
AAAbAAAbAAAbAAAbAAAbAAAGAAAGAAAGAAAGAAAGAAAGAAAGAAAGAAA/AAA/AAA/AAA/AAA/AAA/
AAA/AAA/AAA/AABeAABeAABeAABeAABeAABeAABeAABeAAB7AAB7AAB7AAB7AAB7AAB7AAB7AAB7
AABZAABZAABZAABZAABZAABZAABZAABZAABZAABWAABWAABWAABWAABWAABWAABWAABWAAAnAAAn
AAAnAAAnAAAnAAAnAAAnAAAnAAAASQAASQAASQAASQAASQAASQAASQAASQAASQAAewAAewAAewAA
ewAAewAAewAAewAAewAAcAAAcAAAcAAAcAAAcAAAcAAAcAAAcAAAPwAAPwAAPwAAPwAAPwAAPwAA
PwAAPwAAPwAAYgAAYgAAYgAAYgAAYgAAYgAAYgAAYgAANgAANgAANgAANgAANgAANgAANgAANgAA
PAAAPAAAPAAAPAAAPAAAPAAAPAAAPAAAPABLAABLAABLAABLAABLAABLAABLAABLAAAtAAAtAAAt
AAAtAAAtAAAtAAAtAAAtAAA8AAA8AAA8AAA8AAA8AAA8AAA8AAA8AAA8AAAgAAAgAAAgAAAgAAAg
AAAgAAAgAAAgAAA+AAA+AAA+AAA+AAA+AAA+AAA+AAA+AAA+AAAeAAAeAAAeAAAeAAAeAAAeAAAe
AAAeAABNAABNAABNAABNAABNAABNAABNAABNAAAADwAADwAADwAADwAADwAADwAADwAADwAADwAA
DwAADwAADwAADwAADwAADwAADwAADwAAXAAAXAAAXAAAXAAAXAAAXAAAXAAAXAAAZwAAZwAAZwAA
ZwAAZwAAZwAAZwAAZwAAZwAAgQAAgQAAgQAAgQAAgQAAgQAAgQAAgQAALAAALAAALAAALAAALAAA
LAAALAAALAAALP///////////////////////////////wA3AAA3AAA3AAA3AAA3AAA3AAA3AAA3
AAD/AAD/AAD/AAD/AAD/AAD/AAD/AAD/AACLAACLAACLAACLAACLAACLAACLAACLAACLAAAAYQAA
YQAAYQAAYQAAYQAAYQAAYQAAYQAAUwAAUwAAUwAAUwAAUwAAUwAAUwAAUwAAswAAswAAswAAswAA
swAAswAAswAAswAAswAkAAAkAAAkAAAkAAAkAAAkAAAkAAAkAAAAhwAAhwAAhwAAhwAAhwAAhwAA
hwAAhwBYAABYAABYAABYAABYAABYAABYAABYAABYAAC/AAC/AAC/AAC/AAC/AAC/AAC/AAC/AAAg
AAAgAAAgAAAgAAAgAAAgAAAgAAAgAAAgAAAALAAALAAALAAALAAALAAALAAALAAALAAAfwAAfwAA
fwAAfwAAfwAAfwAAfwAAfwA/AAA/AAA/AAA/AAA/AAA/AAA/AAA/AAA/AAAAegAAegAAegAAegAA
egAAegAAegAAegAAWwAAWwAAWwAAWwAAWwAAWwAAWwAAWwCeAACeAACeAACeAACeAACeAACeAACe
AACeAAAMAAAMAAAMAAAMAAAMAAAMAAAMAAAMAAAA3gAA3gAA3gAA3gAA3gAA3gAA3gAA3gAA3v//
/////////////////////////////wBUAABUAABUAABUAABUAABUAABUAABUAAAOAAAOAAAOAAAO
AAAOAAAOAAAOAAAOAACvAACvAACvAACvAACvAACvAACvAACvAACvAABbAABbAABbAABbAABbAABb
AABbAABbAAAAYwAAYwAAYwAAYwAAYwAAYwAAYwAAYwAANQAANQAANQAANQAANQAANQAANQAANQAA
NQAAqgAAqgAAqgAAqgAAqgAAqgAAqgAAqgAAQAAAQAAAQAAAQAAAQAAAQAAAQAAAQAA5AAA5AAA5
AAA5AAA5AAA5AAA5AAA5AAA5AAA5AP///////////////////////////////////////wD/////
////////////////////////////////////////////////////////////////////////////
////////////////////////////////////////////////////////////////////////////
//////////////////////////////////////8AAOEAAOEAAOEAAOEAAOEAAOEAAOEAAOEAAHwA
AHwAAHwAAHwAAHwAAHwAAHwAAHwAAEQAAEQAAEQAAEQAAEQAAEQAAEQAAEQAAEQAADoAADoAADoA
ADoAADoAADoAADoAADoANAAANAAANAAANAAANAAANAAANAAANAAABAAABAAABAAABAAABAAABAAA
BAAABAAABAAAEwAAEwAAEwAAEwAAEwAAEwAAEwAAEwAADAAADAAADAAADAAADAAADAAADAAADAAA
ewAAewAAewAAewAAewAAewAAewAAewAAewAAUwAAUwAAUwAAUwAAUwAAUwAAUwAAUwAAhwAAhwAA
hwAAhwAAhwAAhwAAhwAAhwAAdwAAdwAAdwAAdwAAdwAAdwAAdwAAdwAAdwAAdwD/////////////
//////////////8AAIIAAIIAAIIAAIIAAIIAAIIAAIIAAIIAAC4AAC4AAC4AAC4AAC4AAC4AAC4A
AC4AAC4AAL0AAL0AAL0AAL0AAL0AAL0AAL0AAL0AAB4AAB4AAB4AAB4AAB4AAB4AAB4AAB4AADIA
ADIAADIAADIAADIAADIAADIAADIAADIAIQAAIQAAIQAAIQAAIQAAIQAAIQAAIQAAKQAAKQAAKQAA
KQAAKQAAKQAAKQAAKQAAKQAAPAAAPAAAPAAAPAAAPAAAPAAAPAAAPAAAZwAAZwAAZwAAZwAAZwAA
ZwAAZwAAZwAAYgAAYgAAYgAAYgAAYgAAYgAAYgAAYgAAYgAAcgAAcgAAcgAAcgAAcgAAcgAAcgAA
cgAAABoAABoAABoAABoAABoAABoAABoAABoAAAoAAAoAAAoAAAoAAAoAAAoAAAoAAAoAAAoAABUA
ABUAABUAABUAABUAABUAABUAABUAAHIAAHIAAHIAAHIAAHIAAHIAAHIAAHIAADIAADIAADIAADIA
ADIAADIAADIAADIAADIAABkAABkAABkAABkAABkAABkAABkAABkAAA4AAA4AAA4AAA4AAA4AAA4A
AA4AAA4AFgAAFgAAFgAAFgAAFgAAFgAAFgAAFgAAFgAAWAAAWAAAWAAAWAAAWAAAWAAAWAAAWAAA
CgAACgAACgAACgAACgAACgAACgAACgAAAgAAAgAAAgAAAgAAAgAAAgAAAgAAAgAAAgAACgAACgAA
CgAACgAACgAACgAACgAACgAAGAAAGAAAGAAAGAAAGAAAGAAAGAAAGAAAABoAABoAABoAABoAABoA
ABoAABoAABoAABoAGgAAGgAAGgAAGgAAGgAAGgAAGgAAGgAAGgD/////////////////////////
//////8AAF0AAF0AAF0AAF0AAF0AAF0AAF0AAF0AAIcAAIcAAIcAAIcAAIcAAIcAAIcAAIcAAHMA
AHMAAHMAAHMAAHMAAHMAAHMAAHMAAHMAAF8AAF8AAF8AAF8AAF8AAF8AAF8AAF8AAFYAAFYAAFYA
AFYAAFYAAFYAAFYAAFYAADYAADYAADYAADYAADYAADYAADYAADYAADYAABsAABsAABsAABsAABsA
ABsAABsAABsAEAAAEAAAEAAAEAAAEAAAEAAAEAAAEAAAAgAAAgAAAgAAAgAAAgAAAgAAAgAAAgAA
AgAATQAATQAATQAATQAATQAATQAATQAATQAAWAAAWAAAWAAAWAAAWAAAWAAAWAAAWAAAagAAagAA
agAAagAAagAAagAAagAAagAAagAAVQAAVQAAVQAAVQAAVQAAVQAAVQAAVQAAJAAAJAAAJAAAJAAA
JAAAJAAAJAAAJAAAIgAAIgAAIgAAIgAAIgAAIgAAIgAAIgAAIgAAAB8AAB8AAB8AAB8AAB8AAB8A
AB8AAB8AAA4AAA4AAA4AAA4AAA4AAA4AAA4AAA4AAE4AAE4AAE4AAE4AAE4AAE4AAE4AAE4AAE4A
ACIAACIAACIAACIAACIAACIAACIAACIAACEAACEAACEAACEAACEAACEAACEAACEAACEAJQAAJQAA
JQAAJQAAJQAAJQAAJQAAJQAAABYAABYAABYAABYAABYAABYAABYAABYAFAAAFAAAFAAAFAAAFAAA
FAAAFAAAFAAAFAAAABcAABcAABcAABcAABcAABcAABcAABcAAAAAAAAAAAAAAAAAAAAAAAAAAAAA
AAAAMAAAMAAAMAAAMAAAMAAAMAAAMAAAMAAAMAAAiAAAiAAAiAAAiAAAiAAAiAAAiAAAiAAAlwAA
lwAAlwAAlwAAlwAAlwAAlwAAlwAAEQAAEQAAEQAAEQAAEQAAEQAAEQAAEQAAEQAADAAADAAADAAA
DAAADAAADAAADAAADAAAAAwAAAwAAAwAAAwAAAwAAAwAAAwAAAwAADkAADkAADkAADkAADkAADkA
ADkAADkAADkAAC0AAC0AAC0AAC0AAC0AAC0AAC0AAC0AABkAABkAABkAABkAABkAABkAABkAABkA
EwAAEwAAEwAAEwAAEwAAEwAAEwAAEwAAEwAAAAAAAAAAAAAAAAAAAAAAAAAAAAAAAAAAKgAAKgAA
KgAAKgAAKgAAKgAAKgAAKgAAGAAAGAAAGAAAGAAAGAAAGAAAGAAAGAAAGAAAAAAAAAAAAAAAAAAA
AAAAAAAAAAAAAAAANQAANQAANQAANQAANQAANQAANQAANQAANQAAAAAAAAAAAAAAAAAAAAAAAAAA
AAAAAAAAGwAAGwAAGwAAGwAAGwAAGwAAGwAAGwAANAAANAAANAAANAAANAAANAAANAAANAAANAAA
AAEAAAEAAAEAAAEAAAEAAAEAAAEAAAEAAB0AAB0AAB0AAB0AAB0AAB0AAB0AAB0ABQAABQAABQAA
BQAABQAABQAABQAABQAABQAAACQAACQAACQAACQAACQAACQAACQAACQAFgAAFgAAFgAAFgAAFgAA
FgAAFgAAFgAAFgD///////////////////////////////8AqAAAqAAAqAAAqAAAqAAAqAAAqAAA
qAAAIQAAIQAAIQAAIQAAIQAAIQAAIQAAIQAAKQAAKQAAKQAAKQAAKQAAKQAAKQAAKQAAKQAAgQAA
gQAAgQAAgQAAgQAAgQAAgQAAgQAACgAACgAACgAACgAACgAACgAACgAACgAAAAgAAAgAAAgAAAgA
AAgAAAgAAAgAAAgAAAgAACcAACcAACcAACcAACcAACcAACcAACcAABYAABYAABYAABYAABYAABYA
ABYAABYAACkAACkAACkAACkAACkAACkAACkAACkAACkANQAANQAANQAANQAANQAANQAANQAANQAA
AB8AAB8AAB8AAB8AAB8AAB8AAB8AAB8AAB8AOQAAOQAAOQAAOQAAOQAAOQAAOQAAOQAAMQAAMQAA
MQAAMQAAMQAAMQAAMQAAMQAALAAALAAALAAALAAALAAALAAALAAALAAALAAAABMAABMAABMAABMA
ABMAABMAABMAABMAAAkAAAkAAAkAAAkAAAkAAAkAAAkAAAkAAAwAAAwAAAwAAAwAAAwAAAwAAAwA
AAwAAAwAADYAADYAADYAADYAADYAADYAADYAADYAAFoAAFoAAFoAAFoAAFoAAFoAAFoAAFoAAFr/
//////////////////////////////8AAC4AAC4AAC4AAC4AAC4AAC4AAC4AAC4AAE8AAE8AAE8A
AE8AAE8AAE8AAE8AAE8AFwAAFwAAFwAAFwAAFwAAFwAAFwAAFwAAFwAAABAAABAAABAAABAAABAA
ABAAABAAABAAACwAACwAACwAACwAACwAACwAACwAACwAHQAAHQAAHQAAHQAAHQAAHQAAHQAAHQAA
HQAAHwAAHwAAHwAAHwAAHwAAHwAAHwAAHwAAAAAAAAAAAAAAAAAAAAAAAAAAAAAAAAAAFAAAFAAA
FAAAFAAAFAAAFAAAFAAAFAAAFAAAFAD///////////////////////////////////////8A////
////////////////////////////////////////////AwMDAwMDAwMDAwMDFBQUiYmJ////aGho
AwMDAwMDvLy8aGhoAwMDAwMDiYmJAwMDAwMDaGho////////AwMDAwMDAwMD////iYmJAwMDJSUl
////////////////////////////////////////AADhAADhAADhAADhAADhAADhAADhAADhAAB8
AAB8AAB8AAB8AAB8AAB8AAB8AAB8AABEAABEAABEAABEAABEAABEAABEAABEAABEAAA6AAA6AAA6
AAA6AAA6AAA6AAA6AAA6ADQAADQAADQAADQAADQAADQAADQAADQAAAQAAAQAAAQAAAQAAAQAAAQA
AAQAAAQAAAQAABMAABMAABMAABMAABMAABMAABMAABMAAAwAAAwAAAwAAAwAAAwAAAwAAAwAAAwA
AHsAAHsAAHsAAHsAAHsAAHsAAHsAAHsAAHsAAFMAAFMAAFMAAFMAAFMAAFMAAFMAAFMAAIcAAIcA
AIcAAIcAAIcAAIcAAIcAAIcAAHcAAHcAAHcAAHcAAHcAAHcAAHcAAHcAAHcAAHcA////////////
////////////////AACCAACCAACCAACCAACCAACCAACCAACCAAAuAAAuAAAuAAAuAAAuAAAuAAAu
AAAuAAAuAAC9AAC9AAC9AAC9AAC9AAC9AAC9AAC9AAAeAAAeAAAeAAAeAAAeAAAeAAAeAAAeAAAy
AAAyAAAyAAAyAAAyAAAyAAAyAAAyAAAyACEAACEAACEAACEAACEAACEAACEAACEAACkAACkAACkA
ACkAACkAACkAACkAACkAACkAADwAADwAADwAADwAADwAADwAADwAADwAAGcAAGcAAGcAAGcAAGcA
AGcAAGcAAGcAAGIAAGIAAGIAAGIAAGIAAGIAAGIAAGIAAGIAAHIAAHIAAHIAAHIAAHIAAHIAAHIA
AHIAAAAaAAAaAAAaAAAaAAAaAAAaAAAaAAAaAAAKAAAKAAAKAAAKAAAKAAAKAAAKAAAKAAAKAAAV
AAAVAAAVAAAVAAAVAAAVAAAVAAAVAAByAAByAAByAAByAAByAAByAAByAAByAAAyAAAyAAAyAAAy
AAAyAAAyAAAyAAAyAAAyAAAZAAAZAAAZAAAZAAAZAAAZAAAZAAAZAAAOAAAOAAAOAAAOAAAOAAAO
AAAOAAAOABYAABYAABYAABYAABYAABYAABYAABYAABYAAFgAAFgAAFgAAFgAAFgAAFgAAFgAAFgA
AAoAAAoAAAoAAAoAAAoAAAoAAAoAAAoAAAIAAAIAAAIAAAIAAAIAAAIAAAIAAAIAAAIAAAoAAAoA
AAoAAAoAAAoAAAoAAAoAAAoAABgAABgAABgAABgAABgAABgAABgAABgAAAAaAAAaAAAaAAAaAAAa
AAAaAAAaAAAaAAAaABoAABoAABoAABoAABoAABoAABoAABoAABoA////////////////////////
////////AABdAABdAABdAABdAABdAABdAABdAABdAACHAACHAACHAACHAACHAACHAACHAACHAABz
AABzAABzAABzAABzAABzAABzAABzAABzAABfAABfAABfAABfAABfAABfAABfAABfAABWAABWAABW
AABWAABWAABWAABWAABWAAA2AAA2AAA2AAA2AAA2AAA2AAA2AAA2AAA2AAAbAAAbAAAbAAAbAAAb
AAAbAAAbAAAbABAAABAAABAAABAAABAAABAAABAAABAAAAIAAAIAAAIAAAIAAAIAAAIAAAIAAAIA
AAIAAE0AAE0AAE0AAE0AAE0AAE0AAE0AAE0AAFgAAFgAAFgAAFgAAFgAAFgAAFgAAFgAAGoAAGoA
AGoAAGoAAGoAAGoAAGoAAGoAAGoAAFUAAFUAAFUAAFUAAFUAAFUAAFUAAFUAACQAACQAACQAACQA
ACQAACQAACQAACQAACIAACIAACIAACIAACIAACIAACIAACIAACIAAAAfAAAfAAAfAAAfAAAfAAAf
AAAfAAAfAAAOAAAOAAAOAAAOAAAOAAAOAAAOAAAOAABOAABOAABOAABOAABOAABOAABOAABOAABO
AAAiAAAiAAAiAAAiAAAiAAAiAAAiAAAiAAAhAAAhAAAhAAAhAAAhAAAhAAAhAAAhAAAhACUAACUA
ACUAACUAACUAACUAACUAACUAAAAWAAAWAAAWAAAWAAAWAAAWAAAWAAAWABQAABQAABQAABQAABQA
ABQAABQAABQAABQAAAAXAAAXAAAXAAAXAAAXAAAXAAAXAAAXAAAAAAAAAAAAAAAAAAAAAAAAAAAA
AAAAADAAADAAADAAADAAADAAADAAADAAADAAADAAAIgAAIgAAIgAAIgAAIgAAIgAAIgAAIgAAJcA
AJcAAJcAAJcAAJcAAJcAAJcAAJcAABEAABEAABEAABEAABEAABEAABEAABEAABEAAAwAAAwAAAwA
AAwAAAwAAAwAAAwAAAwAAAAMAAAMAAAMAAAMAAAMAAAMAAAMAAAMAAA5AAA5AAA5AAA5AAA5AAA5
AAA5AAA5AAA5AAAtAAAtAAAtAAAtAAAtAAAtAAAtAAAtAAAZAAAZAAAZAAAZAAAZAAAZAAAZAAAZ
ABMAABMAABMAABMAABMAABMAABMAABMAABMAAAAAAAAAAAAAAAAAAAAAAAAAAAAAAAAAACoAACoA
ACoAACoAACoAACoAACoAACoAABgAABgAABgAABgAABgAABgAABgAABgAABgAAAAAAAAAAAAAAAAA
AAAAAAAAAAAAAAAAADUAADUAADUAADUAADUAADUAADUAADUAADUAAAAAAAAAAAAAAAAAAAAAAAAA
AAAAAAAAABsAABsAABsAABsAABsAABsAABsAABsAADQAADQAADQAADQAADQAADQAADQAADQAADQA
AAABAAABAAABAAABAAABAAABAAABAAABAAAdAAAdAAAdAAAdAAAdAAAdAAAdAAAdAAUAAAUAAAUA
AAUAAAUAAAUAAAUAAAUAAAUAAAAkAAAkAAAkAAAkAAAkAAAkAAAkAAAkABYAABYAABYAABYAABYA
ABYAABYAABYAABYA////////////////////////////////AKgAAKgAAKgAAKgAAKgAAKgAAKgA
AKgAACEAACEAACEAACEAACEAACEAACEAACEAACkAACkAACkAACkAACkAACkAACkAACkAACkAAIEA
AIEAAIEAAIEAAIEAAIEAAIEAAIEAAAoAAAoAAAoAAAoAAAoAAAoAAAoAAAoAAAAIAAAIAAAIAAAI
AAAIAAAIAAAIAAAIAAAIAAAnAAAnAAAnAAAnAAAnAAAnAAAnAAAnAAAWAAAWAAAWAAAWAAAWAAAW
AAAWAAAWAAApAAApAAApAAApAAApAAApAAApAAApAAApADUAADUAADUAADUAADUAADUAADUAADUA
AAAfAAAfAAAfAAAfAAAfAAAfAAAfAAAfAAAfADkAADkAADkAADkAADkAADkAADkAADkAADEAADEA
ADEAADEAADEAADEAADEAADEAACwAACwAACwAACwAACwAACwAACwAACwAACwAAAATAAATAAATAAAT
AAATAAATAAATAAATAAAJAAAJAAAJAAAJAAAJAAAJAAAJAAAJAAAMAAAMAAAMAAAMAAAMAAAMAAAM
AAAMAAAMAAA2AAA2AAA2AAA2AAA2AAA2AAA2AAA2AABaAABaAABaAABaAABaAABaAABaAABaAABa
////////////////////////////////AAAuAAAuAAAuAAAuAAAuAAAuAAAuAAAuAABPAABPAABP
AABPAABPAABPAABPAABPABcAABcAABcAABcAABcAABcAABcAABcAABcAAAAQAAAQAAAQAAAQAAAQ
AAAQAAAQAAAQAAAsAAAsAAAsAAAsAAAsAAAsAAAsAAAsAB0AAB0AAB0AAB0AAB0AAB0AAB0AAB0A
AB0AAB8AAB8AAB8AAB8AAB8AAB8AAB8AAB8AAAAAAAAAAAAAAAAAAAAAAAAAAAAAAAAAABQAABQA
ABQAABQAABQAABQAABQAABQAABQAABQA////////////////////////////////////////AP//
/////////////////////////////////////////////////wMDA93d3f///4mJiQMDA4mJif//
/0ZGRpqamv///////2hoaJqamv///4mJiWhoaP///////////////wMDA93d3d3d3RQUFN3d3f//
/////////////////////////////////////////wAA4QAA4QAA4QAA4QAA4QAA4QAA4QAA4QAA
fAAAfAAAfAAAfAAAfAAAfAAAfAAAfAAARAAARAAARAAARAAARAAARAAARAAARAAARAAAOgAAOgAA
OgAAOgAAOgAAOgAAOgAAOgA0AAA0AAA0AAA0AAA0AAA0AAA0AAA0AAAEAAAEAAAEAAAEAAAEAAAE
AAAEAAAEAAAEAAATAAATAAATAAATAAATAAATAAATAAATAAAMAAAMAAAMAAAMAAAMAAAMAAAMAAAM
AAB7AAB7AAB7AAB7AAB7AAB7AAB7AAB7AAB7AABTAABTAABTAABTAABTAABTAABTAABTAACHAACH
AACHAACHAACHAACHAACHAACHAAB3AAB3AAB3AAB3AAB3AAB3AAB3AAB3AAB3AAB3AP//////////
/////////////////wAAggAAggAAggAAggAAggAAggAAggAAggAALgAALgAALgAALgAALgAALgAA
LgAALgAALgAAvQAAvQAAvQAAvQAAvQAAvQAAvQAAvQAAHgAAHgAAHgAAHgAAHgAAHgAAHgAAHgAA
MgAAMgAAMgAAMgAAMgAAMgAAMgAAMgAAMgAhAAAhAAAhAAAhAAAhAAAhAAAhAAAhAAApAAApAAAp
AAApAAApAAApAAApAAApAAApAAA8AAA8AAA8AAA8AAA8AAA8AAA8AAA8AABnAABnAABnAABnAABn
AABnAABnAABnAABiAABiAABiAABiAABiAABiAABiAABiAABiAAByAAByAAByAAByAAByAAByAABy
AAByAAAAGgAAGgAAGgAAGgAAGgAAGgAAGgAAGgAACgAACgAACgAACgAACgAACgAACgAACgAACgAA
FQAAFQAAFQAAFQAAFQAAFQAAFQAAFQAAcgAAcgAAcgAAcgAAcgAAcgAAcgAAcgAAMgAAMgAAMgAA
MgAAMgAAMgAAMgAAMgAAMgAAGQAAGQAAGQAAGQAAGQAAGQAAGQAAGQAADgAADgAADgAADgAADgAA
DgAADgAADgAWAAAWAAAWAAAWAAAWAAAWAAAWAAAWAAAWAABYAABYAABYAABYAABYAABYAABYAABY
AAAKAAAKAAAKAAAKAAAKAAAKAAAKAAAKAAACAAACAAACAAACAAACAAACAAACAAACAAACAAAKAAAK
AAAKAAAKAAAKAAAKAAAKAAAKAAAYAAAYAAAYAAAYAAAYAAAYAAAYAAAYAAAAGgAAGgAAGgAAGgAA
GgAAGgAAGgAAGgAAGgAaAAAaAAAaAAAaAAAaAAAaAAAaAAAaAAAaAP//////////////////////
/////////wAAXQAAXQAAXQAAXQAAXQAAXQAAXQAAXQAAhwAAhwAAhwAAhwAAhwAAhwAAhwAAhwAA
cwAAcwAAcwAAcwAAcwAAcwAAcwAAcwAAcwAAXwAAXwAAXwAAXwAAXwAAXwAAXwAAXwAAVgAAVgAA
VgAAVgAAVgAAVgAAVgAAVgAANgAANgAANgAANgAANgAANgAANgAANgAANgAAGwAAGwAAGwAAGwAA
GwAAGwAAGwAAGwAQAAAQAAAQAAAQAAAQAAAQAAAQAAAQAAACAAACAAACAAACAAACAAACAAACAAAC
AAACAABNAABNAABNAABNAABNAABNAABNAABNAABYAABYAABYAABYAABYAABYAABYAABYAABqAABq
AABqAABqAABqAABqAABqAABqAABqAABVAABVAABVAABVAABVAABVAABVAABVAAAkAAAkAAAkAAAk
AAAkAAAkAAAkAAAkAAAiAAAiAAAiAAAiAAAiAAAiAAAiAAAiAAAiAAAAHwAAHwAAHwAAHwAAHwAA
HwAAHwAAHwAADgAADgAADgAADgAADgAADgAADgAADgAATgAATgAATgAATgAATgAATgAATgAATgAA
TgAAIgAAIgAAIgAAIgAAIgAAIgAAIgAAIgAAIQAAIQAAIQAAIQAAIQAAIQAAIQAAIQAAIQAlAAAl
AAAlAAAlAAAlAAAlAAAlAAAlAAAAFgAAFgAAFgAAFgAAFgAAFgAAFgAAFgAUAAAUAAAUAAAUAAAU
AAAUAAAUAAAUAAAUAAAAFwAAFwAAFwAAFwAAFwAAFwAAFwAAFwAAAAAAAAAAAAAAAAAAAAAAAAAA
AAAAAAAwAAAwAAAwAAAwAAAwAAAwAAAwAAAwAAAwAACIAACIAACIAACIAACIAACIAACIAACIAACX
AACXAACXAACXAACXAACXAACXAACXAAARAAARAAARAAARAAARAAARAAARAAARAAARAAAMAAAMAAAM
AAAMAAAMAAAMAAAMAAAMAAAADAAADAAADAAADAAADAAADAAADAAADAAAOQAAOQAAOQAAOQAAOQAA
OQAAOQAAOQAAOQAALQAALQAALQAALQAALQAALQAALQAALQAAGQAAGQAAGQAAGQAAGQAAGQAAGQAA
GQATAAATAAATAAATAAATAAATAAATAAATAAATAAAAAAAAAAAAAAAAAAAAAAAAAAAAAAAAAAAqAAAq
AAAqAAAqAAAqAAAqAAAqAAAqAAAYAAAYAAAYAAAYAAAYAAAYAAAYAAAYAAAYAAAAAAAAAAAAAAAA
AAAAAAAAAAAAAAAAAAA1AAA1AAA1AAA1AAA1AAA1AAA1AAA1AAA1AAAAAAAAAAAAAAAAAAAAAAAA
AAAAAAAAAAAbAAAbAAAbAAAbAAAbAAAbAAAbAAAbAAA0AAA0AAA0AAA0AAA0AAA0AAA0AAA0AAA0
AAAAAQAAAQAAAQAAAQAAAQAAAQAAAQAAAQAAHQAAHQAAHQAAHQAAHQAAHQAAHQAAHQAFAAAFAAAF
AAAFAAAFAAAFAAAFAAAFAAAFAAAAJAAAJAAAJAAAJAAAJAAAJAAAJAAAJAAWAAAWAAAWAAAWAAAW
AAAWAAAWAAAWAAAWAP///////////////////////////////wCoAACoAACoAACoAACoAACoAACo
AACoAAAhAAAhAAAhAAAhAAAhAAAhAAAhAAAhAAApAAApAAApAAApAAApAAApAAApAAApAAApAACB
AACBAACBAACBAACBAACBAACBAACBAAAKAAAKAAAKAAAKAAAKAAAKAAAKAAAKAAAACAAACAAACAAA
CAAACAAACAAACAAACAAACAAAJwAAJwAAJwAAJwAAJwAAJwAAJwAAJwAAFgAAFgAAFgAAFgAAFgAA
FgAAFgAAFgAAKQAAKQAAKQAAKQAAKQAAKQAAKQAAKQAAKQA1AAA1AAA1AAA1AAA1AAA1AAA1AAA1
AAAAHwAAHwAAHwAAHwAAHwAAHwAAHwAAHwAAHwA5AAA5AAA5AAA5AAA5AAA5AAA5AAA5AAAxAAAx
AAAxAAAxAAAxAAAxAAAxAAAxAAAsAAAsAAAsAAAsAAAsAAAsAAAsAAAsAAAsAAAAEwAAEwAAEwAA
EwAAEwAAEwAAEwAAEwAACQAACQAACQAACQAACQAACQAACQAACQAADAAADAAADAAADAAADAAADAAA
DAAADAAADAAANgAANgAANgAANgAANgAANgAANgAANgAAWgAAWgAAWgAAWgAAWgAAWgAAWgAAWgAA
Wv///////////////////////////////wAALgAALgAALgAALgAALgAALgAALgAALgAATwAATwAA
TwAATwAATwAATwAATwAATwAXAAAXAAAXAAAXAAAXAAAXAAAXAAAXAAAXAAAAEAAAEAAAEAAAEAAA
EAAAEAAAEAAAEAAALAAALAAALAAALAAALAAALAAALAAALAAdAAAdAAAdAAAdAAAdAAAdAAAdAAAd
AAAdAAAfAAAfAAAfAAAfAAAfAAAfAAAfAAAfAAAAAAAAAAAAAAAAAAAAAAAAAAAAAAAAAAAUAAAU
AAAUAAAUAAAUAAAUAAAUAAAUAAAUAAAUAP///////////////////////////////////////wD/
//////////////////////////////////////////////////8DAwPd3d3///////95eXk1NTX/
//9GRkaampr///////9oaGiampr///+JiYloaGj///95eXn///////8DAwPd3d01NTWrq6v/////
//////////////////////////////////////////8AAOEAAOEAAOEAAOEAAOEAAOEAAOEAAOEA
AHwAAHwAAHwAAHwAAHwAAHwAAHwAAHwAAEQAAEQAAEQAAEQAAEQAAEQAAEQAAEQAAEQAADoAADoA
ADoAADoAADoAADoAADoAADoANAAANAAANAAANAAANAAANAAANAAANAAABAAABAAABAAABAAABAAA
BAAABAAABAAABAAAEwAAEwAAEwAAEwAAEwAAEwAAEwAAEwAADAAADAAADAAADAAADAAADAAADAAA
DAAAewAAewAAewAAewAAewAAewAAewAAewAAewAAUwAAUwAAUwAAUwAAUwAAUwAAUwAAUwAAhwAA
hwAAhwAAhwAAhwAAhwAAhwAAhwAAdwAAdwAAdwAAdwAAdwAAdwAAdwAAdwAAdwAAdwD/////////
//////////////////8AAIIAAIIAAIIAAIIAAIIAAIIAAIIAAIIAAC4AAC4AAC4AAC4AAC4AAC4A
AC4AAC4AAC4AAL0AAL0AAL0AAL0AAL0AAL0AAL0AAL0AAB4AAB4AAB4AAB4AAB4AAB4AAB4AAB4A
ADIAADIAADIAADIAADIAADIAADIAADIAADIAIQAAIQAAIQAAIQAAIQAAIQAAIQAAIQAAKQAAKQAA
KQAAKQAAKQAAKQAAKQAAKQAAKQAAPAAAPAAAPAAAPAAAPAAAPAAAPAAAPAAAZwAAZwAAZwAAZwAA
ZwAAZwAAZwAAZwAAYgAAYgAAYgAAYgAAYgAAYgAAYgAAYgAAYgAAcgAAcgAAcgAAcgAAcgAAcgAA
cgAAcgAAABoAABoAABoAABoAABoAABoAABoAABoAAAoAAAoAAAoAAAoAAAoAAAoAAAoAAAoAAAoA
ABUAABUAABUAABUAABUAABUAABUAABUAAHIAAHIAAHIAAHIAAHIAAHIAAHIAAHIAADIAADIAADIA
ADIAADIAADIAADIAADIAADIAABkAABkAABkAABkAABkAABkAABkAABkAAA4AAA4AAA4AAA4AAA4A
AA4AAA4AAA4AFgAAFgAAFgAAFgAAFgAAFgAAFgAAFgAAFgAAWAAAWAAAWAAAWAAAWAAAWAAAWAAA
WAAACgAACgAACgAACgAACgAACgAACgAACgAAAgAAAgAAAgAAAgAAAgAAAgAAAgAAAgAAAgAACgAA
CgAACgAACgAACgAACgAACgAACgAAGAAAGAAAGAAAGAAAGAAAGAAAGAAAGAAAABoAABoAABoAABoA
ABoAABoAABoAABoAABoAGgAAGgAAGgAAGgAAGgAAGgAAGgAAGgAAGgD/////////////////////
//////////8AAF0AAF0AAF0AAF0AAF0AAF0AAF0AAF0AAIcAAIcAAIcAAIcAAIcAAIcAAIcAAIcA
AHMAAHMAAHMAAHMAAHMAAHMAAHMAAHMAAHMAAF8AAF8AAF8AAF8AAF8AAF8AAF8AAF8AAFYAAFYA
AFYAAFYAAFYAAFYAAFYAAFYAADYAADYAADYAADYAADYAADYAADYAADYAADYAABsAABsAABsAABsA
ABsAABsAABsAABsAEAAAEAAAEAAAEAAAEAAAEAAAEAAAEAAAAgAAAgAAAgAAAgAAAgAAAgAAAgAA
AgAAAgAATQAATQAATQAATQAATQAATQAATQAATQAAWAAAWAAAWAAAWAAAWAAAWAAAWAAAWAAAagAA
agAAagAAagAAagAAagAAagAAagAAagAAVQAAVQAAVQAAVQAAVQAAVQAAVQAAVQAAJAAAJAAAJAAA
JAAAJAAAJAAAJAAAJAAAIgAAIgAAIgAAIgAAIgAAIgAAIgAAIgAAIgAAAB8AAB8AAB8AAB8AAB8A
AB8AAB8AAB8AAA4AAA4AAA4AAA4AAA4AAA4AAA4AAA4AAE4AAE4AAE4AAE4AAE4AAE4AAE4AAE4A
AE4AACIAACIAACIAACIAACIAACIAACIAACIAACEAACEAACEAACEAACEAACEAACEAACEAACEAJQAA
JQAAJQAAJQAAJQAAJQAAJQAAJQAAABYAABYAABYAABYAABYAABYAABYAABYAFAAAFAAAFAAAFAAA
FAAAFAAAFAAAFAAAFAAAABcAABcAABcAABcAABcAABcAABcAABcAAAAAAAAAAAAAAAAAAAAAAAAA
AAAAAAAAMAAAMAAAMAAAMAAAMAAAMAAAMAAAMAAAMAAAiAAAiAAAiAAAiAAAiAAAiAAAiAAAiAAA
lwAAlwAAlwAAlwAAlwAAlwAAlwAAlwAAEQAAEQAAEQAAEQAAEQAAEQAAEQAAEQAAEQAADAAADAAA
DAAADAAADAAADAAADAAADAAAAAwAAAwAAAwAAAwAAAwAAAwAAAwAAAwAADkAADkAADkAADkAADkA
ADkAADkAADkAADkAAC0AAC0AAC0AAC0AAC0AAC0AAC0AAC0AABkAABkAABkAABkAABkAABkAABkA
ABkAEwAAEwAAEwAAEwAAEwAAEwAAEwAAEwAAEwAAAAAAAAAAAAAAAAAAAAAAAAAAAAAAAAAAKgAA
KgAAKgAAKgAAKgAAKgAAKgAAKgAAGAAAGAAAGAAAGAAAGAAAGAAAGAAAGAAAGAAAAAAAAAAAAAAA
AAAAAAAAAAAAAAAAAAAANQAANQAANQAANQAANQAANQAANQAANQAANQAAAAAAAAAAAAAAAAAAAAAA
AAAAAAAAAAAAGwAAGwAAGwAAGwAAGwAAGwAAGwAAGwAANAAANAAANAAANAAANAAANAAANAAANAAA
NAAAAAEAAAEAAAEAAAEAAAEAAAEAAAEAAAEAAB0AAB0AAB0AAB0AAB0AAB0AAB0AAB0ABQAABQAA
BQAABQAABQAABQAABQAABQAABQAAACQAACQAACQAACQAACQAACQAACQAACQAFgAAFgAAFgAAFgAA
FgAAFgAAFgAAFgAAFgD///////////////////////////////8AqAAAqAAAqAAAqAAAqAAAqAAA
qAAAqAAAIQAAIQAAIQAAIQAAIQAAIQAAIQAAIQAAKQAAKQAAKQAAKQAAKQAAKQAAKQAAKQAAKQAA
gQAAgQAAgQAAgQAAgQAAgQAAgQAAgQAACgAACgAACgAACgAACgAACgAACgAACgAAAAgAAAgAAAgA
AAgAAAgAAAgAAAgAAAgAAAgAACcAACcAACcAACcAACcAACcAACcAACcAABYAABYAABYAABYAABYA
ABYAABYAABYAACkAACkAACkAACkAACkAACkAACkAACkAACkANQAANQAANQAANQAANQAANQAANQAA
NQAAAB8AAB8AAB8AAB8AAB8AAB8AAB8AAB8AAB8AOQAAOQAAOQAAOQAAOQAAOQAAOQAAOQAAMQAA
MQAAMQAAMQAAMQAAMQAAMQAAMQAALAAALAAALAAALAAALAAALAAALAAALAAALAAAABMAABMAABMA
ABMAABMAABMAABMAABMAAAkAAAkAAAkAAAkAAAkAAAkAAAkAAAkAAAwAAAwAAAwAAAwAAAwAAAwA
AAwAAAwAAAwAADYAADYAADYAADYAADYAADYAADYAADYAAFoAAFoAAFoAAFoAAFoAAFoAAFoAAFoA
AFr///////////////////////////////8AAC4AAC4AAC4AAC4AAC4AAC4AAC4AAC4AAE8AAE8A
AE8AAE8AAE8AAE8AAE8AAE8AFwAAFwAAFwAAFwAAFwAAFwAAFwAAFwAAFwAAABAAABAAABAAABAA
ABAAABAAABAAABAAACwAACwAACwAACwAACwAACwAACwAACwAHQAAHQAAHQAAHQAAHQAAHQAAHQAA
HQAAHQAAHwAAHwAAHwAAHwAAHwAAHwAAHwAAHwAAAAAAAAAAAAAAAAAAAAAAAAAAAAAAAAAAFAAA
FAAAFAAAFAAAFAAAFAAAFAAAFAAAFAAAFAD///////////////////////////////////////8A
////////////////////////////////////////////////////AwMD3d3d////////mpqaAwMD
////RkZGAwMDAwMDAwMDAwMDmpqa////iYmJAwMDAwMDAwMD////////AwMDAwMDJSUliYmJ////
////////////////////////////////////////////AADhAADhAADhAADhAADhAADhAADhAADh
AAB8AAB8AAB8AAB8AAB8AAB8AAB8AAB8AABEAABEAABEAABEAABEAABEAABEAABEAABEAAA6AAA6
AAA6AAA6AAA6AAA6AAA6AAA6ADQAADQAADQAADQAADQAADQAADQAADQAAAQAAAQAAAQAAAQAAAQA
AAQAAAQAAAQAAAQAABMAABMAABMAABMAABMAABMAABMAABMAAAwAAAwAAAwAAAwAAAwAAAwAAAwA
AAwAAHsAAHsAAHsAAHsAAHsAAHsAAHsAAHsAAHsAAFMAAFMAAFMAAFMAAFMAAFMAAFMAAFMAAIcA
AIcAAIcAAIcAAIcAAIcAAIcAAIcAAHcAAHcAAHcAAHcAAHcAAHcAAHcAAHcAAHcAAHcA////////
////////////////////AACCAACCAACCAACCAACCAACCAACCAACCAAAuAAAuAAAuAAAuAAAuAAAu
AAAuAAAuAAAuAAC9AAC9AAC9AAC9AAC9AAC9AAC9AAC9AAAeAAAeAAAeAAAeAAAeAAAeAAAeAAAe
AAAyAAAyAAAyAAAyAAAyAAAyAAAyAAAyAAAyACEAACEAACEAACEAACEAACEAACEAACEAACkAACkA
ACkAACkAACkAACkAACkAACkAACkAADwAADwAADwAADwAADwAADwAADwAADwAAGcAAGcAAGcAAGcA
AGcAAGcAAGcAAGcAAGIAAGIAAGIAAGIAAGIAAGIAAGIAAGIAAGIAAHIAAHIAAHIAAHIAAHIAAHIA
AHIAAHIAAAAaAAAaAAAaAAAaAAAaAAAaAAAaAAAaAAAKAAAKAAAKAAAKAAAKAAAKAAAKAAAKAAAK
AAAVAAAVAAAVAAAVAAAVAAAVAAAVAAAVAAByAAByAAByAAByAAByAAByAAByAAByAAAyAAAyAAAy
AAAyAAAyAAAyAAAyAAAyAAAyAAAZAAAZAAAZAAAZAAAZAAAZAAAZAAAZAAAOAAAOAAAOAAAOAAAO
AAAOAAAOAAAOABYAABYAABYAABYAABYAABYAABYAABYAABYAAFgAAFgAAFgAAFgAAFgAAFgAAFgA
AFgAAAoAAAoAAAoAAAoAAAoAAAoAAAoAAAoAAAIAAAIAAAIAAAIAAAIAAAIAAAIAAAIAAAIAAAoA
AAoAAAoAAAoAAAoAAAoAAAoAAAoAABgAABgAABgAABgAABgAABgAABgAABgAAAAaAAAaAAAaAAAa
AAAaAAAaAAAaAAAaAAAaABoAABoAABoAABoAABoAABoAABoAABoAABoA////////////////////
////////////AABdAABdAABdAABdAABdAABdAABdAABdAACHAACHAACHAACHAACHAACHAACHAACH
AABzAABzAABzAABzAABzAABzAABzAABzAABzAABfAABfAABfAABfAABfAABfAABfAABfAABWAABW
AABWAABWAABWAABWAABWAABWAAA2AAA2AAA2AAA2AAA2AAA2AAA2AAA2AAA2AAAbAAAbAAAbAAAb
AAAbAAAbAAAbAAAbABAAABAAABAAABAAABAAABAAABAAABAAAAIAAAIAAAIAAAIAAAIAAAIAAAIA
AAIAAAIAAE0AAE0AAE0AAE0AAE0AAE0AAE0AAE0AAFgAAFgAAFgAAFgAAFgAAFgAAFgAAFgAAGoA
AGoAAGoAAGoAAGoAAGoAAGoAAGoAAGoAAFUAAFUAAFUAAFUAAFUAAFUAAFUAAFUAACQAACQAACQA
ACQAACQAACQAACQAACQAACIAACIAACIAACIAACIAACIAACIAACIAACIAAAAfAAAfAAAfAAAfAAAf
AAAfAAAfAAAfAAAOAAAOAAAOAAAOAAAOAAAOAAAOAAAOAABOAABOAABOAABOAABOAABOAABOAABO
AABOAAAiAAAiAAAiAAAiAAAiAAAiAAAiAAAiAAAhAAAhAAAhAAAhAAAhAAAhAAAhAAAhAAAhACUA
ACUAACUAACUAACUAACUAACUAACUAAAAWAAAWAAAWAAAWAAAWAAAWAAAWAAAWABQAABQAABQAABQA
ABQAABQAABQAABQAABQAAAAXAAAXAAAXAAAXAAAXAAAXAAAXAAAXAAAAAAAAAAAAAAAAAAAAAAAA
AAAAAAAAADAAADAAADAAADAAADAAADAAADAAADAAADAAAIgAAIgAAIgAAIgAAIgAAIgAAIgAAIgA
AJcAAJcAAJcAAJcAAJcAAJcAAJcAAJcAABEAABEAABEAABEAABEAABEAABEAABEAABEAAAwAAAwA
AAwAAAwAAAwAAAwAAAwAAAwAAAAMAAAMAAAMAAAMAAAMAAAMAAAMAAAMAAA5AAA5AAA5AAA5AAA5
AAA5AAA5AAA5AAA5AAAtAAAtAAAtAAAtAAAtAAAtAAAtAAAtAAAZAAAZAAAZAAAZAAAZAAAZAAAZ
AAAZABMAABMAABMAABMAABMAABMAABMAABMAABMAAAAAAAAAAAAAAAAAAAAAAAAAAAAAAAAAACoA
ACoAACoAACoAACoAACoAACoAACoAABgAABgAABgAABgAABgAABgAABgAABgAABgAAAAAAAAAAAAA
AAAAAAAAAAAAAAAAAAAAADUAADUAADUAADUAADUAADUAADUAADUAADUAAAAAAAAAAAAAAAAAAAAA
AAAAAAAAAAAAABsAABsAABsAABsAABsAABsAABsAABsAADQAADQAADQAADQAADQAADQAADQAADQA
ADQAAAABAAABAAABAAABAAABAAABAAABAAABAAAdAAAdAAAdAAAdAAAdAAAdAAAdAAAdAAUAAAUA
AAUAAAUAAAUAAAUAAAUAAAUAAAUAAAAkAAAkAAAkAAAkAAAkAAAkAAAkAAAkABYAABYAABYAABYA
ABYAABYAABYAABYAABYA////////////////////////////////AKgAAKgAAKgAAKgAAKgAAKgA
AKgAAKgAACEAACEAACEAACEAACEAACEAACEAACEAACkAACkAACkAACkAACkAACkAACkAACkAACkA
AIEAAIEAAIEAAIEAAIEAAIEAAIEAAIEAAAoAAAoAAAoAAAoAAAoAAAoAAAoAAAoAAAAIAAAIAAAI
AAAIAAAIAAAIAAAIAAAIAAAIAAAnAAAnAAAnAAAnAAAnAAAnAAAnAAAnAAAWAAAWAAAWAAAWAAAW
AAAWAAAWAAAWAAApAAApAAApAAApAAApAAApAAApAAApAAApADUAADUAADUAADUAADUAADUAADUA
ADUAAAAfAAAfAAAfAAAfAAAfAAAfAAAfAAAfAAAfADkAADkAADkAADkAADkAADkAADkAADkAADEA
ADEAADEAADEAADEAADEAADEAADEAACwAACwAACwAACwAACwAACwAACwAACwAACwAAAATAAATAAAT
AAATAAATAAATAAATAAATAAAJAAAJAAAJAAAJAAAJAAAJAAAJAAAJAAAMAAAMAAAMAAAMAAAMAAAM
AAAMAAAMAAAMAAA2AAA2AAA2AAA2AAA2AAA2AAA2AAA2AABaAABaAABaAABaAABaAABaAABaAABa
AABa////////////////////////////////AAAuAAAuAAAuAAAuAAAuAAAuAAAuAAAuAABPAABP
AABPAABPAABPAABPAABPAABPABcAABcAABcAABcAABcAABcAABcAABcAABcAAAAQAAAQAAAQAAAQ
AAAQAAAQAAAQAAAQAAAsAAAsAAAsAAAsAAAsAAAsAAAsAAAsAB0AAB0AAB0AAB0AAB0AAB0AAB0A
AB0AAB0AAB8AAB8AAB8AAB8AAB8AAB8AAB8AAB8AAAAAAAAAAAAAAAAAAAAAAAAAAAAAAAAAABQA
ABQAABQAABQAABQAABQAABQAABQAABQAABQA////////////////////////////////////////
AP///////////////////////////////////////////////////wMDA93d3f///////3l5eTU1
Nf///0ZGRpqamv///////2hoaJqamv///4mJiWhoaP///2hoaP///////wMDA93d3c3NzRQUFKur
q////////////////////////////////////////////wAA4QAA4QAA4QAA4QAA4QAA4QAA4QAA
4QAAfAAAfAAAfAAAfAAAfAAAfAAAfAAAfAAARAAARAAARAAARAAARAAARAAARAAARAAARAAAOgAA
OgAAOgAAOgAAOgAAOgAAOgAAOgA0AAA0AAA0AAA0AAA0AAA0AAA0AAA0AAAEAAAEAAAEAAAEAAAE
AAAEAAAEAAAEAAAEAAATAAATAAATAAATAAATAAATAAATAAATAAAMAAAMAAAMAAAMAAAMAAAMAAAM
AAAMAAB7AAB7AAB7AAB7AAB7AAB7AAB7AAB7AAB7AABTAABTAABTAABTAABTAABTAABTAABTAACH
AACHAACHAACHAACHAACHAACHAACHAAB3AAB3AAB3AAB3AAB3AAB3AAB3AAB3AAB3AAB3AP//////
/////////////////////wAAggAAggAAggAAggAAggAAggAAggAAggAALgAALgAALgAALgAALgAA
LgAALgAALgAALgAAvQAAvQAAvQAAvQAAvQAAvQAAvQAAvQAAHgAAHgAAHgAAHgAAHgAAHgAAHgAA
HgAAMgAAMgAAMgAAMgAAMgAAMgAAMgAAMgAAMgAhAAAhAAAhAAAhAAAhAAAhAAAhAAAhAAApAAAp
AAApAAApAAApAAApAAApAAApAAApAAA8AAA8AAA8AAA8AAA8AAA8AAA8AAA8AABnAABnAABnAABn
AABnAABnAABnAABnAABiAABiAABiAABiAABiAABiAABiAABiAABiAAByAAByAAByAAByAAByAABy
AAByAAByAAAAGgAAGgAAGgAAGgAAGgAAGgAAGgAAGgAACgAACgAACgAACgAACgAACgAACgAACgAA
CgAAFQAAFQAAFQAAFQAAFQAAFQAAFQAAFQAAcgAAcgAAcgAAcgAAcgAAcgAAcgAAcgAAMgAAMgAA
MgAAMgAAMgAAMgAAMgAAMgAAMgAAGQAAGQAAGQAAGQAAGQAAGQAAGQAAGQAADgAADgAADgAADgAA
DgAADgAADgAADgAWAAAWAAAWAAAWAAAWAAAWAAAWAAAWAAAWAABYAABYAABYAABYAABYAABYAABY
AABYAAAKAAAKAAAKAAAKAAAKAAAKAAAKAAAKAAACAAACAAACAAACAAACAAACAAACAAACAAACAAAK
AAAKAAAKAAAKAAAKAAAKAAAKAAAKAAAYAAAYAAAYAAAYAAAYAAAYAAAYAAAYAAAAGgAAGgAAGgAA
GgAAGgAAGgAAGgAAGgAAGgAaAAAaAAAaAAAaAAAaAAAaAAAaAAAaAAAaAP//////////////////
/////////////wAAXQAAXQAAXQAAXQAAXQAAXQAAXQAAXQAAhwAAhwAAhwAAhwAAhwAAhwAAhwAA
hwAAcwAAcwAAcwAAcwAAcwAAcwAAcwAAcwAAcwAAXwAAXwAAXwAAXwAAXwAAXwAAXwAAXwAAVgAA
VgAAVgAAVgAAVgAAVgAAVgAAVgAANgAANgAANgAANgAANgAANgAANgAANgAANgAAGwAAGwAAGwAA
GwAAGwAAGwAAGwAAGwAQAAAQAAAQAAAQAAAQAAAQAAAQAAAQAAACAAACAAACAAACAAACAAACAAAC
AAACAAACAABNAABNAABNAABNAABNAABNAABNAABNAABYAABYAABYAABYAABYAABYAABYAABYAABq
AABqAABqAABqAABqAABqAABqAABqAABqAABVAABVAABVAABVAABVAABVAABVAABVAAAkAAAkAAAk
AAAkAAAkAAAkAAAkAAAkAAAiAAAiAAAiAAAiAAAiAAAiAAAiAAAiAAAiAAAAHwAAHwAAHwAAHwAA
HwAAHwAAHwAAHwAADgAADgAADgAADgAADgAADgAADgAADgAATgAATgAATgAATgAATgAATgAATgAA
TgAATgAAIgAAIgAAIgAAIgAAIgAAIgAAIgAAIgAAIQAAIQAAIQAAIQAAIQAAIQAAIQAAIQAAIQAl
AAAlAAAlAAAlAAAlAAAlAAAlAAAlAAAAFgAAFgAAFgAAFgAAFgAAFgAAFgAAFgAUAAAUAAAUAAAU
AAAUAAAUAAAUAAAUAAAUAAAAFwAAFwAAFwAAFwAAFwAAFwAAFwAAFwAAAAAAAAAAAAAAAAAAAAAA
AAAAAAAAAAAwAAAwAAAwAAAwAAAwAAAwAAAwAAAwAAAwAACIAACIAACIAACIAACIAACIAACIAACI
AACXAACXAACXAACXAACXAACXAACXAACXAAARAAARAAARAAARAAARAAARAAARAAARAAARAAAMAAAM
AAAMAAAMAAAMAAAMAAAMAAAMAAAADAAADAAADAAADAAADAAADAAADAAADAAAOQAAOQAAOQAAOQAA
OQAAOQAAOQAAOQAAOQAALQAALQAALQAALQAALQAALQAALQAALQAAGQAAGQAAGQAAGQAAGQAAGQAA
GQAAGQATAAATAAATAAATAAATAAATAAATAAATAAATAAAAAAAAAAAAAAAAAAAAAAAAAAAAAAAAAAAq
AAAqAAAqAAAqAAAqAAAqAAAqAAAqAAAYAAAYAAAYAAAYAAAYAAAYAAAYAAAYAAAYAAAAAAAAAAAA
AAAAAAAAAAAAAAAAAAAAAAA1AAA1AAA1AAA1AAA1AAA1AAA1AAA1AAA1AAAAAAAAAAAAAAAAAAAA
AAAAAAAAAAAAAAAbAAAbAAAbAAAbAAAbAAAbAAAbAAAbAAA0AAA0AAA0AAA0AAA0AAA0AAA0AAA0
AAA0AAAAAQAAAQAAAQAAAQAAAQAAAQAAAQAAAQAAHQAAHQAAHQAAHQAAHQAAHQAAHQAAHQAFAAAF
AAAFAAAFAAAFAAAFAAAFAAAFAAAFAAAAJAAAJAAAJAAAJAAAJAAAJAAAJAAAJAAWAAAWAAAWAAAW
AAAWAAAWAAAWAAAWAAAWAP///////////////////////////////wCoAACoAACoAACoAACoAACo
AACoAACoAAAhAAAhAAAhAAAhAAAhAAAhAAAhAAAhAAApAAApAAApAAApAAApAAApAAApAAApAAAp
AACBAACBAACBAACBAACBAACBAACBAACBAAAKAAAKAAAKAAAKAAAKAAAKAAAKAAAKAAAACAAACAAA
CAAACAAACAAACAAACAAACAAACAAAJwAAJwAAJwAAJwAAJwAAJwAAJwAAJwAAFgAAFgAAFgAAFgAA
FgAAFgAAFgAAFgAAKQAAKQAAKQAAKQAAKQAAKQAAKQAAKQAAKQA1AAA1AAA1AAA1AAA1AAA1AAA1
AAA1AAAAHwAAHwAAHwAAHwAAHwAAHwAAHwAAHwAAHwA5AAA5AAA5AAA5AAA5AAA5AAA5AAA5AAAx
AAAxAAAxAAAxAAAxAAAxAAAxAAAxAAAsAAAsAAAsAAAsAAAsAAAsAAAsAAAsAAAsAAAAEwAAEwAA
EwAAEwAAEwAAEwAAEwAAEwAACQAACQAACQAACQAACQAACQAACQAACQAADAAADAAADAAADAAADAAA
DAAADAAADAAADAAANgAANgAANgAANgAANgAANgAANgAANgAAWgAAWgAAWgAAWgAAWgAAWgAAWgAA
WgAAWv///////////////////////////////wAALgAALgAALgAALgAALgAALgAALgAALgAATwAA
TwAATwAATwAATwAATwAATwAATwAXAAAXAAAXAAAXAAAXAAAXAAAXAAAXAAAXAAAAEAAAEAAAEAAA
EAAAEAAAEAAAEAAAEAAALAAALAAALAAALAAALAAALAAALAAALAAdAAAdAAAdAAAdAAAdAAAdAAAd
AAAdAAAdAAAfAAAfAAAfAAAfAAAfAAAfAAAfAAAfAAAAAAAAAAAAAAAAAAAAAAAAAAAAAAAAAAAU
AAAUAAAUAAAUAAAUAAAUAAAUAAAUAAAUAAAUAP//////////////////////////////////////
/wD///////////////////////////////////////////////////8DAwPd3d3///+JiYkDAwOJ
iYn///9GRkaampr///////9oaGiampr///+JiYloaGj///////9XV1f///8DAwPd3d3d3d0lJSWJ
iYn///////////////////////////////////////////8AAOEAAOEAAOEAAOEAAOEAAOEAAOEA
AOEAAHwAAHwAAHwAAHwAAHwAAHwAAHwAAHwAAEQAAEQAAEQAAEQAAEQAAEQAAEQAAEQAAEQAADoA
ADoAADoAADoAADoAADoAADoAADoANAAANAAANAAANAAANAAANAAANAAANAAABAAABAAABAAABAAA
BAAABAAABAAABAAABAAAEwAAEwAAEwAAEwAAEwAAEwAAEwAAEwAADAAADAAADAAADAAADAAADAAA
DAAADAAAewAAewAAewAAewAAewAAewAAewAAewAAewAAUwAAUwAAUwAAUwAAUwAAUwAAUwAAUwAA
hwAAhwAAhwAAhwAAhwAAhwAAhwAAhwAAdwAAdwAAdwAAdwAAdwAAdwAAdwAAdwAAdwAAdwD/////
//////////////////////8AAIIAAIIAAIIAAIIAAIIAAIIAAIIAAIIAAC4AAC4AAC4AAC4AAC4A
AC4AAC4AAC4AAC4AAL0AAL0AAL0AAL0AAL0AAL0AAL0AAL0AAB4AAB4AAB4AAB4AAB4AAB4AAB4A
AB4AADIAADIAADIAADIAADIAADIAADIAADIAADIAIQAAIQAAIQAAIQAAIQAAIQAAIQAAIQAAKQAA
KQAAKQAAKQAAKQAAKQAAKQAAKQAAKQAAPAAAPAAAPAAAPAAAPAAAPAAAPAAAPAAAZwAAZwAAZwAA
ZwAAZwAAZwAAZwAAZwAAYgAAYgAAYgAAYgAAYgAAYgAAYgAAYgAAYgAAcgAAcgAAcgAAcgAAcgAA
cgAAcgAAcgAAABoAABoAABoAABoAABoAABoAABoAABoAAAoAAAoAAAoAAAoAAAoAAAoAAAoAAAoA
AAoAABUAABUAABUAABUAABUAABUAABUAABUAAHIAAHIAAHIAAHIAAHIAAHIAAHIAAHIAADIAADIA
ADIAADIAADIAADIAADIAADIAADIAABkAABkAABkAABkAABkAABkAABkAABkAAA4AAA4AAA4AAA4A
AA4AAA4AAA4AAA4AFgAAFgAAFgAAFgAAFgAAFgAAFgAAFgAAFgAAWAAAWAAAWAAAWAAAWAAAWAAA
WAAAWAAACgAACgAACgAACgAACgAACgAACgAACgAAAgAAAgAAAgAAAgAAAgAAAgAAAgAAAgAAAgAA
CgAACgAACgAACgAACgAACgAACgAACgAAGAAAGAAAGAAAGAAAGAAAGAAAGAAAGAAAABoAABoAABoA
ABoAABoAABoAABoAABoAABoAGgAAGgAAGgAAGgAAGgAAGgAAGgAAGgAAGgD/////////////////
//////////////8AAF0AAF0AAF0AAF0AAF0AAF0AAF0AAF0AAIcAAIcAAIcAAIcAAIcAAIcAAIcA
AIcAAHMAAHMAAHMAAHMAAHMAAHMAAHMAAHMAAHMAAF8AAF8AAF8AAF8AAF8AAF8AAF8AAF8AAFYA
AFYAAFYAAFYAAFYAAFYAAFYAAFYAADYAADYAADYAADYAADYAADYAADYAADYAADYAABsAABsAABsA
ABsAABsAABsAABsAABsAEAAAEAAAEAAAEAAAEAAAEAAAEAAAEAAAAgAAAgAAAgAAAgAAAgAAAgAA
AgAAAgAAAgAATQAATQAATQAATQAATQAATQAATQAATQAAWAAAWAAAWAAAWAAAWAAAWAAAWAAAWAAA
agAAagAAagAAagAAagAAagAAagAAagAAagAAVQAAVQAAVQAAVQAAVQAAVQAAVQAAVQAAJAAAJAAA
JAAAJAAAJAAAJAAAJAAAJAAAIgAAIgAAIgAAIgAAIgAAIgAAIgAAIgAAIgAAAB8AAB8AAB8AAB8A
AB8AAB8AAB8AAB8AAA4AAA4AAA4AAA4AAA4AAA4AAA4AAA4AAE4AAE4AAE4AAE4AAE4AAE4AAE4A
AE4AAE4AACIAACIAACIAACIAACIAACIAACIAACIAACEAACEAACEAACEAACEAACEAACEAACEAACEA
JQAAJQAAJQAAJQAAJQAAJQAAJQAAJQAAABYAABYAABYAABYAABYAABYAABYAABYAFAAAFAAAFAAA
FAAAFAAAFAAAFAAAFAAAFAAAABcAABcAABcAABcAABcAABcAABcAABcAAAAAAAAAAAAAAAAAAAAA
AAAAAAAAAAAAMAAAMAAAMAAAMAAAMAAAMAAAMAAAMAAAMAAAiAAAiAAAiAAAiAAAiAAAiAAAiAAA
iAAAlwAAlwAAlwAAlwAAlwAAlwAAlwAAlwAAEQAAEQAAEQAAEQAAEQAAEQAAEQAAEQAAEQAADAAA
DAAADAAADAAADAAADAAADAAADAAAAAwAAAwAAAwAAAwAAAwAAAwAAAwAAAwAADkAADkAADkAADkA
ADkAADkAADkAADkAADkAAC0AAC0AAC0AAC0AAC0AAC0AAC0AAC0AABkAABkAABkAABkAABkAABkA
ABkAABkAEwAAEwAAEwAAEwAAEwAAEwAAEwAAEwAAEwAAAAAAAAAAAAAAAAAAAAAAAAAAAAAAAAAA
KgAAKgAAKgAAKgAAKgAAKgAAKgAAKgAAGAAAGAAAGAAAGAAAGAAAGAAAGAAAGAAAGAAAAAAAAAAA
AAAAAAAAAAAAAAAAAAAAAAAANQAANQAANQAANQAANQAANQAANQAANQAANQAAAAAAAAAAAAAAAAAA
AAAAAAAAAAAAAAAAGwAAGwAAGwAAGwAAGwAAGwAAGwAAGwAANAAANAAANAAANAAANAAANAAANAAA
NAAANAAAAAEAAAEAAAEAAAEAAAEAAAEAAAEAAAEAAB0AAB0AAB0AAB0AAB0AAB0AAB0AAB0ABQAA
BQAABQAABQAABQAABQAABQAABQAABQAAACQAACQAACQAACQAACQAACQAACQAACQAFgAAFgAAFgAA
FgAAFgAAFgAAFgAAFgAAFgD///////////////////////////////8AqAAAqAAAqAAAqAAAqAAA
qAAAqAAAqAAAIQAAIQAAIQAAIQAAIQAAIQAAIQAAIQAAKQAAKQAAKQAAKQAAKQAAKQAAKQAAKQAA
KQAAgQAAgQAAgQAAgQAAgQAAgQAAgQAAgQAACgAACgAACgAACgAACgAACgAACgAACgAAAAgAAAgA
AAgAAAgAAAgAAAgAAAgAAAgAAAgAACcAACcAACcAACcAACcAACcAACcAACcAABYAABYAABYAABYA
ABYAABYAABYAABYAACkAACkAACkAACkAACkAACkAACkAACkAACkANQAANQAANQAANQAANQAANQAA
NQAANQAAAB8AAB8AAB8AAB8AAB8AAB8AAB8AAB8AAB8AOQAAOQAAOQAAOQAAOQAAOQAAOQAAOQAA
MQAAMQAAMQAAMQAAMQAAMQAAMQAAMQAALAAALAAALAAALAAALAAALAAALAAALAAALAAAABMAABMA
ABMAABMAABMAABMAABMAABMAAAkAAAkAAAkAAAkAAAkAAAkAAAkAAAkAAAwAAAwAAAwAAAwAAAwA
AAwAAAwAAAwAAAwAADYAADYAADYAADYAADYAADYAADYAADYAAFoAAFoAAFoAAFoAAFoAAFoAAFoA
AFoAAFr///////////////////////////////8AAC4AAC4AAC4AAC4AAC4AAC4AAC4AAC4AAE8A
AE8AAE8AAE8AAE8AAE8AAE8AAE8AFwAAFwAAFwAAFwAAFwAAFwAAFwAAFwAAFwAAABAAABAAABAA
ABAAABAAABAAABAAABAAACwAACwAACwAACwAACwAACwAACwAACwAHQAAHQAAHQAAHQAAHQAAHQAA
HQAAHQAAHQAAHwAAHwAAHwAAHwAAHwAAHwAAHwAAHwAAAAAAAAAAAAAAAAAAAAAAAAAAAAAAAAAA
FAAAFAAAFAAAFAAAFAAAFAAAFAAAFAAAFAAAFAD/////////////////////////////////////
//8A////////////////////////////////////////////////AwMDAwMDAwMDAwMDAwMDiYmJ
////aGhoAwMDAwMDvLy8aGhoAwMDAwMDiYmJAwMDAwMDAwMDAwMDRkZGAwMDAwMDAwMDAwMDNTU1
7u7u////////////////////////////////////////////AADhAADhAADhAADhAADhAADhAADh
AADhAAB8AAB8AAB8AAB8AAB8AAB8AAB8AAB8AABEAABEAABEAABEAABEAABEAABEAABEAABEAAA6
AAA6AAA6AAA6AAA6AAA6AAA6AAA6ADQAADQAADQAADQAADQAADQAADQAADQAAAQAAAQAAAQAAAQA
AAQAAAQAAAQAAAQAAAQAABMAABMAABMAABMAABMAABMAABMAABMAAAwAAAwAAAwAAAwAAAwAAAwA
AAwAAAwAAHsAAHsAAHsAAHsAAHsAAHsAAHsAAHsAAHsAAFMAAFMAAFMAAFMAAFMAAFMAAFMAAFMA
AIcAAIcAAIcAAIcAAIcAAIcAAIcAAIcAAHcAAHcAAHcAAHcAAHcAAHcAAHcAAHcAAHcAAHcA////
////////////////////////AACCAACCAACCAACCAACCAACCAACCAACCAAAuAAAuAAAuAAAuAAAu
AAAuAAAuAAAuAAAuAAC9AAC9AAC9AAC9AAC9AAC9AAC9AAC9AAAeAAAeAAAeAAAeAAAeAAAeAAAe
AAAeAAAyAAAyAAAyAAAyAAAyAAAyAAAyAAAyAAAyACEAACEAACEAACEAACEAACEAACEAACEAACkA
ACkAACkAACkAACkAACkAACkAACkAACkAADwAADwAADwAADwAADwAADwAADwAADwAAGcAAGcAAGcA
AGcAAGcAAGcAAGcAAGcAAGIAAGIAAGIAAGIAAGIAAGIAAGIAAGIAAGIAAHIAAHIAAHIAAHIAAHIA
AHIAAHIAAHIAAAAaAAAaAAAaAAAaAAAaAAAaAAAaAAAaAAAKAAAKAAAKAAAKAAAKAAAKAAAKAAAK
AAAKAAAVAAAVAAAVAAAVAAAVAAAVAAAVAAAVAAByAAByAAByAAByAAByAAByAAByAAByAAAyAAAy
AAAyAAAyAAAyAAAyAAAyAAAyAAAyAAAZAAAZAAAZAAAZAAAZAAAZAAAZAAAZAAAOAAAOAAAOAAAO
AAAOAAAOAAAOAAAOABYAABYAABYAABYAABYAABYAABYAABYAABYAAFgAAFgAAFgAAFgAAFgAAFgA
AFgAAFgAAAoAAAoAAAoAAAoAAAoAAAoAAAoAAAoAAAIAAAIAAAIAAAIAAAIAAAIAAAIAAAIAAAIA
AAoAAAoAAAoAAAoAAAoAAAoAAAoAAAoAABgAABgAABgAABgAABgAABgAABgAABgAAAAaAAAaAAAa
AAAaAAAaAAAaAAAaAAAaAAAaABoAABoAABoAABoAABoAABoAABoAABoAABoA////////////////
////////////////AABdAABdAABdAABdAABdAABdAABdAABdAACHAACHAACHAACHAACHAACHAACH
AACHAABzAABzAABzAABzAABzAABzAABzAABzAABzAABfAABfAABfAABfAABfAABfAABfAABfAABW
AABWAABWAABWAABWAABWAABWAABWAAA2AAA2AAA2AAA2AAA2AAA2AAA2AAA2AAA2AAAbAAAbAAAb
AAAbAAAbAAAbAAAbAAAbABAAABAAABAAABAAABAAABAAABAAABAAAAIAAAIAAAIAAAIAAAIAAAIA
AAIAAAIAAAIAAE0AAE0AAE0AAE0AAE0AAE0AAE0AAE0AAFgAAFgAAFgAAFgAAFgAAFgAAFgAAFgA
AGoAAGoAAGoAAGoAAGoAAGoAAGoAAGoAAGoAAFUAAFUAAFUAAFUAAFUAAFUAAFUAAFUAACQAACQA
ACQAACQAACQAACQAACQAACQAACIAACIAACIAACIAACIAACIAACIAACIAACIAAAAfAAAfAAAfAAAf
AAAfAAAfAAAfAAAfAAAOAAAOAAAOAAAOAAAOAAAOAAAOAAAOAABOAABOAABOAABOAABOAABOAABO
AABOAABOAAAiAAAiAAAiAAAiAAAiAAAiAAAiAAAiAAAhAAAhAAAhAAAhAAAhAAAhAAAhAAAhAAAh
ACUAACUAACUAACUAACUAACUAACUAACUAAAAWAAAWAAAWAAAWAAAWAAAWAAAWAAAWABQAABQAABQA
ABQAABQAABQAABQAABQAABQAAAAXAAAXAAAXAAAXAAAXAAAXAAAXAAAXAAAAAAAAAAAAAAAAAAAA
AAAAAAAAAAAAADAAADAAADAAADAAADAAADAAADAAADAAADAAAIgAAIgAAIgAAIgAAIgAAIgAAIgA
AIgAAJcAAJcAAJcAAJcAAJcAAJcAAJcAAJcAABEAABEAABEAABEAABEAABEAABEAABEAABEAAAwA
AAwAAAwAAAwAAAwAAAwAAAwAAAwAAAAMAAAMAAAMAAAMAAAMAAAMAAAMAAAMAAA5AAA5AAA5AAA5
AAA5AAA5AAA5AAA5AAA5AAAtAAAtAAAtAAAtAAAtAAAtAAAtAAAtAAAZAAAZAAAZAAAZAAAZAAAZ
AAAZAAAZABMAABMAABMAABMAABMAABMAABMAABMAABMAAAAAAAAAAAAAAAAAAAAAAAAAAAAAAAAA
ACoAACoAACoAACoAACoAACoAACoAACoAABgAABgAABgAABgAABgAABgAABgAABgAABgAAAAAAAAA
AAAAAAAAAAAAAAAAAAAAAAAAADUAADUAADUAADUAADUAADUAADUAADUAADUAAAAAAAAAAAAAAAAA
AAAAAAAAAAAAAAAAABsAABsAABsAABsAABsAABsAABsAABsAADQAADQAADQAADQAADQAADQAADQA
ADQAADQAAAABAAABAAABAAABAAABAAABAAABAAABAAAdAAAdAAAdAAAdAAAdAAAdAAAdAAAdAAUA
AAUAAAUAAAUAAAUAAAUAAAUAAAUAAAUAAAAkAAAkAAAkAAAkAAAkAAAkAAAkAAAkABYAABYAABYA
ABYAABYAABYAABYAABYAABYA////////////////////////////////AKgAAKgAAKgAAKgAAKgA
AKgAAKgAAKgAACEAACEAACEAACEAACEAACEAACEAACEAACkAACkAACkAACkAACkAACkAACkAACkA
ACkAAIEAAIEAAIEAAIEAAIEAAIEAAIEAAIEAAAoAAAoAAAoAAAoAAAoAAAoAAAoAAAoAAAAIAAAI
AAAIAAAIAAAIAAAIAAAIAAAIAAAIAAAnAAAnAAAnAAAnAAAnAAAnAAAnAAAnAAAWAAAWAAAWAAAW
AAAWAAAWAAAWAAAWAAApAAApAAApAAApAAApAAApAAApAAApAAApADUAADUAADUAADUAADUAADUA
ADUAADUAAAAfAAAfAAAfAAAfAAAfAAAfAAAfAAAfAAAfADkAADkAADkAADkAADkAADkAADkAADkA
ADEAADEAADEAADEAADEAADEAADEAADEAACwAACwAACwAACwAACwAACwAACwAACwAACwAAAATAAAT
AAATAAATAAATAAATAAATAAATAAAJAAAJAAAJAAAJAAAJAAAJAAAJAAAJAAAMAAAMAAAMAAAMAAAM
AAAMAAAMAAAMAAAMAAA2AAA2AAA2AAA2AAA2AAA2AAA2AAA2AABaAABaAABaAABaAABaAABaAABa
AABaAABa////////////////////////////////AAAuAAAuAAAuAAAuAAAuAAAuAAAuAAAuAABP
AABPAABPAABPAABPAABPAABPAABPABcAABcAABcAABcAABcAABcAABcAABcAABcAAAAQAAAQAAAQ
AAAQAAAQAAAQAAAQAAAQAAAsAAAsAAAsAAAsAAAsAAAsAAAsAAAsAB0AAB0AAB0AAB0AAB0AAB0A
AB0AAB0AAB0AAB8AAB8AAB8AAB8AAB8AAB8AAB8AAB8AAAAAAAAAAAAAAAAAAAAAAAAAAAAAAAAA
ABQAABQAABQAABQAABQAABQAABQAABQAABQAABQA////////////////////////////////////
////AP//////////////////////////////////////////////////////////////////////
////////////////////////////////////////////////////////////////////////////
/////////////////////////////////////////////////wAAfQAAfQAAfQAAfQAAfQAAfQAA
fQAAfQAABwAABwAABwAABwAABwAABwAABwAABwAvAAAvAAAvAAAvAAAvAAAvAAAvAAAvAAAvAAAA
4AAA4AAA4AAA4AAA4AAA4AAA4AAA4AAA/wAA/wAA/wAA/wAA/wAA/wAA/wAA/wAA/wAA/wAA/wAA
/wAA/wAA/wAA/wAA/wAA/wABAAABAAABAAABAAABAAABAAABAAABAAD/AAD/AAD/AAD/AAD/AAD/
AAD/AAD/AAD/AAD/AAD/AAD/AAD/AAD/AAD/AAD/AAD/AAAADwAADwAADwAADwAADwAADwAADwAA
DwAA/QAA/QAA/QAA/QAA/QAA/QAA/QAA/QD/AAD/AAD/AAD/AAD/AAD/AAD/AAD/AAD/AAD/AP//
/////////////////////////wAANgAANgAANgAANgAANgAANgAANgAANgAATAAATAAATAAATAAA
TAAATAAATAAATAAATAAAewAAewAAewAAewAAewAAewAAewAAewAAywAAywAAywAAywAAywAAywAA
ywAAywAA/wAA/wAA/wAA/wAA/wAA/wAA/wAA/wAA/wAA/wAA/wAA/wAA/wAA/wAA/wAA/wAA/wAA
sQAAsQAAsQAAsQAAsQAAsQAAsQAAsQAAsQAA/wAA/wAA/wAA/wAA/wAA/wAA/wAA/wAAdgAAdgAA
dgAAdgAAdgAAdgAAdgAAdgDNAADNAADNAADNAADNAADNAADNAADNAADNAAD/AAD/AAD/AAD/AAD/
AAD/AAD/AAD/AAD/AAD/AAD/AAD/AAD/AAD/AAD/AAD/AAD/AAD/AAD/AAD/AAD/AAD/AAD/AAD/
AAD/AAC3AAC3AAC3AAC3AAC3AAC3AAC3AAC3AAAAAwAAAwAAAwAAAwAAAwAAAwAAAwAAAwAJAAAJ
AAAJAAAJAAAJAAAJAAAJAAAJAAAJAAAAoQAAoQAAoQAAoQAAoQAAoQAAoQAAoQAAtgAAtgAAtgAA
tgAAtgAAtgAAtgAAtgAAWQAAWQAAWQAAWQAAWQAAWQAAWQAAWQAAWQDYAADYAADYAADYAADYAADY
AADYAADYAAD/AAD/AAD/AAD/AAD/AAD/AAD/AAD/AABcAABcAABcAABcAABcAABcAABcAABcAABc
AAAARwAARwAARwAARwAARwAARwAARwAARwAAdwAAdwAAdwAAdwAAdwAAdwAAdwAAdwA3AAA3AAA3
AAA3AAA3AAA3AAA3AAA3AAA3AAAAMQAAMQAAMQAAMQAAMQAAMQAAMQAAMQAAMf//////////////
/////////////////wAAUwAAUwAAUwAAUwAAUwAAUwAAUwAAUwAASQAASQAASQAASQAASQAASQAA
SQAASQAAHQAAHQAAHQAAHQAAHQAAHQAAHQAAHQAAHQAAaQAAaQAAaQAAaQAAaQAAaQAAaQAAaQAA
UwAAUwAAUwAAUwAAUwAAUwAAUwAAUwAAmQAAmQAAmQAAmQAAmQAAmQAAmQAAmQAAmQAAtwAAtwAA
twAAtwAAtwAAtwAAtwAAtwAA/wAA/wAA/wAA/wAA/wAA/wAA/wAA/wAA/wAA/wAA/wAA/wAA/wAA
/wAA/wAA/wAA/wAA/wAA/wAA/wAA/wAA/wAA/wAA/wAA/wBDAABDAABDAABDAABDAABDAABDAABD
AAD/AAD/AAD/AAD/AAD/AAD/AAD/AAD/AAD/AAD/AAD/AAD/AAD/AAD/AAD/AAD/AAD/AAD/AAD/
AAD/AAD/AAD/AAD/AAD/AAD/AAD/AAD/AAD/AAD/AAD/AAD/AAD/AAD/AAD/AADNAADNAADNAADN
AADNAADNAADNAADNAAB8AAB8AAB8AAB8AAB8AAB8AAB8AAB8AAAHAAAHAAAHAAAHAAAHAAAHAAAH
AAAHAAAHAAAAJAAAJAAAJAAAJAAAJAAAJAAAJAAAJAAAgQAAgQAAgQAAgQAAgQAAgQAAgQAAgQAA
gQAAdgAAdgAAdgAAdgAAdgAAdgAAdgAAdgAAwAAAwAAAwAAAwAAAwAAAwAAAwAAAwAAAtwAAtwAA
twAAtwAAtwAAtwAAtwAAtwAAtwAArAAArAAArAAArAAArAAArAAArAAArAAATQAATQAATQAATQAA
TQAATQAATQAATQBUAABUAABUAABUAABUAABUAABUAABUAABUAAC/AAC/AAC/AAC/AAC/AAC/AAC/
AAC/AADcAADcAADcAADcAADcAADcAADcAADcAACuAACuAACuAACuAACuAACuAACuAACuAACuAACQ
AACQAACQAACQAACQAACQAACQAACQAACNAACNAACNAACNAACNAACNAACNAACNAAAAAAAAAAAAAAAA
AAAAAAAAAAAAAAAAAAAAAAAALAAALAAALAAALAAALAAALAAALAAALAAAnAAAnAAAnAAAnAAAnAAA
nAAAnAAAnAAAnAAAnAAAnAAAnAAAnAAAnAAAnAAAnAAAnAAAbgAAbgAAbgAAbgAAbgAAbgAAbgAA
bgAAbwAAbwAAbwAAbwAAbwAAbwAAbwAAbwAAagAAagAAagAAagAAagAAagAAagAAagAAagAAKAAA
KAAAKAAAKAAAKAAAKAAAKAAAKAAjAAAjAAAjAAAjAAAjAAAjAAAjAAAjAAAjAAAABQAABQAABQAA
BQAABQAABQAABQAABQB0AAB0AAB0AAB0AAB0AAB0AAB0AAB0AACMAACMAACMAACMAACMAACMAACM
AACMAACMAABfAABfAABfAABfAABfAABfAABfAABfAACfAACfAACfAACfAACfAACfAACfAACfAAAX
AAAXAAAXAAAXAAAXAAAXAAAXAAAXAAAXAAA4AAA4AAA4AAA4AAA4AAA4AAA4AAA4AAAABgAABgAA
BgAABgAABgAABgAABgAABgAABv///////////////////////////////wD/AAD/AAD/AAD/AAD/
AAD/AAD/AAD/AAD/AAD/AAD/AAD/AAD/AAD/AAD/AAD/AAD/AAD/AAD/AAD/AAD/AAD/AAD/AAD/
AAD/AAD/AAD/AAD/AAD/AAD/AAD/AAD/AAD/AAD/AAD/AAD/AAD/AAD/AAD/AAD/AAD/AABEAABE
AABEAABEAABEAABEAABEAABEAABEAAAAVQAAVQAAVQAAVQAAVQAAVQAAVQAAVQAA/wAA/wAA/wAA
/wAA/wAA/wAA/wAA/wAA/wAA/wAA/wAA/wAA/wAA/wAA/wAA/wAA/wAA3wAA3wAA3wAA3wAA3wAA
3wAA3wAA3wAAyAAAyAAAyAAAyAAAyAAAyAAAyAAAyAAAyADVAADVAADVAADVAADVAADVAADVAADV
AACPAACPAACPAACPAACPAACPAACPAACPAABZAABZAABZAABZAABZAABZAABZAABZAABZAAAAVwAA
VwAAVwAAVwAAVwAAVwAAVwAAVwAAnAAAnAAAnAAAnAAAnAAAnAAAnAAAnAAAtAAAtAAAtAAAtAAA
tAAAtAAAtAAAtAAAtAAA/wAA/wAA/wAA/wAA/wAA/wAA/wAA/wAA/wAA/wAA/wAA/wAA/wAA/wAA
/wAA/wAA/////////////////////////////////wAATwAATwAATwAATwAATwAATwAATwAATwAA
HwAAHwAAHwAAHwAAHwAAHwAAHwAAHwB1AAB1AAB1AAB1AAB1AAB1AAB1AAB1AAB1AABAAABAAABA
AABAAABAAABAAABAAABAAAAhAAAhAAAhAAAhAAAhAAAhAAAhAAAhAAADAAADAAADAAADAAADAAAD
AAADAAADAAADAAAAOgAAOgAAOgAAOgAAOgAAOgAAOgAAOgAQAAAQAAAQAAAQAAAQAAAQAAAQAAAQ
AAAAkAAAkAAAkAAAkAAAkAAAkAAAkAAAkAAAkAAAkP//////////////////////////////////
/////wD///////////////////////////////////////////////////////+ampoUFBQDAwMU
FBSampq8vLwDAwMDAwMDAwMDAwM1NTW8vLz///////+ampoUFBQDAwMUFBSamprNzc0UFBQDAwMD
AwMlJSX///////////////////////////////////////////8AAH0AAH0AAH0AAH0AAH0AAH0A
AH0AAH0AAAcAAAcAAAcAAAcAAAcAAAcAAAcAAAcALwAALwAALwAALwAALwAALwAALwAALwAALwAA
AOAAAOAAAOAAAOAAAOAAAOAAAOAAAOAAAP8AAP8AAP8AAP8AAP8AAP8AAP8AAP8AAP8AAP8AAP8A
AP8AAP8AAP8AAP8AAP8AAP8AAQAAAQAAAQAAAQAAAQAAAQAAAQAAAQAA/wAA/wAA/wAA/wAA/wAA
/wAA/wAA/wAA/wAA/wAA/wAA/wAA/wAA/wAA/wAA/wAA/wAAAA8AAA8AAA8AAA8AAA8AAA8AAA8A
AA8AAP0AAP0AAP0AAP0AAP0AAP0AAP0AAP0A/wAA/wAA/wAA/wAA/wAA/wAA/wAA/wAA/wAA/wD/
//////////////////////////8AADYAADYAADYAADYAADYAADYAADYAADYAAEwAAEwAAEwAAEwA
AEwAAEwAAEwAAEwAAEwAAHsAAHsAAHsAAHsAAHsAAHsAAHsAAHsAAMsAAMsAAMsAAMsAAMsAAMsA
AMsAAMsAAP8AAP8AAP8AAP8AAP8AAP8AAP8AAP8AAP8AAP8AAP8AAP8AAP8AAP8AAP8AAP8AAP8A
ALEAALEAALEAALEAALEAALEAALEAALEAALEAAP8AAP8AAP8AAP8AAP8AAP8AAP8AAP8AAHYAAHYA
AHYAAHYAAHYAAHYAAHYAAHYAzQAAzQAAzQAAzQAAzQAAzQAAzQAAzQAAzQAA/wAA/wAA/wAA/wAA
/wAA/wAA/wAA/wAA/wAA/wAA/wAA/wAA/wAA/wAA/wAA/wAA/wAA/wAA/wAA/wAA/wAA/wAA/wAA
/wAA/wAAtwAAtwAAtwAAtwAAtwAAtwAAtwAAtwAAAAMAAAMAAAMAAAMAAAMAAAMAAAMAAAMACQAA
CQAACQAACQAACQAACQAACQAACQAACQAAAKEAAKEAAKEAAKEAAKEAAKEAAKEAAKEAALYAALYAALYA
ALYAALYAALYAALYAALYAAFkAAFkAAFkAAFkAAFkAAFkAAFkAAFkAAFkA2AAA2AAA2AAA2AAA2AAA
2AAA2AAA2AAA/wAA/wAA/wAA/wAA/wAA/wAA/wAA/wAAXAAAXAAAXAAAXAAAXAAAXAAAXAAAXAAA
XAAAAEcAAEcAAEcAAEcAAEcAAEcAAEcAAEcAAHcAAHcAAHcAAHcAAHcAAHcAAHcAAHcANwAANwAA
NwAANwAANwAANwAANwAANwAANwAAADEAADEAADEAADEAADEAADEAADEAADEAADH/////////////
//////////////////8AAFMAAFMAAFMAAFMAAFMAAFMAAFMAAFMAAEkAAEkAAEkAAEkAAEkAAEkA
AEkAAEkAAB0AAB0AAB0AAB0AAB0AAB0AAB0AAB0AAB0AAGkAAGkAAGkAAGkAAGkAAGkAAGkAAGkA
AFMAAFMAAFMAAFMAAFMAAFMAAFMAAFMAAJkAAJkAAJkAAJkAAJkAAJkAAJkAAJkAAJkAALcAALcA
ALcAALcAALcAALcAALcAALcAAP8AAP8AAP8AAP8AAP8AAP8AAP8AAP8AAP8AAP8AAP8AAP8AAP8A
AP8AAP8AAP8AAP8AAP8AAP8AAP8AAP8AAP8AAP8AAP8AAP8AQwAAQwAAQwAAQwAAQwAAQwAAQwAA
QwAA/wAA/wAA/wAA/wAA/wAA/wAA/wAA/wAA/wAA/wAA/wAA/wAA/wAA/wAA/wAA/wAA/wAA/wAA
/wAA/wAA/wAA/wAA/wAA/wAA/wAA/wAA/wAA/wAA/wAA/wAA/wAA/wAA/wAA/wAAzQAAzQAAzQAA
zQAAzQAAzQAAzQAAzQAAfAAAfAAAfAAAfAAAfAAAfAAAfAAAfAAABwAABwAABwAABwAABwAABwAA
BwAABwAABwAAACQAACQAACQAACQAACQAACQAACQAACQAAIEAAIEAAIEAAIEAAIEAAIEAAIEAAIEA
AIEAAHYAAHYAAHYAAHYAAHYAAHYAAHYAAHYAAMAAAMAAAMAAAMAAAMAAAMAAAMAAAMAAALcAALcA
ALcAALcAALcAALcAALcAALcAALcAAKwAAKwAAKwAAKwAAKwAAKwAAKwAAKwAAE0AAE0AAE0AAE0A
AE0AAE0AAE0AAE0AVAAAVAAAVAAAVAAAVAAAVAAAVAAAVAAAVAAAvwAAvwAAvwAAvwAAvwAAvwAA
vwAAvwAA3AAA3AAA3AAA3AAA3AAA3AAA3AAA3AAArgAArgAArgAArgAArgAArgAArgAArgAArgAA
kAAAkAAAkAAAkAAAkAAAkAAAkAAAkAAAjQAAjQAAjQAAjQAAjQAAjQAAjQAAjQAAAAAAAAAAAAAA
AAAAAAAAAAAAAAAAAAAAAAAAACwAACwAACwAACwAACwAACwAACwAACwAAJwAAJwAAJwAAJwAAJwA
AJwAAJwAAJwAAJwAAJwAAJwAAJwAAJwAAJwAAJwAAJwAAJwAAG4AAG4AAG4AAG4AAG4AAG4AAG4A
AG4AAG8AAG8AAG8AAG8AAG8AAG8AAG8AAG8AAGoAAGoAAGoAAGoAAGoAAGoAAGoAAGoAAGoAACgA
ACgAACgAACgAACgAACgAACgAACgAIwAAIwAAIwAAIwAAIwAAIwAAIwAAIwAAIwAAAAUAAAUAAAUA
AAUAAAUAAAUAAAUAAAUAdAAAdAAAdAAAdAAAdAAAdAAAdAAAdAAAjAAAjAAAjAAAjAAAjAAAjAAA
jAAAjAAAjAAAXwAAXwAAXwAAXwAAXwAAXwAAXwAAXwAAnwAAnwAAnwAAnwAAnwAAnwAAnwAAnwAA
FwAAFwAAFwAAFwAAFwAAFwAAFwAAFwAAFwAAOAAAOAAAOAAAOAAAOAAAOAAAOAAAOAAAAAYAAAYA
AAYAAAYAAAYAAAYAAAYAAAYAAAb///////////////////////////////8A/wAA/wAA/wAA/wAA
/wAA/wAA/wAA/wAA/wAA/wAA/wAA/wAA/wAA/wAA/wAA/wAA/wAA/wAA/wAA/wAA/wAA/wAA/wAA
/wAA/wAA/wAA/wAA/wAA/wAA/wAA/wAA/wAA/wAA/wAA/wAA/wAA/wAA/wAA/wAA/wAA/wAARAAA
RAAARAAARAAARAAARAAARAAARAAARAAAAFUAAFUAAFUAAFUAAFUAAFUAAFUAAFUAAP8AAP8AAP8A
AP8AAP8AAP8AAP8AAP8AAP8AAP8AAP8AAP8AAP8AAP8AAP8AAP8AAP8AAN8AAN8AAN8AAN8AAN8A
AN8AAN8AAN8AAMgAAMgAAMgAAMgAAMgAAMgAAMgAAMgAAMgA1QAA1QAA1QAA1QAA1QAA1QAA1QAA
1QAAjwAAjwAAjwAAjwAAjwAAjwAAjwAAjwAAWQAAWQAAWQAAWQAAWQAAWQAAWQAAWQAAWQAAAFcA
AFcAAFcAAFcAAFcAAFcAAFcAAFcAAJwAAJwAAJwAAJwAAJwAAJwAAJwAAJwAALQAALQAALQAALQA
ALQAALQAALQAALQAALQAAP8AAP8AAP8AAP8AAP8AAP8AAP8AAP8AAP8AAP8AAP8AAP8AAP8AAP8A
AP8AAP8AAP////////////////////////////////8AAE8AAE8AAE8AAE8AAE8AAE8AAE8AAE8A
AB8AAB8AAB8AAB8AAB8AAB8AAB8AAB8AdQAAdQAAdQAAdQAAdQAAdQAAdQAAdQAAdQAAQAAAQAAA
QAAAQAAAQAAAQAAAQAAAQAAAIQAAIQAAIQAAIQAAIQAAIQAAIQAAIQAAAwAAAwAAAwAAAwAAAwAA
AwAAAwAAAwAAAwAAADoAADoAADoAADoAADoAADoAADoAADoAEAAAEAAAEAAAEAAAEAAAEAAAEAAA
EAAAAJAAAJAAAJAAAJAAAJAAAJAAAJAAAJAAAJAAAJD/////////////////////////////////
//////8A////////////////////////////////////////////////////vLy8AwMDeXl5////
////eXl5vLy8vLy8JSUl////////RkZGAwMDzc3NvLy8AwMDeXl5////////eXl5vLy8zc3NaGho
////vLy87u7u////////////////////////////////////////AAB9AAB9AAB9AAB9AAB9AAB9
AAB9AAB9AAAHAAAHAAAHAAAHAAAHAAAHAAAHAAAHAC8AAC8AAC8AAC8AAC8AAC8AAC8AAC8AAC8A
AADgAADgAADgAADgAADgAADgAADgAADgAAD/AAD/AAD/AAD/AAD/AAD/AAD/AAD/AAD/AAD/AAD/
AAD/AAD/AAD/AAD/AAD/AAD/AAEAAAEAAAEAAAEAAAEAAAEAAAEAAAEAAP8AAP8AAP8AAP8AAP8A
AP8AAP8AAP8AAP8AAP8AAP8AAP8AAP8AAP8AAP8AAP8AAP8AAAAPAAAPAAAPAAAPAAAPAAAPAAAP
AAAPAAD9AAD9AAD9AAD9AAD9AAD9AAD9AAD9AP8AAP8AAP8AAP8AAP8AAP8AAP8AAP8AAP8AAP8A
////////////////////////////AAA2AAA2AAA2AAA2AAA2AAA2AAA2AAA2AABMAABMAABMAABM
AABMAABMAABMAABMAABMAAB7AAB7AAB7AAB7AAB7AAB7AAB7AAB7AADLAADLAADLAADLAADLAADL
AADLAADLAAD/AAD/AAD/AAD/AAD/AAD/AAD/AAD/AAD/AAD/AAD/AAD/AAD/AAD/AAD/AAD/AAD/
AACxAACxAACxAACxAACxAACxAACxAACxAACxAAD/AAD/AAD/AAD/AAD/AAD/AAD/AAD/AAB2AAB2
AAB2AAB2AAB2AAB2AAB2AAB2AM0AAM0AAM0AAM0AAM0AAM0AAM0AAM0AAM0AAP8AAP8AAP8AAP8A
AP8AAP8AAP8AAP8AAP8AAP8AAP8AAP8AAP8AAP8AAP8AAP8AAP8AAP8AAP8AAP8AAP8AAP8AAP8A
AP8AAP8AALcAALcAALcAALcAALcAALcAALcAALcAAAADAAADAAADAAADAAADAAADAAADAAADAAkA
AAkAAAkAAAkAAAkAAAkAAAkAAAkAAAkAAAChAAChAAChAAChAAChAAChAAChAAChAAC2AAC2AAC2
AAC2AAC2AAC2AAC2AAC2AABZAABZAABZAABZAABZAABZAABZAABZAABZANgAANgAANgAANgAANgA
ANgAANgAANgAAP8AAP8AAP8AAP8AAP8AAP8AAP8AAP8AAFwAAFwAAFwAAFwAAFwAAFwAAFwAAFwA
AFwAAABHAABHAABHAABHAABHAABHAABHAABHAAB3AAB3AAB3AAB3AAB3AAB3AAB3AAB3ADcAADcA
ADcAADcAADcAADcAADcAADcAADcAAAAxAAAxAAAxAAAxAAAxAAAxAAAxAAAxAAAx////////////
////////////////////AABTAABTAABTAABTAABTAABTAABTAABTAABJAABJAABJAABJAABJAABJ
AABJAABJAAAdAAAdAAAdAAAdAAAdAAAdAAAdAAAdAAAdAABpAABpAABpAABpAABpAABpAABpAABp
AABTAABTAABTAABTAABTAABTAABTAABTAACZAACZAACZAACZAACZAACZAACZAACZAACZAAC3AAC3
AAC3AAC3AAC3AAC3AAC3AAC3AAD/AAD/AAD/AAD/AAD/AAD/AAD/AAD/AAD/AAD/AAD/AAD/AAD/
AAD/AAD/AAD/AAD/AAD/AAD/AAD/AAD/AAD/AAD/AAD/AAD/AEMAAEMAAEMAAEMAAEMAAEMAAEMA
AEMAAP8AAP8AAP8AAP8AAP8AAP8AAP8AAP8AAP8AAP8AAP8AAP8AAP8AAP8AAP8AAP8AAP8AAP8A
AP8AAP8AAP8AAP8AAP8AAP8AAP8AAP8AAP8AAP8AAP8AAP8AAP8AAP8AAP8AAP8AAM0AAM0AAM0A
AM0AAM0AAM0AAM0AAM0AAHwAAHwAAHwAAHwAAHwAAHwAAHwAAHwAAAcAAAcAAAcAAAcAAAcAAAcA
AAcAAAcAAAcAAAAkAAAkAAAkAAAkAAAkAAAkAAAkAAAkAACBAACBAACBAACBAACBAACBAACBAACB
AACBAAB2AAB2AAB2AAB2AAB2AAB2AAB2AAB2AADAAADAAADAAADAAADAAADAAADAAADAAAC3AAC3
AAC3AAC3AAC3AAC3AAC3AAC3AAC3AACsAACsAACsAACsAACsAACsAACsAACsAABNAABNAABNAABN
AABNAABNAABNAABNAFQAAFQAAFQAAFQAAFQAAFQAAFQAAFQAAFQAAL8AAL8AAL8AAL8AAL8AAL8A
AL8AAL8AANwAANwAANwAANwAANwAANwAANwAANwAAK4AAK4AAK4AAK4AAK4AAK4AAK4AAK4AAK4A
AJAAAJAAAJAAAJAAAJAAAJAAAJAAAJAAAI0AAI0AAI0AAI0AAI0AAI0AAI0AAI0AAAAAAAAAAAAA
AAAAAAAAAAAAAAAAAAAAAAAAAAAsAAAsAAAsAAAsAAAsAAAsAAAsAAAsAACcAACcAACcAACcAACc
AACcAACcAACcAACcAACcAACcAACcAACcAACcAACcAACcAACcAABuAABuAABuAABuAABuAABuAABu
AABuAABvAABvAABvAABvAABvAABvAABvAABvAABqAABqAABqAABqAABqAABqAABqAABqAABqAAAo
AAAoAAAoAAAoAAAoAAAoAAAoAAAoACMAACMAACMAACMAACMAACMAACMAACMAACMAAAAFAAAFAAAF
AAAFAAAFAAAFAAAFAAAFAHQAAHQAAHQAAHQAAHQAAHQAAHQAAHQAAIwAAIwAAIwAAIwAAIwAAIwA
AIwAAIwAAIwAAF8AAF8AAF8AAF8AAF8AAF8AAF8AAF8AAJ8AAJ8AAJ8AAJ8AAJ8AAJ8AAJ8AAJ8A
ABcAABcAABcAABcAABcAABcAABcAABcAABcAADgAADgAADgAADgAADgAADgAADgAADgAAAAGAAAG
AAAGAAAGAAAGAAAGAAAGAAAGAAAG////////////////////////////////AP8AAP8AAP8AAP8A
AP8AAP8AAP8AAP8AAP8AAP8AAP8AAP8AAP8AAP8AAP8AAP8AAP8AAP8AAP8AAP8AAP8AAP8AAP8A
AP8AAP8AAP8AAP8AAP8AAP8AAP8AAP8AAP8AAP8AAP8AAP8AAP8AAP8AAP8AAP8AAP8AAP8AAEQA
AEQAAEQAAEQAAEQAAEQAAEQAAEQAAEQAAABVAABVAABVAABVAABVAABVAABVAABVAAD/AAD/AAD/
AAD/AAD/AAD/AAD/AAD/AAD/AAD/AAD/AAD/AAD/AAD/AAD/AAD/AAD/AADfAADfAADfAADfAADf
AADfAADfAADfAADIAADIAADIAADIAADIAADIAADIAADIAADIANUAANUAANUAANUAANUAANUAANUA
ANUAAI8AAI8AAI8AAI8AAI8AAI8AAI8AAI8AAFkAAFkAAFkAAFkAAFkAAFkAAFkAAFkAAFkAAABX
AABXAABXAABXAABXAABXAABXAABXAACcAACcAACcAACcAACcAACcAACcAACcAAC0AAC0AAC0AAC0
AAC0AAC0AAC0AAC0AAC0AAD/AAD/AAD/AAD/AAD/AAD/AAD/AAD/AAD/AAD/AAD/AAD/AAD/AAD/
AAD/AAD/AAD/////////////////////////////////AABPAABPAABPAABPAABPAABPAABPAABP
AAAfAAAfAAAfAAAfAAAfAAAfAAAfAAAfAHUAAHUAAHUAAHUAAHUAAHUAAHUAAHUAAHUAAEAAAEAA
AEAAAEAAAEAAAEAAAEAAAEAAACEAACEAACEAACEAACEAACEAACEAACEAAAMAAAMAAAMAAAMAAAMA
AAMAAAMAAAMAAAMAAAA6AAA6AAA6AAA6AAA6AAA6AAA6AAA6ABAAABAAABAAABAAABAAABAAABAA
ABAAAACQAACQAACQAACQAACQAACQAACQAACQAACQAACQ////////////////////////////////
////////AP///////////////////////////////////////////////////1dXV0ZGRv//////
/////////////7y8vCUlJf///////////zU1NXl5eVdXV0ZGRv///////////////////////83N
zYmJif///////////////////////////////////////////////wAAfQAAfQAAfQAAfQAAfQAA
fQAAfQAAfQAABwAABwAABwAABwAABwAABwAABwAABwAvAAAvAAAvAAAvAAAvAAAvAAAvAAAvAAAv
AAAA4AAA4AAA4AAA4AAA4AAA4AAA4AAA4AAA/wAA/wAA/wAA/wAA/wAA/wAA/wAA/wAA/wAA/wAA
/wAA/wAA/wAA/wAA/wAA/wAA/wABAAABAAABAAABAAABAAABAAABAAABAAD/AAD/AAD/AAD/AAD/
AAD/AAD/AAD/AAD/AAD/AAD/AAD/AAD/AAD/AAD/AAD/AAD/AAAADwAADwAADwAADwAADwAADwAA
DwAADwAA/QAA/QAA/QAA/QAA/QAA/QAA/QAA/QD/AAD/AAD/AAD/AAD/AAD/AAD/AAD/AAD/AAD/
AP///////////////////////////wAANgAANgAANgAANgAANgAANgAANgAANgAATAAATAAATAAA
TAAATAAATAAATAAATAAATAAAewAAewAAewAAewAAewAAewAAewAAewAAywAAywAAywAAywAAywAA
ywAAywAAywAA/wAA/wAA/wAA/wAA/wAA/wAA/wAA/wAA/wAA/wAA/wAA/wAA/wAA/wAA/wAA/wAA
/wAAsQAAsQAAsQAAsQAAsQAAsQAAsQAAsQAAsQAA/wAA/wAA/wAA/wAA/wAA/wAA/wAA/wAAdgAA
dgAAdgAAdgAAdgAAdgAAdgAAdgDNAADNAADNAADNAADNAADNAADNAADNAADNAAD/AAD/AAD/AAD/
AAD/AAD/AAD/AAD/AAD/AAD/AAD/AAD/AAD/AAD/AAD/AAD/AAD/AAD/AAD/AAD/AAD/AAD/AAD/
AAD/AAD/AAC3AAC3AAC3AAC3AAC3AAC3AAC3AAC3AAAAAwAAAwAAAwAAAwAAAwAAAwAAAwAAAwAJ
AAAJAAAJAAAJAAAJAAAJAAAJAAAJAAAJAAAAoQAAoQAAoQAAoQAAoQAAoQAAoQAAoQAAtgAAtgAA
tgAAtgAAtgAAtgAAtgAAtgAAWQAAWQAAWQAAWQAAWQAAWQAAWQAAWQAAWQDYAADYAADYAADYAADY
AADYAADYAADYAAD/AAD/AAD/AAD/AAD/AAD/AAD/AAD/AABcAABcAABcAABcAABcAABcAABcAABc
AABcAAAARwAARwAARwAARwAARwAARwAARwAARwAAdwAAdwAAdwAAdwAAdwAAdwAAdwAAdwA3AAA3
AAA3AAA3AAA3AAA3AAA3AAA3AAA3AAAAMQAAMQAAMQAAMQAAMQAAMQAAMQAAMQAAMf//////////
/////////////////////wAAUwAAUwAAUwAAUwAAUwAAUwAAUwAAUwAASQAASQAASQAASQAASQAA
SQAASQAASQAAHQAAHQAAHQAAHQAAHQAAHQAAHQAAHQAAHQAAaQAAaQAAaQAAaQAAaQAAaQAAaQAA
aQAAUwAAUwAAUwAAUwAAUwAAUwAAUwAAUwAAmQAAmQAAmQAAmQAAmQAAmQAAmQAAmQAAmQAAtwAA
twAAtwAAtwAAtwAAtwAAtwAAtwAA/wAA/wAA/wAA/wAA/wAA/wAA/wAA/wAA/wAA/wAA/wAA/wAA
/wAA/wAA/wAA/wAA/wAA/wAA/wAA/wAA/wAA/wAA/wAA/wAA/wBDAABDAABDAABDAABDAABDAABD
AABDAAD/AAD/AAD/AAD/AAD/AAD/AAD/AAD/AAD/AAD/AAD/AAD/AAD/AAD/AAD/AAD/AAD/AAD/
AAD/AAD/AAD/AAD/AAD/AAD/AAD/AAD/AAD/AAD/AAD/AAD/AAD/AAD/AAD/AAD/AADNAADNAADN
AADNAADNAADNAADNAADNAAB8AAB8AAB8AAB8AAB8AAB8AAB8AAB8AAAHAAAHAAAHAAAHAAAHAAAH
AAAHAAAHAAAHAAAAJAAAJAAAJAAAJAAAJAAAJAAAJAAAJAAAgQAAgQAAgQAAgQAAgQAAgQAAgQAA
gQAAgQAAdgAAdgAAdgAAdgAAdgAAdgAAdgAAdgAAwAAAwAAAwAAAwAAAwAAAwAAAwAAAwAAAtwAA
twAAtwAAtwAAtwAAtwAAtwAAtwAAtwAArAAArAAArAAArAAArAAArAAArAAArAAATQAATQAATQAA
TQAATQAATQAATQAATQBUAABUAABUAABUAABUAABUAABUAABUAABUAAC/AAC/AAC/AAC/AAC/AAC/
AAC/AAC/AADcAADcAADcAADcAADcAADcAADcAADcAACuAACuAACuAACuAACuAACuAACuAACuAACu
AACQAACQAACQAACQAACQAACQAACQAACQAACNAACNAACNAACNAACNAACNAACNAACNAAAAAAAAAAAA
AAAAAAAAAAAAAAAAAAAAAAAAAAAALAAALAAALAAALAAALAAALAAALAAALAAAnAAAnAAAnAAAnAAA
nAAAnAAAnAAAnAAAnAAAnAAAnAAAnAAAnAAAnAAAnAAAnAAAnAAAbgAAbgAAbgAAbgAAbgAAbgAA
bgAAbgAAbwAAbwAAbwAAbwAAbwAAbwAAbwAAbwAAagAAagAAagAAagAAagAAagAAagAAagAAagAA
KAAAKAAAKAAAKAAAKAAAKAAAKAAAKAAjAAAjAAAjAAAjAAAjAAAjAAAjAAAjAAAjAAAABQAABQAA
BQAABQAABQAABQAABQAABQB0AAB0AAB0AAB0AAB0AAB0AAB0AAB0AACMAACMAACMAACMAACMAACM
AACMAACMAACMAABfAABfAABfAABfAABfAABfAABfAABfAACfAACfAACfAACfAACfAACfAACfAACf
AAAXAAAXAAAXAAAXAAAXAAAXAAAXAAAXAAAXAAA4AAA4AAA4AAA4AAA4AAA4AAA4AAA4AAAABgAA
BgAABgAABgAABgAABgAABgAABgAABv///////////////////////////////wD/AAD/AAD/AAD/
AAD/AAD/AAD/AAD/AAD/AAD/AAD/AAD/AAD/AAD/AAD/AAD/AAD/AAD/AAD/AAD/AAD/AAD/AAD/
AAD/AAD/AAD/AAD/AAD/AAD/AAD/AAD/AAD/AAD/AAD/AAD/AAD/AAD/AAD/AAD/AAD/AAD/AABE
AABEAABEAABEAABEAABEAABEAABEAABEAAAAVQAAVQAAVQAAVQAAVQAAVQAAVQAAVQAA/wAA/wAA
/wAA/wAA/wAA/wAA/wAA/wAA/wAA/wAA/wAA/wAA/wAA/wAA/wAA/wAA/wAA3wAA3wAA3wAA3wAA
3wAA3wAA3wAA3wAAyAAAyAAAyAAAyAAAyAAAyAAAyAAAyAAAyADVAADVAADVAADVAADVAADVAADV
AADVAACPAACPAACPAACPAACPAACPAACPAACPAABZAABZAABZAABZAABZAABZAABZAABZAABZAAAA
VwAAVwAAVwAAVwAAVwAAVwAAVwAAVwAAnAAAnAAAnAAAnAAAnAAAnAAAnAAAnAAAtAAAtAAAtAAA
tAAAtAAAtAAAtAAAtAAAtAAA/wAA/wAA/wAA/wAA/wAA/wAA/wAA/wAA/wAA/wAA/wAA/wAA/wAA
/wAA/wAA/wAA/////////////////////////////////wAATwAATwAATwAATwAATwAATwAATwAA
TwAAHwAAHwAAHwAAHwAAHwAAHwAAHwAAHwB1AAB1AAB1AAB1AAB1AAB1AAB1AAB1AAB1AABAAABA
AABAAABAAABAAABAAABAAABAAAAhAAAhAAAhAAAhAAAhAAAhAAAhAAAhAAADAAADAAADAAADAAAD
AAADAAADAAADAAADAAAAOgAAOgAAOgAAOgAAOgAAOgAAOgAAOgAQAAAQAAAQAAAQAAAQAAAQAAAQ
AAAQAAAAkAAAkAAAkAAAkAAAkAAAkAAAkAAAkAAAkAAAkP//////////////////////////////
/////////wD///////////////////////////////////////////////////9GRkZoaGj/////
//////////////+8vLwlJSX///////////9oaGhGRkZGRkZoaGj/////////////////////////
//9oaGirq6v///////////////////////////////////////////8AAH0AAH0AAH0AAH0AAH0A
AH0AAH0AAH0AAAcAAAcAAAcAAAcAAAcAAAcAAAcAAAcALwAALwAALwAALwAALwAALwAALwAALwAA
LwAAAOAAAOAAAOAAAOAAAOAAAOAAAOAAAOAAAP8AAP8AAP8AAP8AAP8AAP8AAP8AAP8AAP8AAP8A
AP8AAP8AAP8AAP8AAP8AAP8AAP8AAQAAAQAAAQAAAQAAAQAAAQAAAQAAAQAA/wAA/wAA/wAA/wAA
/wAA/wAA/wAA/wAA/wAA/wAA/wAA/wAA/wAA/wAA/wAA/wAA/wAAAA8AAA8AAA8AAA8AAA8AAA8A
AA8AAA8AAP0AAP0AAP0AAP0AAP0AAP0AAP0AAP0A/wAA/wAA/wAA/wAA/wAA/wAA/wAA/wAA/wAA
/wD///////////////////////////8AADYAADYAADYAADYAADYAADYAADYAADYAAEwAAEwAAEwA
AEwAAEwAAEwAAEwAAEwAAEwAAHsAAHsAAHsAAHsAAHsAAHsAAHsAAHsAAMsAAMsAAMsAAMsAAMsA
AMsAAMsAAMsAAP8AAP8AAP8AAP8AAP8AAP8AAP8AAP8AAP8AAP8AAP8AAP8AAP8AAP8AAP8AAP8A
AP8AALEAALEAALEAALEAALEAALEAALEAALEAALEAAP8AAP8AAP8AAP8AAP8AAP8AAP8AAP8AAHYA
AHYAAHYAAHYAAHYAAHYAAHYAAHYAzQAAzQAAzQAAzQAAzQAAzQAAzQAAzQAAzQAA/wAA/wAA/wAA
/wAA/wAA/wAA/wAA/wAA/wAA/wAA/wAA/wAA/wAA/wAA/wAA/wAA/wAA/wAA/wAA/wAA/wAA/wAA
/wAA/wAA/wAAtwAAtwAAtwAAtwAAtwAAtwAAtwAAtwAAAAMAAAMAAAMAAAMAAAMAAAMAAAMAAAMA
CQAACQAACQAACQAACQAACQAACQAACQAACQAAAKEAAKEAAKEAAKEAAKEAAKEAAKEAAKEAALYAALYA
ALYAALYAALYAALYAALYAALYAAFkAAFkAAFkAAFkAAFkAAFkAAFkAAFkAAFkA2AAA2AAA2AAA2AAA
2AAA2AAA2AAA2AAA/wAA/wAA/wAA/wAA/wAA/wAA/wAA/wAAXAAAXAAAXAAAXAAAXAAAXAAAXAAA
XAAAXAAAAEcAAEcAAEcAAEcAAEcAAEcAAEcAAEcAAHcAAHcAAHcAAHcAAHcAAHcAAHcAAHcANwAA
NwAANwAANwAANwAANwAANwAANwAANwAAADEAADEAADEAADEAADEAADEAADEAADEAADH/////////
//////////////////////8AAFMAAFMAAFMAAFMAAFMAAFMAAFMAAFMAAEkAAEkAAEkAAEkAAEkA
AEkAAEkAAEkAAB0AAB0AAB0AAB0AAB0AAB0AAB0AAB0AAB0AAGkAAGkAAGkAAGkAAGkAAGkAAGkA
AGkAAFMAAFMAAFMAAFMAAFMAAFMAAFMAAFMAAJkAAJkAAJkAAJkAAJkAAJkAAJkAAJkAAJkAALcA
ALcAALcAALcAALcAALcAALcAALcAAP8AAP8AAP8AAP8AAP8AAP8AAP8AAP8AAP8AAP8AAP8AAP8A
AP8AAP8AAP8AAP8AAP8AAP8AAP8AAP8AAP8AAP8AAP8AAP8AAP8AQwAAQwAAQwAAQwAAQwAAQwAA
QwAAQwAA/wAA/wAA/wAA/wAA/wAA/wAA/wAA/wAA/wAA/wAA/wAA/wAA/wAA/wAA/wAA/wAA/wAA
/wAA/wAA/wAA/wAA/wAA/wAA/wAA/wAA/wAA/wAA/wAA/wAA/wAA/wAA/wAA/wAA/wAAzQAAzQAA
zQAAzQAAzQAAzQAAzQAAzQAAfAAAfAAAfAAAfAAAfAAAfAAAfAAAfAAABwAABwAABwAABwAABwAA
BwAABwAABwAABwAAACQAACQAACQAACQAACQAACQAACQAACQAAIEAAIEAAIEAAIEAAIEAAIEAAIEA
AIEAAIEAAHYAAHYAAHYAAHYAAHYAAHYAAHYAAHYAAMAAAMAAAMAAAMAAAMAAAMAAAMAAAMAAALcA
ALcAALcAALcAALcAALcAALcAALcAALcAAKwAAKwAAKwAAKwAAKwAAKwAAKwAAKwAAE0AAE0AAE0A
AE0AAE0AAE0AAE0AAE0AVAAAVAAAVAAAVAAAVAAAVAAAVAAAVAAAVAAAvwAAvwAAvwAAvwAAvwAA
vwAAvwAAvwAA3AAA3AAA3AAA3AAA3AAA3AAA3AAA3AAArgAArgAArgAArgAArgAArgAArgAArgAA
rgAAkAAAkAAAkAAAkAAAkAAAkAAAkAAAkAAAjQAAjQAAjQAAjQAAjQAAjQAAjQAAjQAAAAAAAAAA
AAAAAAAAAAAAAAAAAAAAAAAAAAAAACwAACwAACwAACwAACwAACwAACwAACwAAJwAAJwAAJwAAJwA
AJwAAJwAAJwAAJwAAJwAAJwAAJwAAJwAAJwAAJwAAJwAAJwAAJwAAG4AAG4AAG4AAG4AAG4AAG4A
AG4AAG4AAG8AAG8AAG8AAG8AAG8AAG8AAG8AAG8AAGoAAGoAAGoAAGoAAGoAAGoAAGoAAGoAAGoA
ACgAACgAACgAACgAACgAACgAACgAACgAIwAAIwAAIwAAIwAAIwAAIwAAIwAAIwAAIwAAAAUAAAUA
AAUAAAUAAAUAAAUAAAUAAAUAdAAAdAAAdAAAdAAAdAAAdAAAdAAAdAAAjAAAjAAAjAAAjAAAjAAA
jAAAjAAAjAAAjAAAXwAAXwAAXwAAXwAAXwAAXwAAXwAAXwAAnwAAnwAAnwAAnwAAnwAAnwAAnwAA
nwAAFwAAFwAAFwAAFwAAFwAAFwAAFwAAFwAAFwAAOAAAOAAAOAAAOAAAOAAAOAAAOAAAOAAAAAYA
AAYAAAYAAAYAAAYAAAYAAAYAAAYAAAb///////////////////////////////8A/wAA/wAA/wAA
/wAA/wAA/wAA/wAA/wAA/wAA/wAA/wAA/wAA/wAA/wAA/wAA/wAA/wAA/wAA/wAA/wAA/wAA/wAA
/wAA/wAA/wAA/wAA/wAA/wAA/wAA/wAA/wAA/wAA/wAA/wAA/wAA/wAA/wAA/wAA/wAA/wAA/wAA
RAAARAAARAAARAAARAAARAAARAAARAAARAAAAFUAAFUAAFUAAFUAAFUAAFUAAFUAAFUAAP8AAP8A
AP8AAP8AAP8AAP8AAP8AAP8AAP8AAP8AAP8AAP8AAP8AAP8AAP8AAP8AAP8AAN8AAN8AAN8AAN8A
AN8AAN8AAN8AAN8AAMgAAMgAAMgAAMgAAMgAAMgAAMgAAMgAAMgA1QAA1QAA1QAA1QAA1QAA1QAA
1QAA1QAAjwAAjwAAjwAAjwAAjwAAjwAAjwAAjwAAWQAAWQAAWQAAWQAAWQAAWQAAWQAAWQAAWQAA
AFcAAFcAAFcAAFcAAFcAAFcAAFcAAFcAAJwAAJwAAJwAAJwAAJwAAJwAAJwAAJwAALQAALQAALQA
ALQAALQAALQAALQAALQAALQAAP8AAP8AAP8AAP8AAP8AAP8AAP8AAP8AAP8AAP8AAP8AAP8AAP8A
AP8AAP8AAP8AAP////////////////////////////////8AAE8AAE8AAE8AAE8AAE8AAE8AAE8A
AE8AAB8AAB8AAB8AAB8AAB8AAB8AAB8AAB8AdQAAdQAAdQAAdQAAdQAAdQAAdQAAdQAAdQAAQAAA
QAAAQAAAQAAAQAAAQAAAQAAAQAAAIQAAIQAAIQAAIQAAIQAAIQAAIQAAIQAAAwAAAwAAAwAAAwAA
AwAAAwAAAwAAAwAAAwAAADoAADoAADoAADoAADoAADoAADoAADoAEAAAEAAAEAAAEAAAEAAAEAAA
EAAAEAAAAJAAAJAAAJAAAJAAAJAAAJAAAJAAAJAAAJAAAJD/////////////////////////////
//////////8A////////////////////////////////////////////////////V1dXNTU1////
////////////////vLy8JSUl////////////NTU1eXl5V1dXNTU1////////////////////////
////mpqaV1dX////////////////////////////////////////////AAB9AAB9AAB9AAB9AAB9
AAB9AAB9AAB9AAAHAAAHAAAHAAAHAAAHAAAHAAAHAAAHAC8AAC8AAC8AAC8AAC8AAC8AAC8AAC8A
AC8AAADgAADgAADgAADgAADgAADgAADgAADgAAD/AAD/AAD/AAD/AAD/AAD/AAD/AAD/AAD/AAD/
AAD/AAD/AAD/AAD/AAD/AAD/AAD/AAEAAAEAAAEAAAEAAAEAAAEAAAEAAAEAAP8AAP8AAP8AAP8A
AP8AAP8AAP8AAP8AAP8AAP8AAP8AAP8AAP8AAP8AAP8AAP8AAP8AAAAPAAAPAAAPAAAPAAAPAAAP
AAAPAAAPAAD9AAD9AAD9AAD9AAD9AAD9AAD9AAD9AP8AAP8AAP8AAP8AAP8AAP8AAP8AAP8AAP8A
AP8A////////////////////////////AAA2AAA2AAA2AAA2AAA2AAA2AAA2AAA2AABMAABMAABM
AABMAABMAABMAABMAABMAABMAAB7AAB7AAB7AAB7AAB7AAB7AAB7AAB7AADLAADLAADLAADLAADL
AADLAADLAADLAAD/AAD/AAD/AAD/AAD/AAD/AAD/AAD/AAD/AAD/AAD/AAD/AAD/AAD/AAD/AAD/
AAD/AACxAACxAACxAACxAACxAACxAACxAACxAACxAAD/AAD/AAD/AAD/AAD/AAD/AAD/AAD/AAB2
AAB2AAB2AAB2AAB2AAB2AAB2AAB2AM0AAM0AAM0AAM0AAM0AAM0AAM0AAM0AAM0AAP8AAP8AAP8A
AP8AAP8AAP8AAP8AAP8AAP8AAP8AAP8AAP8AAP8AAP8AAP8AAP8AAP8AAP8AAP8AAP8AAP8AAP8A
AP8AAP8AAP8AALcAALcAALcAALcAALcAALcAALcAALcAAAADAAADAAADAAADAAADAAADAAADAAAD
AAkAAAkAAAkAAAkAAAkAAAkAAAkAAAkAAAkAAAChAAChAAChAAChAAChAAChAAChAAChAAC2AAC2
AAC2AAC2AAC2AAC2AAC2AAC2AABZAABZAABZAABZAABZAABZAABZAABZAABZANgAANgAANgAANgA
ANgAANgAANgAANgAAP8AAP8AAP8AAP8AAP8AAP8AAP8AAP8AAFwAAFwAAFwAAFwAAFwAAFwAAFwA
AFwAAFwAAABHAABHAABHAABHAABHAABHAABHAABHAAB3AAB3AAB3AAB3AAB3AAB3AAB3AAB3ADcA
ADcAADcAADcAADcAADcAADcAADcAADcAAAAxAAAxAAAxAAAxAAAxAAAxAAAxAAAxAAAx////////
////////////////////////AABTAABTAABTAABTAABTAABTAABTAABTAABJAABJAABJAABJAABJ
AABJAABJAABJAAAdAAAdAAAdAAAdAAAdAAAdAAAdAAAdAAAdAABpAABpAABpAABpAABpAABpAABp
AABpAABTAABTAABTAABTAABTAABTAABTAABTAACZAACZAACZAACZAACZAACZAACZAACZAACZAAC3
AAC3AAC3AAC3AAC3AAC3AAC3AAC3AAD/AAD/AAD/AAD/AAD/AAD/AAD/AAD/AAD/AAD/AAD/AAD/
AAD/AAD/AAD/AAD/AAD/AAD/AAD/AAD/AAD/AAD/AAD/AAD/AAD/AEMAAEMAAEMAAEMAAEMAAEMA
AEMAAEMAAP8AAP8AAP8AAP8AAP8AAP8AAP8AAP8AAP8AAP8AAP8AAP8AAP8AAP8AAP8AAP8AAP8A
AP8AAP8AAP8AAP8AAP8AAP8AAP8AAP8AAP8AAP8AAP8AAP8AAP8AAP8AAP8AAP8AAP8AAM0AAM0A
AM0AAM0AAM0AAM0AAM0AAM0AAHwAAHwAAHwAAHwAAHwAAHwAAHwAAHwAAAcAAAcAAAcAAAcAAAcA
AAcAAAcAAAcAAAcAAAAkAAAkAAAkAAAkAAAkAAAkAAAkAAAkAACBAACBAACBAACBAACBAACBAACB
AACBAACBAAB2AAB2AAB2AAB2AAB2AAB2AAB2AAB2AADAAADAAADAAADAAADAAADAAADAAADAAAC3
AAC3AAC3AAC3AAC3AAC3AAC3AAC3AAC3AACsAACsAACsAACsAACsAACsAACsAACsAABNAABNAABN
AABNAABNAABNAABNAABNAFQAAFQAAFQAAFQAAFQAAFQAAFQAAFQAAFQAAL8AAL8AAL8AAL8AAL8A
AL8AAL8AAL8AANwAANwAANwAANwAANwAANwAANwAANwAAK4AAK4AAK4AAK4AAK4AAK4AAK4AAK4A
AK4AAJAAAJAAAJAAAJAAAJAAAJAAAJAAAJAAAI0AAI0AAI0AAI0AAI0AAI0AAI0AAI0AAAAAAAAA
AAAAAAAAAAAAAAAAAAAAAAAAAAAAAAAsAAAsAAAsAAAsAAAsAAAsAAAsAAAsAACcAACcAACcAACc
AACcAACcAACcAACcAACcAACcAACcAACcAACcAACcAACcAACcAACcAABuAABuAABuAABuAABuAABu
AABuAABuAABvAABvAABvAABvAABvAABvAABvAABvAABqAABqAABqAABqAABqAABqAABqAABqAABq
AAAoAAAoAAAoAAAoAAAoAAAoAAAoAAAoACMAACMAACMAACMAACMAACMAACMAACMAACMAAAAFAAAF
AAAFAAAFAAAFAAAFAAAFAAAFAHQAAHQAAHQAAHQAAHQAAHQAAHQAAHQAAIwAAIwAAIwAAIwAAIwA
AIwAAIwAAIwAAIwAAF8AAF8AAF8AAF8AAF8AAF8AAF8AAF8AAJ8AAJ8AAJ8AAJ8AAJ8AAJ8AAJ8A
AJ8AABcAABcAABcAABcAABcAABcAABcAABcAABcAADgAADgAADgAADgAADgAADgAADgAADgAAAAG
AAAGAAAGAAAGAAAGAAAGAAAGAAAGAAAG////////////////////////////////AP8AAP8AAP8A
AP8AAP8AAP8AAP8AAP8AAP8AAP8AAP8AAP8AAP8AAP8AAP8AAP8AAP8AAP8AAP8AAP8AAP8AAP8A
AP8AAP8AAP8AAP8AAP8AAP8AAP8AAP8AAP8AAP8AAP8AAP8AAP8AAP8AAP8AAP8AAP8AAP8AAP8A
AEQAAEQAAEQAAEQAAEQAAEQAAEQAAEQAAEQAAABVAABVAABVAABVAABVAABVAABVAABVAAD/AAD/
AAD/AAD/AAD/AAD/AAD/AAD/AAD/AAD/AAD/AAD/AAD/AAD/AAD/AAD/AAD/AADfAADfAADfAADf
AADfAADfAADfAADfAADIAADIAADIAADIAADIAADIAADIAADIAADIANUAANUAANUAANUAANUAANUA
ANUAANUAAI8AAI8AAI8AAI8AAI8AAI8AAI8AAI8AAFkAAFkAAFkAAFkAAFkAAFkAAFkAAFkAAFkA
AABXAABXAABXAABXAABXAABXAABXAABXAACcAACcAACcAACcAACcAACcAACcAACcAAC0AAC0AAC0
AAC0AAC0AAC0AAC0AAC0AAC0AAD/AAD/AAD/AAD/AAD/AAD/AAD/AAD/AAD/AAD/AAD/AAD/AAD/
AAD/AAD/AAD/AAD/////////////////////////////////AABPAABPAABPAABPAABPAABPAABP
AABPAAAfAAAfAAAfAAAfAAAfAAAfAAAfAAAfAHUAAHUAAHUAAHUAAHUAAHUAAHUAAHUAAHUAAEAA
AEAAAEAAAEAAAEAAAEAAAEAAAEAAACEAACEAACEAACEAACEAACEAACEAACEAAAMAAAMAAAMAAAMA
AAMAAAMAAAMAAAMAAAMAAAA6AAA6AAA6AAA6AAA6AAA6AAA6AAA6ABAAABAAABAAABAAABAAABAA
ABAAABAAAACQAACQAACQAACQAACQAACQAACQAACQAACQAACQ////////////////////////////
////////////AP///////////////////////////////////////////////////83NzQMDA4mJ
if///////1dXV7y8vLy8vCUlJf///////0ZGRgMDA83Nzc3NzQMDA4mJif///////1dXV4mJiYmJ
if///1dXV0ZGRv///////////////////////////////////////////wAAfQAAfQAAfQAAfQAA
fQAAfQAAfQAAfQAABwAABwAABwAABwAABwAABwAABwAABwAvAAAvAAAvAAAvAAAvAAAvAAAvAAAv
AAAvAAAA4AAA4AAA4AAA4AAA4AAA4AAA4AAA4AAA/wAA/wAA/wAA/wAA/wAA/wAA/wAA/wAA/wAA
/wAA/wAA/wAA/wAA/wAA/wAA/wAA/wABAAABAAABAAABAAABAAABAAABAAABAAD/AAD/AAD/AAD/
AAD/AAD/AAD/AAD/AAD/AAD/AAD/AAD/AAD/AAD/AAD/AAD/AAD/AAAADwAADwAADwAADwAADwAA
DwAADwAADwAA/QAA/QAA/QAA/QAA/QAA/QAA/QAA/QD/AAD/AAD/AAD/AAD/AAD/AAD/AAD/AAD/
AAD/AP///////////////////////////wAANgAANgAANgAANgAANgAANgAANgAANgAATAAATAAA
TAAATAAATAAATAAATAAATAAATAAAewAAewAAewAAewAAewAAewAAewAAewAAywAAywAAywAAywAA
ywAAywAAywAAywAA/wAA/wAA/wAA/wAA/wAA/wAA/wAA/wAA/wAA/wAA/wAA/wAA/wAA/wAA/wAA
/wAA/wAAsQAAsQAAsQAAsQAAsQAAsQAAsQAAsQAAsQAA/wAA/wAA/wAA/wAA/wAA/wAA/wAA/wAA
dgAAdgAAdgAAdgAAdgAAdgAAdgAAdgDNAADNAADNAADNAADNAADNAADNAADNAADNAAD/AAD/AAD/
AAD/AAD/AAD/AAD/AAD/AAD/AAD/AAD/AAD/AAD/AAD/AAD/AAD/AAD/AAD/AAD/AAD/AAD/AAD/
AAD/AAD/AAD/AAC3AAC3AAC3AAC3AAC3AAC3AAC3AAC3AAAAAwAAAwAAAwAAAwAAAwAAAwAAAwAA
AwAJAAAJAAAJAAAJAAAJAAAJAAAJAAAJAAAJAAAAoQAAoQAAoQAAoQAAoQAAoQAAoQAAoQAAtgAA
tgAAtgAAtgAAtgAAtgAAtgAAtgAAWQAAWQAAWQAAWQAAWQAAWQAAWQAAWQAAWQDYAADYAADYAADY
AADYAADYAADYAADYAAD/AAD/AAD/AAD/AAD/AAD/AAD/AAD/AABcAABcAABcAABcAABcAABcAABc
AABcAABcAAAARwAARwAARwAARwAARwAARwAARwAARwAAdwAAdwAAdwAAdwAAdwAAdwAAdwAAdwA3
AAA3AAA3AAA3AAA3AAA3AAA3AAA3AAA3AAAAMQAAMQAAMQAAMQAAMQAAMQAAMQAAMQAAMf//////
/////////////////////////wAAUwAAUwAAUwAAUwAAUwAAUwAAUwAAUwAASQAASQAASQAASQAA
SQAASQAASQAASQAAHQAAHQAAHQAAHQAAHQAAHQAAHQAAHQAAHQAAaQAAaQAAaQAAaQAAaQAAaQAA
aQAAaQAAUwAAUwAAUwAAUwAAUwAAUwAAUwAAUwAAmQAAmQAAmQAAmQAAmQAAmQAAmQAAmQAAmQAA
twAAtwAAtwAAtwAAtwAAtwAAtwAAtwAA/wAA/wAA/wAA/wAA/wAA/wAA/wAA/wAA/wAA/wAA/wAA
/wAA/wAA/wAA/wAA/wAA/wAA/wAA/wAA/wAA/wAA/wAA/wAA/wAA/wBDAABDAABDAABDAABDAABD
AABDAABDAAD/AAD/AAD/AAD/AAD/AAD/AAD/AAD/AAD/AAD/AAD/AAD/AAD/AAD/AAD/AAD/AAD/
AAD/AAD/AAD/AAD/AAD/AAD/AAD/AAD/AAD/AAD/AAD/AAD/AAD/AAD/AAD/AAD/AAD/AADNAADN
AADNAADNAADNAADNAADNAADNAAB8AAB8AAB8AAB8AAB8AAB8AAB8AAB8AAAHAAAHAAAHAAAHAAAH
AAAHAAAHAAAHAAAHAAAAJAAAJAAAJAAAJAAAJAAAJAAAJAAAJAAAgQAAgQAAgQAAgQAAgQAAgQAA
gQAAgQAAgQAAdgAAdgAAdgAAdgAAdgAAdgAAdgAAdgAAwAAAwAAAwAAAwAAAwAAAwAAAwAAAwAAA
twAAtwAAtwAAtwAAtwAAtwAAtwAAtwAAtwAArAAArAAArAAArAAArAAArAAArAAArAAATQAATQAA
TQAATQAATQAATQAATQAATQBUAABUAABUAABUAABUAABUAABUAABUAABUAAC/AAC/AAC/AAC/AAC/
AAC/AAC/AAC/AADcAADcAADcAADcAADcAADcAADcAADcAACuAACuAACuAACuAACuAACuAACuAACu
AACuAACQAACQAACQAACQAACQAACQAACQAACQAACNAACNAACNAACNAACNAACNAACNAACNAAAAAAAA
AAAAAAAAAAAAAAAAAAAAAAAAAAAAAAAALAAALAAALAAALAAALAAALAAALAAALAAAnAAAnAAAnAAA
nAAAnAAAnAAAnAAAnAAAnAAAnAAAnAAAnAAAnAAAnAAAnAAAnAAAnAAAbgAAbgAAbgAAbgAAbgAA
bgAAbgAAbgAAbwAAbwAAbwAAbwAAbwAAbwAAbwAAbwAAagAAagAAagAAagAAagAAagAAagAAagAA
agAAKAAAKAAAKAAAKAAAKAAAKAAAKAAAKAAjAAAjAAAjAAAjAAAjAAAjAAAjAAAjAAAjAAAABQAA
BQAABQAABQAABQAABQAABQAABQB0AAB0AAB0AAB0AAB0AAB0AAB0AAB0AACMAACMAACMAACMAACM
AACMAACMAACMAACMAABfAABfAABfAABfAABfAABfAABfAABfAACfAACfAACfAACfAACfAACfAACf
AACfAAAXAAAXAAAXAAAXAAAXAAAXAAAXAAAXAAAXAAA4AAA4AAA4AAA4AAA4AAA4AAA4AAA4AAAA
BgAABgAABgAABgAABgAABgAABgAABgAABv///////////////////////////////wD/AAD/AAD/
AAD/AAD/AAD/AAD/AAD/AAD/AAD/AAD/AAD/AAD/AAD/AAD/AAD/AAD/AAD/AAD/AAD/AAD/AAD/
AAD/AAD/AAD/AAD/AAD/AAD/AAD/AAD/AAD/AAD/AAD/AAD/AAD/AAD/AAD/AAD/AAD/AAD/AAD/
AABEAABEAABEAABEAABEAABEAABEAABEAABEAAAAVQAAVQAAVQAAVQAAVQAAVQAAVQAAVQAA/wAA
/wAA/wAA/wAA/wAA/wAA/wAA/wAA/wAA/wAA/wAA/wAA/wAA/wAA/wAA/wAA/wAA3wAA3wAA3wAA
3wAA3wAA3wAA3wAA3wAAyAAAyAAAyAAAyAAAyAAAyAAAyAAAyAAAyADVAADVAADVAADVAADVAADV
AADVAADVAACPAACPAACPAACPAACPAACPAACPAACPAABZAABZAABZAABZAABZAABZAABZAABZAABZ
AAAAVwAAVwAAVwAAVwAAVwAAVwAAVwAAVwAAnAAAnAAAnAAAnAAAnAAAnAAAnAAAnAAAtAAAtAAA
tAAAtAAAtAAAtAAAtAAAtAAAtAAA/wAA/wAA/wAA/wAA/wAA/wAA/wAA/wAA/wAA/wAA/wAA/wAA
/wAA/wAA/wAA/wAA/////////////////////////////////wAATwAATwAATwAATwAATwAATwAA
TwAATwAAHwAAHwAAHwAAHwAAHwAAHwAAHwAAHwB1AAB1AAB1AAB1AAB1AAB1AAB1AAB1AAB1AABA
AABAAABAAABAAABAAABAAABAAABAAAAhAAAhAAAhAAAhAAAhAAAhAAAhAAAhAAADAAADAAADAAAD
AAADAAADAAADAAADAAADAAAAOgAAOgAAOgAAOgAAOgAAOgAAOgAAOgAQAAAQAAAQAAAQAAAQAAAQ
AAAQAAAQAAAAkAAAkAAAkAAAkAAAkAAAkAAAkAAAkAAAkAAAkP//////////////////////////
/////////////wD///////////////////////////////////////////////////////+8vLwl
JSUDAwM1NTV5eXmJiYkDAwMDAwMDAwMDAwMlJSWampr///////+8vLwlJSUDAwM1NTV5eXnNzc1o
aGgDAwMUFBTNzc3///////////////////////////////////////////8AAH0AAH0AAH0AAH0A
AH0AAH0AAH0AAH0AAAcAAAcAAAcAAAcAAAcAAAcAAAcAAAcALwAALwAALwAALwAALwAALwAALwAA
LwAALwAAAOAAAOAAAOAAAOAAAOAAAOAAAOAAAOAAAP8AAP8AAP8AAP8AAP8AAP8AAP8AAP8AAP8A
AP8AAP8AAP8AAP8AAP8AAP8AAP8AAP8AAQAAAQAAAQAAAQAAAQAAAQAAAQAAAQAA/wAA/wAA/wAA
/wAA/wAA/wAA/wAA/wAA/wAA/wAA/wAA/wAA/wAA/wAA/wAA/wAA/wAAAA8AAA8AAA8AAA8AAA8A
AA8AAA8AAA8AAP0AAP0AAP0AAP0AAP0AAP0AAP0AAP0A/wAA/wAA/wAA/wAA/wAA/wAA/wAA/wAA
/wAA/wD///////////////////////////8AADYAADYAADYAADYAADYAADYAADYAADYAAEwAAEwA
AEwAAEwAAEwAAEwAAEwAAEwAAEwAAHsAAHsAAHsAAHsAAHsAAHsAAHsAAHsAAMsAAMsAAMsAAMsA
AMsAAMsAAMsAAMsAAP8AAP8AAP8AAP8AAP8AAP8AAP8AAP8AAP8AAP8AAP8AAP8AAP8AAP8AAP8A
AP8AAP8AALEAALEAALEAALEAALEAALEAALEAALEAALEAAP8AAP8AAP8AAP8AAP8AAP8AAP8AAP8A
AHYAAHYAAHYAAHYAAHYAAHYAAHYAAHYAzQAAzQAAzQAAzQAAzQAAzQAAzQAAzQAAzQAA/wAA/wAA
/wAA/wAA/wAA/wAA/wAA/wAA/wAA/wAA/wAA/wAA/wAA/wAA/wAA/wAA/wAA/wAA/wAA/wAA/wAA
/wAA/wAA/wAA/wAAtwAAtwAAtwAAtwAAtwAAtwAAtwAAtwAAAAMAAAMAAAMAAAMAAAMAAAMAAAMA
AAMACQAACQAACQAACQAACQAACQAACQAACQAACQAAAKEAAKEAAKEAAKEAAKEAAKEAAKEAAKEAALYA
ALYAALYAALYAALYAALYAALYAALYAAFkAAFkAAFkAAFkAAFkAAFkAAFkAAFkAAFkA2AAA2AAA2AAA
2AAA2AAA2AAA2AAA2AAA/wAA/wAA/wAA/wAA/wAA/wAA/wAA/wAAXAAAXAAAXAAAXAAAXAAAXAAA
XAAAXAAAXAAAAEcAAEcAAEcAAEcAAEcAAEcAAEcAAEcAAHcAAHcAAHcAAHcAAHcAAHcAAHcAAHcA
NwAANwAANwAANwAANwAANwAANwAANwAANwAAADEAADEAADEAADEAADEAADEAADEAADEAADH/////
//////////////////////////8AAFMAAFMAAFMAAFMAAFMAAFMAAFMAAFMAAEkAAEkAAEkAAEkA
AEkAAEkAAEkAAEkAAB0AAB0AAB0AAB0AAB0AAB0AAB0AAB0AAB0AAGkAAGkAAGkAAGkAAGkAAGkA
AGkAAGkAAFMAAFMAAFMAAFMAAFMAAFMAAFMAAFMAAJkAAJkAAJkAAJkAAJkAAJkAAJkAAJkAAJkA
ALcAALcAALcAALcAALcAALcAALcAALcAAP8AAP8AAP8AAP8AAP8AAP8AAP8AAP8AAP8AAP8AAP8A
AP8AAP8AAP8AAP8AAP8AAP8AAP8AAP8AAP8AAP8AAP8AAP8AAP8AAP8AQwAAQwAAQwAAQwAAQwAA
QwAAQwAAQwAA/wAA/wAA/wAA/wAA/wAA/wAA/wAA/wAA/wAA/wAA/wAA/wAA/wAA/wAA/wAA/wAA
/wAA/wAA/wAA/wAA/wAA/wAA/wAA/wAA/wAA/wAA/wAA/wAA/wAA/wAA/wAA/wAA/wAA/wAAzQAA
zQAAzQAAzQAAzQAAzQAAzQAAzQAAfAAAfAAAfAAAfAAAfAAAfAAAfAAAfAAABwAABwAABwAABwAA
BwAABwAABwAABwAABwAAACQAACQAACQAACQAACQAACQAACQAACQAAIEAAIEAAIEAAIEAAIEAAIEA
AIEAAIEAAIEAAHYAAHYAAHYAAHYAAHYAAHYAAHYAAHYAAMAAAMAAAMAAAMAAAMAAAMAAAMAAAMAA
ALcAALcAALcAALcAALcAALcAALcAALcAALcAAKwAAKwAAKwAAKwAAKwAAKwAAKwAAKwAAE0AAE0A
AE0AAE0AAE0AAE0AAE0AAE0AVAAAVAAAVAAAVAAAVAAAVAAAVAAAVAAAVAAAvwAAvwAAvwAAvwAA
vwAAvwAAvwAAvwAA3AAA3AAA3AAA3AAA3AAA3AAA3AAA3AAArgAArgAArgAArgAArgAArgAArgAA
rgAArgAAkAAAkAAAkAAAkAAAkAAAkAAAkAAAkAAAjQAAjQAAjQAAjQAAjQAAjQAAjQAAjQAAAAAA
AAAAAAAAAAAAAAAAAAAAAAAAAAAAAAAAACwAACwAACwAACwAACwAACwAACwAACwAAJwAAJwAAJwA
AJwAAJwAAJwAAJwAAJwAAJwAAJwAAJwAAJwAAJwAAJwAAJwAAJwAAJwAAG4AAG4AAG4AAG4AAG4A
AG4AAG4AAG4AAG8AAG8AAG8AAG8AAG8AAG8AAG8AAG8AAGoAAGoAAGoAAGoAAGoAAGoAAGoAAGoA
AGoAACgAACgAACgAACgAACgAACgAACgAACgAIwAAIwAAIwAAIwAAIwAAIwAAIwAAIwAAIwAAAAUA
AAUAAAUAAAUAAAUAAAUAAAUAAAUAdAAAdAAAdAAAdAAAdAAAdAAAdAAAdAAAjAAAjAAAjAAAjAAA
jAAAjAAAjAAAjAAAjAAAXwAAXwAAXwAAXwAAXwAAXwAAXwAAXwAAnwAAnwAAnwAAnwAAnwAAnwAA
nwAAnwAAFwAAFwAAFwAAFwAAFwAAFwAAFwAAFwAAFwAAOAAAOAAAOAAAOAAAOAAAOAAAOAAAOAAA
AAYAAAYAAAYAAAYAAAYAAAYAAAYAAAYAAAb///////////////////////////////8A/wAA/wAA
/wAA/wAA/wAA/wAA/wAA/wAA/wAA/wAA/wAA/wAA/wAA/wAA/wAA/wAA/wAA/wAA/wAA/wAA/wAA
/wAA/wAA/wAA/wAA/wAA/wAA/wAA/wAA/wAA/wAA/wAA/wAA/wAA/wAA/wAA/wAA/wAA/wAA/wAA
/wAARAAARAAARAAARAAARAAARAAARAAARAAARAAAAFUAAFUAAFUAAFUAAFUAAFUAAFUAAFUAAP8A
AP8AAP8AAP8AAP8AAP8AAP8AAP8AAP8AAP8AAP8AAP8AAP8AAP8AAP8AAP8AAP8AAN8AAN8AAN8A
AN8AAN8AAN8AAN8AAN8AAMgAAMgAAMgAAMgAAMgAAMgAAMgAAMgAAMgA1QAA1QAA1QAA1QAA1QAA
1QAA1QAA1QAAjwAAjwAAjwAAjwAAjwAAjwAAjwAAjwAAWQAAWQAAWQAAWQAAWQAAWQAAWQAAWQAA
WQAAAFcAAFcAAFcAAFcAAFcAAFcAAFcAAFcAAJwAAJwAAJwAAJwAAJwAAJwAAJwAAJwAALQAALQA
ALQAALQAALQAALQAALQAALQAALQAAP8AAP8AAP8AAP8AAP8AAP8AAP8AAP8AAP8AAP8AAP8AAP8A
AP8AAP8AAP8AAP8AAP////////////////////////////////8AAE8AAE8AAE8AAE8AAE8AAE8A
AE8AAE8AAB8AAB8AAB8AAB8AAB8AAB8AAB8AAB8AdQAAdQAAdQAAdQAAdQAAdQAAdQAAdQAAdQAA
QAAAQAAAQAAAQAAAQAAAQAAAQAAAQAAAIQAAIQAAIQAAIQAAIQAAIQAAIQAAIQAAAwAAAwAAAwAA
AwAAAwAAAwAAAwAAAwAAAwAAADoAADoAADoAADoAADoAADoAADoAADoAEAAAEAAAEAAAEAAAEAAA
EAAAEAAAEAAAAJAAAJAAAJAAAJAAAJAAAJAAAJAAAJAAAJAAAJD/////////////////////////
//////////////8A////////////////////////////////////////////////////////////
////////////////////////////////////////////////////////////////////////////
////////////////////////////////////////////////////////////AAALAAALAAALAAAL
AAALAAALAAALAAALAG0AAG0AAG0AAG0AAG0AAG0AAG0AAG0AAJYAAJYAAJYAAJYAAJYAAJYAAJYA
AJYAAJYAAAAwAAAwAAAwAAAwAAAwAAAwAAAwAAAwAACEAACEAACEAACEAACEAACEAACEAACEAADv
AADvAADvAADvAADvAADvAADvAADvAADvAACIAACIAACIAACIAACIAACIAACIAACIAAAhAAAhAAAh
AAAhAAAhAAAhAAAhAAAhAHkAAHkAAHkAAHkAAHkAAHkAAHkAAHkAAHkAAEMAAEMAAEMAAEMAAEMA
AEMAAEMAAEMAAFwAAFwAAFwAAFwAAFwAAFwAAFwAAFwAALUAALUAALUAALUAALUAALUAALUAALUA
ALUAALUA////////////////////////////AEkAAEkAAEkAAEkAAEkAAEkAAEkAAEkAAAMAAAMA
AAMAAAMAAAMAAAMAAAMAAAMAAAMAAA4AAA4AAA4AAA4AAA4AAA4AAA4AAA4AAAAJAAAJAAAJAAAJ
AAAJAAAJAAAJAAAJAABLAABLAABLAABLAABLAABLAABLAABLAABLAAC5AAC5AAC5AAC5AAC5AAC5
AAC5AAC5AADIAADIAADIAADIAADIAADIAADIAADIAADIAAC4AAC4AAC4AAC4AAC4AAC4AAC4AAC4
AACqAACqAACqAACqAACqAACqAACqAACqAACBAACBAACBAACBAACBAACBAACBAACBAACBAIAAAIAA
AIAAAIAAAIAAAIAAAIAAAIAAAAAfAAAfAAAfAAAfAAAfAAAfAAAfAAAfAMAAAMAAAMAAAMAAAMAA
AMAAAMAAAMAAAMAAAP8AAP8AAP8AAP8AAP8AAP8AAP8AAP8AAKcAAKcAAKcAAKcAAKcAAKcAAKcA
AKcAAHkAAHkAAHkAAHkAAHkAAHkAAHkAAHkAAHkAAAAYAAAYAAAYAAAYAAAYAAAYAAAYAAAYAAAU
AAAUAAAUAAAUAAAUAAAUAAAUAAAUAAByAAByAAByAAByAAByAAByAAByAAByAAByAD8AAD8AAD8A
AD8AAD8AAD8AAD8AAD8AAEEAAEEAAEEAAEEAAEEAAEEAAEEAAEEAADkAADkAADkAADkAADkAADkA
ADkAADkAADkAAAAsAAAsAAAsAAAsAAAsAAAsAAAsAAAsAABpAABpAABpAABpAABpAABpAABpAABp
AAAMAAAMAAAMAAAMAAAMAAAMAAAMAAAMAAAMAMcAAMcAAMcAAMcAAMcAAMcAAMcAAMcAAMcA////
////////////////////////////AB8AAB8AAB8AAB8AAB8AAB8AAB8AAB8AAB8AAB8AAB8AAB8A
AB8AAB8AAB8AAB8AABwAABwAABwAABwAABwAABwAABwAABwAABwAAAAGAAAGAAAGAAAGAAAGAAAG
AAAGAAAGADIAADIAADIAADIAADIAADIAADIAADIAAEgAAEgAAEgAAEgAAEgAAEgAAEgAAEgAAEgA
AABQAABQAABQAABQAABQAABQAABQAABQAAA9AAA9AAA9AAA9AAA9AAA9AAA9AAA9AAA0AAA0AAA0
AAA0AAA0AAA0AAA0AAA0AAA0AAB2AAB2AAB2AAB2AAB2AAB2AAB2AAB2AABoAABoAABoAABoAABo
AABoAABoAABoAAAoAAAoAAAoAAAoAAAoAAAoAAAoAAAoAAAoAC4AAC4AAC4AAC4AAC4AAC4AAC4A
AC4AABsAABsAABsAABsAABsAABsAABsAABsAAFkAAFkAAFkAAFkAAFkAAFkAAFkAAFkAAFkAADUA
ADUAADUAADUAADUAADUAADUAADUAAGQAAGQAAGQAAGQAAGQAAGQAAGQAAGQAADYAADYAADYAADYA
ADYAADYAADYAADYAADYAAAACAAACAAACAAACAAACAAACAAACAAACAAACAAACAAACAAACAAACAAAC
AAACAAACAAACAAA6AAA6AAA6AAA6AAA6AAA6AAA6AAA6AAAqAAAqAAAqAAAqAAAqAAAqAAAqAAAq
AAA5AAA5AAA5AAA5AAA5AAA5AAA5AAA5AAA5AAAuAAAuAAAuAAAuAAAuAAAuAAAuAAAuAABaAABa
AABaAABaAABaAABaAABaAABaAABbAABbAABbAABbAABbAABbAABbAABbAABbAAAGAAAGAAAGAAAG
AAAGAAAGAAAGAAAGABQAABQAABQAABQAABQAABQAABQAABQAAAcAAAcAAAcAAAcAAAcAAAcAAAcA
AAcAAAcAAHIAAHIAAHIAAHIAAHIAAHIAAHIAAHIAAE0AAE0AAE0AAE0AAE0AAE0AAE0AAE0AACcA
ACcAACcAACcAACcAACcAACcAACcAACcAAAoAAAoAAAoAAAoAAAoAAAoAAAoAAAoAAAACAAACAAAC
AAACAAACAAACAAACAAACAAAwAAAwAAAwAAAwAAAwAAAwAAAwAAAwAAAwAAArAAArAAArAAArAAAr
AAArAAArAAArAAArAAArAAArAAArAAArAAArAAArAAArAAAhAAAhAAAhAAAhAAAhAAAhAAAhAAAh
AAAhAAAVAAAVAAAVAAAVAAAVAAAVAAAVAAAVAAA7AAA7AAA7AAA7AAA7AAA7AAA7AAA7AAA7AAAZ
AAAZAAAZAAAZAAAZAAAZAAAZAAAZAAAmAAAmAAAmAAAmAAAmAAAmAAAmAAAmAE0AAE0AAE0AAE0A
AE0AAE0AAE0AAE0AAE0AAC4AAC4AAC4AAC4AAC4AAC4AAC4AAC4AAFkAAFkAAFkAAFkAAFkAAFkA
AFkAAFkAAA4AAA4AAA4AAA4AAA4AAA4AAA4AAA4AAA4AAFEAAFEAAFEAAFEAAFEAAFEAAFEAAFEA
ABkAABkAABkAABkAABkAABkAABkAABkAABkA////////////////////////////////AACCAACC
AACCAACCAACCAACCAACCAACCABIAABIAABIAABIAABIAABIAABIAABIAAAAMAAAMAAAMAAAMAAAM
AAAMAAAMAAAMAAAMAGIAAGIAAGIAAGIAAGIAAGIAAGIAAGIAADgAADgAADgAADgAADgAADgAADgA
ADgAAFcAAFcAAFcAAFcAAFcAAFcAAFcAAFcAAFcAAKcAAKcAAKcAAKcAAKcAAKcAAKcAAKcAAABU
AABUAABUAABUAABUAABUAABUAABUAACMAACMAACMAACMAACMAACMAACMAACMAACMAABIAABIAABI
AABIAABIAABIAABIAABIAACDAACDAACDAACDAACDAACDAACDAACDAACDACgAACgAACgAACgAACgA
ACgAACgAACgAADkAADkAADkAADkAADkAADkAADkAADkAAL0AAL0AAL0AAL0AAL0AAL0AAL0AAL0A
AL0AAD0AAD0AAD0AAD0AAD0AAD0AAD0AAD0AAFsAAFsAAFsAAFsAAFsAAFsAAFsAAFsAADAAADAA
ADAAADAAADAAADAAADAAADAAADAAAACeAACeAACeAACeAACeAACeAACeAACeAAA9AAA9AAA9AAA9
AAA9AAA9AAA9AAA9AAA9////////////////////////////////AABrAABrAABrAABrAABrAABr
AABrAABrABQAABQAABQAABQAABQAABQAABQAABQAADIAADIAADIAADIAADIAADIAADIAADIAADIA
AAARAAARAAARAAARAAARAAARAAARAAARAAAGAAAGAAAGAAAGAAAGAAAGAAAGAAAGAP8AAP8AAP8A
AP8AAP8AAP8AAP8AAP8AAP8AAABrAABrAABrAABrAABrAABrAABrAABrABoAABoAABoAABoAABoA
ABoAABoAABoAAADhAADhAADhAADhAADhAADhAADhAADhAADhAADh////////////////////////
////////////////AP///////////5qamhQUFAMDAxQUFJqamry8vAMDAwMDAwMDAwMDAzU1Nby8
vP///////5qamhQUFAMDAxQUFJqams3NzRQUFAMDAwMDAyUlJe7u7hQUFCUlJUZGRu7u7omJiQMD
AwMDAwMDAwMDAzU1Nc3Nzf///////////////////////////////////////wAACwAACwAACwAA
CwAACwAACwAACwAACwBtAABtAABtAABtAABtAABtAABtAABtAACWAACWAACWAACWAACWAACWAACW
AACWAACWAAAAMAAAMAAAMAAAMAAAMAAAMAAAMAAAMAAAhAAAhAAAhAAAhAAAhAAAhAAAhAAAhAAA
7wAA7wAA7wAA7wAA7wAA7wAA7wAA7wAA7wAAiAAAiAAAiAAAiAAAiAAAiAAAiAAAiAAAIQAAIQAA
IQAAIQAAIQAAIQAAIQAAIQB5AAB5AAB5AAB5AAB5AAB5AAB5AAB5AAB5AABDAABDAABDAABDAABD
AABDAABDAABDAABcAABcAABcAABcAABcAABcAABcAABcAAC1AAC1AAC1AAC1AAC1AAC1AAC1AAC1
AAC1AAC1AP///////////////////////////wBJAABJAABJAABJAABJAABJAABJAABJAAADAAAD
AAADAAADAAADAAADAAADAAADAAADAAAOAAAOAAAOAAAOAAAOAAAOAAAOAAAOAAAACQAACQAACQAA
CQAACQAACQAACQAACQAASwAASwAASwAASwAASwAASwAASwAASwAASwAAuQAAuQAAuQAAuQAAuQAA
uQAAuQAAuQAAyAAAyAAAyAAAyAAAyAAAyAAAyAAAyAAAyAAAuAAAuAAAuAAAuAAAuAAAuAAAuAAA
uAAAqgAAqgAAqgAAqgAAqgAAqgAAqgAAqgAAgQAAgQAAgQAAgQAAgQAAgQAAgQAAgQAAgQCAAACA
AACAAACAAACAAACAAACAAACAAAAAHwAAHwAAHwAAHwAAHwAAHwAAHwAAHwDAAADAAADAAADAAADA
AADAAADAAADAAADAAAD/AAD/AAD/AAD/AAD/AAD/AAD/AAD/AACnAACnAACnAACnAACnAACnAACn
AACnAAB5AAB5AAB5AAB5AAB5AAB5AAB5AAB5AAB5AAAAGAAAGAAAGAAAGAAAGAAAGAAAGAAAGAAA
FAAAFAAAFAAAFAAAFAAAFAAAFAAAFAAAcgAAcgAAcgAAcgAAcgAAcgAAcgAAcgAAcgA/AAA/AAA/
AAA/AAA/AAA/AAA/AAA/AABBAABBAABBAABBAABBAABBAABBAABBAAA5AAA5AAA5AAA5AAA5AAA5
AAA5AAA5AAA5AAAALAAALAAALAAALAAALAAALAAALAAALAAAaQAAaQAAaQAAaQAAaQAAaQAAaQAA
aQAADAAADAAADAAADAAADAAADAAADAAADAAADADHAADHAADHAADHAADHAADHAADHAADHAADHAP//
/////////////////////////////wAfAAAfAAAfAAAfAAAfAAAfAAAfAAAfAAAfAAAfAAAfAAAf
AAAfAAAfAAAfAAAfAAAcAAAcAAAcAAAcAAAcAAAcAAAcAAAcAAAcAAAABgAABgAABgAABgAABgAA
BgAABgAABgAyAAAyAAAyAAAyAAAyAAAyAAAyAAAyAABIAABIAABIAABIAABIAABIAABIAABIAABI
AAAAUAAAUAAAUAAAUAAAUAAAUAAAUAAAUAAAPQAAPQAAPQAAPQAAPQAAPQAAPQAAPQAANAAANAAA
NAAANAAANAAANAAANAAANAAANAAAdgAAdgAAdgAAdgAAdgAAdgAAdgAAdgAAaAAAaAAAaAAAaAAA
aAAAaAAAaAAAaAAAKAAAKAAAKAAAKAAAKAAAKAAAKAAAKAAAKAAuAAAuAAAuAAAuAAAuAAAuAAAu
AAAuAAAbAAAbAAAbAAAbAAAbAAAbAAAbAAAbAABZAABZAABZAABZAABZAABZAABZAABZAABZAAA1
AAA1AAA1AAA1AAA1AAA1AAA1AAA1AABkAABkAABkAABkAABkAABkAABkAABkAAA2AAA2AAA2AAA2
AAA2AAA2AAA2AAA2AAA2AAAAAgAAAgAAAgAAAgAAAgAAAgAAAgAAAgAAAgAAAgAAAgAAAgAAAgAA
AgAAAgAAAgAAAgAAOgAAOgAAOgAAOgAAOgAAOgAAOgAAOgAAKgAAKgAAKgAAKgAAKgAAKgAAKgAA
KgAAOQAAOQAAOQAAOQAAOQAAOQAAOQAAOQAAOQAALgAALgAALgAALgAALgAALgAALgAALgAAWgAA
WgAAWgAAWgAAWgAAWgAAWgAAWgAAWwAAWwAAWwAAWwAAWwAAWwAAWwAAWwAAWwAABgAABgAABgAA
BgAABgAABgAABgAABgAUAAAUAAAUAAAUAAAUAAAUAAAUAAAUAAAHAAAHAAAHAAAHAAAHAAAHAAAH
AAAHAAAHAAByAAByAAByAAByAAByAAByAAByAAByAABNAABNAABNAABNAABNAABNAABNAABNAAAn
AAAnAAAnAAAnAAAnAAAnAAAnAAAnAAAnAAAKAAAKAAAKAAAKAAAKAAAKAAAKAAAKAAAAAgAAAgAA
AgAAAgAAAgAAAgAAAgAAAgAAMAAAMAAAMAAAMAAAMAAAMAAAMAAAMAAAMAAAKwAAKwAAKwAAKwAA
KwAAKwAAKwAAKwAAKwAAKwAAKwAAKwAAKwAAKwAAKwAAKwAAIQAAIQAAIQAAIQAAIQAAIQAAIQAA
IQAAIQAAFQAAFQAAFQAAFQAAFQAAFQAAFQAAFQAAOwAAOwAAOwAAOwAAOwAAOwAAOwAAOwAAOwAA
GQAAGQAAGQAAGQAAGQAAGQAAGQAAGQAAJgAAJgAAJgAAJgAAJgAAJgAAJgAAJgBNAABNAABNAABN
AABNAABNAABNAABNAABNAAAuAAAuAAAuAAAuAAAuAAAuAAAuAAAuAABZAABZAABZAABZAABZAABZ
AABZAABZAAAOAAAOAAAOAAAOAAAOAAAOAAAOAAAOAAAOAABRAABRAABRAABRAABRAABRAABRAABR
AAAZAAAZAAAZAAAZAAAZAAAZAAAZAAAZAAAZAP///////////////////////////////wAAggAA
ggAAggAAggAAggAAggAAggAAggASAAASAAASAAASAAASAAASAAASAAASAAAADAAADAAADAAADAAA
DAAADAAADAAADAAADABiAABiAABiAABiAABiAABiAABiAABiAAA4AAA4AAA4AAA4AAA4AAA4AAA4
AAA4AABXAABXAABXAABXAABXAABXAABXAABXAABXAACnAACnAACnAACnAACnAACnAACnAACnAAAA
VAAAVAAAVAAAVAAAVAAAVAAAVAAAVAAAjAAAjAAAjAAAjAAAjAAAjAAAjAAAjAAAjAAASAAASAAA
SAAASAAASAAASAAASAAASAAAgwAAgwAAgwAAgwAAgwAAgwAAgwAAgwAAgwAoAAAoAAAoAAAoAAAo
AAAoAAAoAAAoAAA5AAA5AAA5AAA5AAA5AAA5AAA5AAA5AAC9AAC9AAC9AAC9AAC9AAC9AAC9AAC9
AAC9AAA9AAA9AAA9AAA9AAA9AAA9AAA9AAA9AABbAABbAABbAABbAABbAABbAABbAABbAAAwAAAw
AAAwAAAwAAAwAAAwAAAwAAAwAAAwAAAAngAAngAAngAAngAAngAAngAAngAAngAAPQAAPQAAPQAA
PQAAPQAAPQAAPQAAPQAAPf///////////////////////////////wAAawAAawAAawAAawAAawAA
awAAawAAawAUAAAUAAAUAAAUAAAUAAAUAAAUAAAUAAAyAAAyAAAyAAAyAAAyAAAyAAAyAAAyAAAy
AAAAEQAAEQAAEQAAEQAAEQAAEQAAEQAAEQAABgAABgAABgAABgAABgAABgAABgAABgD/AAD/AAD/
AAD/AAD/AAD/AAD/AAD/AAD/AAAAawAAawAAawAAawAAawAAawAAawAAawAaAAAaAAAaAAAaAAAa
AAAaAAAaAAAaAAAA4QAA4QAA4QAA4QAA4QAA4QAA4QAA4QAA4QAA4f//////////////////////
/////////////////wD///////+8vLwDAwN5eXn///////95eXm8vLy8vLwlJSX///////9GRkYD
AwPNzc28vLwDAwN5eXn///////95eXm8vLzNzc1oaGj///+8vLzu7u7///////+amppoaGj///+J
iYloaGj///////9GRkZXV1f///////////////////////////////////////8AAAsAAAsAAAsA
AAsAAAsAAAsAAAsAAAsAbQAAbQAAbQAAbQAAbQAAbQAAbQAAbQAAlgAAlgAAlgAAlgAAlgAAlgAA
lgAAlgAAlgAAADAAADAAADAAADAAADAAADAAADAAADAAAIQAAIQAAIQAAIQAAIQAAIQAAIQAAIQA
AO8AAO8AAO8AAO8AAO8AAO8AAO8AAO8AAO8AAIgAAIgAAIgAAIgAAIgAAIgAAIgAAIgAACEAACEA
ACEAACEAACEAACEAACEAACEAeQAAeQAAeQAAeQAAeQAAeQAAeQAAeQAAeQAAQwAAQwAAQwAAQwAA
QwAAQwAAQwAAQwAAXAAAXAAAXAAAXAAAXAAAXAAAXAAAXAAAtQAAtQAAtQAAtQAAtQAAtQAAtQAA
tQAAtQAAtQD///////////////////////////8ASQAASQAASQAASQAASQAASQAASQAASQAAAwAA
AwAAAwAAAwAAAwAAAwAAAwAAAwAAAwAADgAADgAADgAADgAADgAADgAADgAADgAAAAkAAAkAAAkA
AAkAAAkAAAkAAAkAAAkAAEsAAEsAAEsAAEsAAEsAAEsAAEsAAEsAAEsAALkAALkAALkAALkAALkA
ALkAALkAALkAAMgAAMgAAMgAAMgAAMgAAMgAAMgAAMgAAMgAALgAALgAALgAALgAALgAALgAALgA
ALgAAKoAAKoAAKoAAKoAAKoAAKoAAKoAAKoAAIEAAIEAAIEAAIEAAIEAAIEAAIEAAIEAAIEAgAAA
gAAAgAAAgAAAgAAAgAAAgAAAgAAAAB8AAB8AAB8AAB8AAB8AAB8AAB8AAB8AwAAAwAAAwAAAwAAA
wAAAwAAAwAAAwAAAwAAA/wAA/wAA/wAA/wAA/wAA/wAA/wAA/wAApwAApwAApwAApwAApwAApwAA
pwAApwAAeQAAeQAAeQAAeQAAeQAAeQAAeQAAeQAAeQAAABgAABgAABgAABgAABgAABgAABgAABgA
ABQAABQAABQAABQAABQAABQAABQAABQAAHIAAHIAAHIAAHIAAHIAAHIAAHIAAHIAAHIAPwAAPwAA
PwAAPwAAPwAAPwAAPwAAPwAAQQAAQQAAQQAAQQAAQQAAQQAAQQAAQQAAOQAAOQAAOQAAOQAAOQAA
OQAAOQAAOQAAOQAAACwAACwAACwAACwAACwAACwAACwAACwAAGkAAGkAAGkAAGkAAGkAAGkAAGkA
AGkAAAwAAAwAAAwAAAwAAAwAAAwAAAwAAAwAAAwAxwAAxwAAxwAAxwAAxwAAxwAAxwAAxwAAxwD/
//////////////////////////////8AHwAAHwAAHwAAHwAAHwAAHwAAHwAAHwAAHwAAHwAAHwAA
HwAAHwAAHwAAHwAAHwAAHAAAHAAAHAAAHAAAHAAAHAAAHAAAHAAAHAAAAAYAAAYAAAYAAAYAAAYA
AAYAAAYAAAYAMgAAMgAAMgAAMgAAMgAAMgAAMgAAMgAASAAASAAASAAASAAASAAASAAASAAASAAA
SAAAAFAAAFAAAFAAAFAAAFAAAFAAAFAAAFAAAD0AAD0AAD0AAD0AAD0AAD0AAD0AAD0AADQAADQA
ADQAADQAADQAADQAADQAADQAADQAAHYAAHYAAHYAAHYAAHYAAHYAAHYAAHYAAGgAAGgAAGgAAGgA
AGgAAGgAAGgAAGgAACgAACgAACgAACgAACgAACgAACgAACgAACgALgAALgAALgAALgAALgAALgAA
LgAALgAAGwAAGwAAGwAAGwAAGwAAGwAAGwAAGwAAWQAAWQAAWQAAWQAAWQAAWQAAWQAAWQAAWQAA
NQAANQAANQAANQAANQAANQAANQAANQAAZAAAZAAAZAAAZAAAZAAAZAAAZAAAZAAANgAANgAANgAA
NgAANgAANgAANgAANgAANgAAAAIAAAIAAAIAAAIAAAIAAAIAAAIAAAIAAAIAAAIAAAIAAAIAAAIA
AAIAAAIAAAIAAAIAADoAADoAADoAADoAADoAADoAADoAADoAACoAACoAACoAACoAACoAACoAACoA
ACoAADkAADkAADkAADkAADkAADkAADkAADkAADkAAC4AAC4AAC4AAC4AAC4AAC4AAC4AAC4AAFoA
AFoAAFoAAFoAAFoAAFoAAFoAAFoAAFsAAFsAAFsAAFsAAFsAAFsAAFsAAFsAAFsAAAYAAAYAAAYA
AAYAAAYAAAYAAAYAAAYAFAAAFAAAFAAAFAAAFAAAFAAAFAAAFAAABwAABwAABwAABwAABwAABwAA
BwAABwAABwAAcgAAcgAAcgAAcgAAcgAAcgAAcgAAcgAATQAATQAATQAATQAATQAATQAATQAATQAA
JwAAJwAAJwAAJwAAJwAAJwAAJwAAJwAAJwAACgAACgAACgAACgAACgAACgAACgAACgAAAAIAAAIA
AAIAAAIAAAIAAAIAAAIAAAIAADAAADAAADAAADAAADAAADAAADAAADAAADAAACsAACsAACsAACsA
ACsAACsAACsAACsAACsAACsAACsAACsAACsAACsAACsAACsAACEAACEAACEAACEAACEAACEAACEA
ACEAACEAABUAABUAABUAABUAABUAABUAABUAABUAADsAADsAADsAADsAADsAADsAADsAADsAADsA
ABkAABkAABkAABkAABkAABkAABkAABkAACYAACYAACYAACYAACYAACYAACYAACYATQAATQAATQAA
TQAATQAATQAATQAATQAATQAALgAALgAALgAALgAALgAALgAALgAALgAAWQAAWQAAWQAAWQAAWQAA
WQAAWQAAWQAADgAADgAADgAADgAADgAADgAADgAADgAADgAAUQAAUQAAUQAAUQAAUQAAUQAAUQAA
UQAAGQAAGQAAGQAAGQAAGQAAGQAAGQAAGQAAGQD///////////////////////////////8AAIIA
AIIAAIIAAIIAAIIAAIIAAIIAAIIAEgAAEgAAEgAAEgAAEgAAEgAAEgAAEgAAAAwAAAwAAAwAAAwA
AAwAAAwAAAwAAAwAAAwAYgAAYgAAYgAAYgAAYgAAYgAAYgAAYgAAOAAAOAAAOAAAOAAAOAAAOAAA
OAAAOAAAVwAAVwAAVwAAVwAAVwAAVwAAVwAAVwAAVwAApwAApwAApwAApwAApwAApwAApwAApwAA
AFQAAFQAAFQAAFQAAFQAAFQAAFQAAFQAAIwAAIwAAIwAAIwAAIwAAIwAAIwAAIwAAIwAAEgAAEgA
AEgAAEgAAEgAAEgAAEgAAEgAAIMAAIMAAIMAAIMAAIMAAIMAAIMAAIMAAIMAKAAAKAAAKAAAKAAA
KAAAKAAAKAAAKAAAOQAAOQAAOQAAOQAAOQAAOQAAOQAAOQAAvQAAvQAAvQAAvQAAvQAAvQAAvQAA
vQAAvQAAPQAAPQAAPQAAPQAAPQAAPQAAPQAAPQAAWwAAWwAAWwAAWwAAWwAAWwAAWwAAWwAAMAAA
MAAAMAAAMAAAMAAAMAAAMAAAMAAAMAAAAJ4AAJ4AAJ4AAJ4AAJ4AAJ4AAJ4AAJ4AAD0AAD0AAD0A
AD0AAD0AAD0AAD0AAD0AAD3///////////////////////////////8AAGsAAGsAAGsAAGsAAGsA
AGsAAGsAAGsAFAAAFAAAFAAAFAAAFAAAFAAAFAAAFAAAMgAAMgAAMgAAMgAAMgAAMgAAMgAAMgAA
MgAAABEAABEAABEAABEAABEAABEAABEAABEAAAYAAAYAAAYAAAYAAAYAAAYAAAYAAAYA/wAA/wAA
/wAA/wAA/wAA/wAA/wAA/wAA/wAAAGsAAGsAAGsAAGsAAGsAAGsAAGsAAGsAGgAAGgAAGgAAGgAA
GgAAGgAAGgAAGgAAAOEAAOEAAOEAAOEAAOEAAOEAAOEAAOEAAOEAAOH/////////////////////
//////////////////8A////////V1dXRkZG////////////////////vLy8JSUl////////////
NTU1eXl5V1dXRkZG////////////////////////zc3NiYmJ////////////////7u7uJSUl////
iYmJaGho////3d3dNTU1eXl5////////////////////////////////////////AAALAAALAAAL
AAALAAALAAALAAALAAALAG0AAG0AAG0AAG0AAG0AAG0AAG0AAG0AAJYAAJYAAJYAAJYAAJYAAJYA
AJYAAJYAAJYAAAAwAAAwAAAwAAAwAAAwAAAwAAAwAAAwAACEAACEAACEAACEAACEAACEAACEAACE
AADvAADvAADvAADvAADvAADvAADvAADvAADvAACIAACIAACIAACIAACIAACIAACIAACIAAAhAAAh
AAAhAAAhAAAhAAAhAAAhAAAhAHkAAHkAAHkAAHkAAHkAAHkAAHkAAHkAAHkAAEMAAEMAAEMAAEMA
AEMAAEMAAEMAAEMAAFwAAFwAAFwAAFwAAFwAAFwAAFwAAFwAALUAALUAALUAALUAALUAALUAALUA
ALUAALUAALUA////////////////////////////AEkAAEkAAEkAAEkAAEkAAEkAAEkAAEkAAAMA
AAMAAAMAAAMAAAMAAAMAAAMAAAMAAAMAAA4AAA4AAA4AAA4AAA4AAA4AAA4AAA4AAAAJAAAJAAAJ
AAAJAAAJAAAJAAAJAAAJAABLAABLAABLAABLAABLAABLAABLAABLAABLAAC5AAC5AAC5AAC5AAC5
AAC5AAC5AAC5AADIAADIAADIAADIAADIAADIAADIAADIAADIAAC4AAC4AAC4AAC4AAC4AAC4AAC4
AAC4AACqAACqAACqAACqAACqAACqAACqAACqAACBAACBAACBAACBAACBAACBAACBAACBAACBAIAA
AIAAAIAAAIAAAIAAAIAAAIAAAIAAAAAfAAAfAAAfAAAfAAAfAAAfAAAfAAAfAMAAAMAAAMAAAMAA
AMAAAMAAAMAAAMAAAMAAAP8AAP8AAP8AAP8AAP8AAP8AAP8AAP8AAKcAAKcAAKcAAKcAAKcAAKcA
AKcAAKcAAHkAAHkAAHkAAHkAAHkAAHkAAHkAAHkAAHkAAAAYAAAYAAAYAAAYAAAYAAAYAAAYAAAY
AAAUAAAUAAAUAAAUAAAUAAAUAAAUAAAUAAByAAByAAByAAByAAByAAByAAByAAByAAByAD8AAD8A
AD8AAD8AAD8AAD8AAD8AAD8AAEEAAEEAAEEAAEEAAEEAAEEAAEEAAEEAADkAADkAADkAADkAADkA
ADkAADkAADkAADkAAAAsAAAsAAAsAAAsAAAsAAAsAAAsAAAsAABpAABpAABpAABpAABpAABpAABp
AABpAAAMAAAMAAAMAAAMAAAMAAAMAAAMAAAMAAAMAMcAAMcAAMcAAMcAAMcAAMcAAMcAAMcAAMcA
////////////////////////////////AB8AAB8AAB8AAB8AAB8AAB8AAB8AAB8AAB8AAB8AAB8A
AB8AAB8AAB8AAB8AAB8AABwAABwAABwAABwAABwAABwAABwAABwAABwAAAAGAAAGAAAGAAAGAAAG
AAAGAAAGAAAGADIAADIAADIAADIAADIAADIAADIAADIAAEgAAEgAAEgAAEgAAEgAAEgAAEgAAEgA
AEgAAABQAABQAABQAABQAABQAABQAABQAABQAAA9AAA9AAA9AAA9AAA9AAA9AAA9AAA9AAA0AAA0
AAA0AAA0AAA0AAA0AAA0AAA0AAA0AAB2AAB2AAB2AAB2AAB2AAB2AAB2AAB2AABoAABoAABoAABo
AABoAABoAABoAABoAAAoAAAoAAAoAAAoAAAoAAAoAAAoAAAoAAAoAC4AAC4AAC4AAC4AAC4AAC4A
AC4AAC4AABsAABsAABsAABsAABsAABsAABsAABsAAFkAAFkAAFkAAFkAAFkAAFkAAFkAAFkAAFkA
ADUAADUAADUAADUAADUAADUAADUAADUAAGQAAGQAAGQAAGQAAGQAAGQAAGQAAGQAADYAADYAADYA
ADYAADYAADYAADYAADYAADYAAAACAAACAAACAAACAAACAAACAAACAAACAAACAAACAAACAAACAAAC
AAACAAACAAACAAACAAA6AAA6AAA6AAA6AAA6AAA6AAA6AAA6AAAqAAAqAAAqAAAqAAAqAAAqAAAq
AAAqAAA5AAA5AAA5AAA5AAA5AAA5AAA5AAA5AAA5AAAuAAAuAAAuAAAuAAAuAAAuAAAuAAAuAABa
AABaAABaAABaAABaAABaAABaAABaAABbAABbAABbAABbAABbAABbAABbAABbAABbAAAGAAAGAAAG
AAAGAAAGAAAGAAAGAAAGABQAABQAABQAABQAABQAABQAABQAABQAAAcAAAcAAAcAAAcAAAcAAAcA
AAcAAAcAAAcAAHIAAHIAAHIAAHIAAHIAAHIAAHIAAHIAAE0AAE0AAE0AAE0AAE0AAE0AAE0AAE0A
ACcAACcAACcAACcAACcAACcAACcAACcAACcAAAoAAAoAAAoAAAoAAAoAAAoAAAoAAAoAAAACAAAC
AAACAAACAAACAAACAAACAAACAAAwAAAwAAAwAAAwAAAwAAAwAAAwAAAwAAAwAAArAAArAAArAAAr
AAArAAArAAArAAArAAArAAArAAArAAArAAArAAArAAArAAArAAAhAAAhAAAhAAAhAAAhAAAhAAAh
AAAhAAAhAAAVAAAVAAAVAAAVAAAVAAAVAAAVAAAVAAA7AAA7AAA7AAA7AAA7AAA7AAA7AAA7AAA7
AAAZAAAZAAAZAAAZAAAZAAAZAAAZAAAZAAAmAAAmAAAmAAAmAAAmAAAmAAAmAAAmAE0AAE0AAE0A
AE0AAE0AAE0AAE0AAE0AAE0AAC4AAC4AAC4AAC4AAC4AAC4AAC4AAC4AAFkAAFkAAFkAAFkAAFkA
AFkAAFkAAFkAAA4AAA4AAA4AAA4AAA4AAA4AAA4AAA4AAA4AAFEAAFEAAFEAAFEAAFEAAFEAAFEA
AFEAABkAABkAABkAABkAABkAABkAABkAABkAABkA////////////////////////////////AACC
AACCAACCAACCAACCAACCAACCAACCABIAABIAABIAABIAABIAABIAABIAABIAAAAMAAAMAAAMAAAM
AAAMAAAMAAAMAAAMAAAMAGIAAGIAAGIAAGIAAGIAAGIAAGIAAGIAADgAADgAADgAADgAADgAADgA
ADgAADgAAFcAAFcAAFcAAFcAAFcAAFcAAFcAAFcAAFcAAKcAAKcAAKcAAKcAAKcAAKcAAKcAAKcA
AABUAABUAABUAABUAABUAABUAABUAABUAACMAACMAACMAACMAACMAACMAACMAACMAACMAABIAABI
AABIAABIAABIAABIAABIAABIAACDAACDAACDAACDAACDAACDAACDAACDAACDACgAACgAACgAACgA
ACgAACgAACgAACgAADkAADkAADkAADkAADkAADkAADkAADkAAL0AAL0AAL0AAL0AAL0AAL0AAL0A
AL0AAL0AAD0AAD0AAD0AAD0AAD0AAD0AAD0AAD0AAFsAAFsAAFsAAFsAAFsAAFsAAFsAAFsAADAA
ADAAADAAADAAADAAADAAADAAADAAADAAAACeAACeAACeAACeAACeAACeAACeAACeAAA9AAA9AAA9
AAA9AAA9AAA9AAA9AAA9AAA9////////////////////////////////AABrAABrAABrAABrAABr
AABrAABrAABrABQAABQAABQAABQAABQAABQAABQAABQAADIAADIAADIAADIAADIAADIAADIAADIA
ADIAAAARAAARAAARAAARAAARAAARAAARAAARAAAGAAAGAAAGAAAGAAAGAAAGAAAGAAAGAP8AAP8A
AP8AAP8AAP8AAP8AAP8AAP8AAP8AAABrAABrAABrAABrAABrAABrAABrAABrABoAABoAABoAABoA
ABoAABoAABoAABoAAADhAADhAADhAADhAADhAADhAADhAADhAADhAADh////////////////////
////////////////////AP///////0ZGRmhoaP///////////////////7y8vCUlJf//////////
/2hoaEZGRkZGRmhoaP///////////////////////////2hoaKurq////////83NzTU1NWhoaP//
/4mJiQMDAwMDAwMDA0ZGRv///////////////////////////////////////////wAACwAACwAA
CwAACwAACwAACwAACwAACwBtAABtAABtAABtAABtAABtAABtAABtAACWAACWAACWAACWAACWAACW
AACWAACWAACWAAAAMAAAMAAAMAAAMAAAMAAAMAAAMAAAMAAAhAAAhAAAhAAAhAAAhAAAhAAAhAAA
hAAA7wAA7wAA7wAA7wAA7wAA7wAA7wAA7wAA7wAAiAAAiAAAiAAAiAAAiAAAiAAAiAAAiAAAIQAA
IQAAIQAAIQAAIQAAIQAAIQAAIQB5AAB5AAB5AAB5AAB5AAB5AAB5AAB5AAB5AABDAABDAABDAABD
AABDAABDAABDAABDAABcAABcAABcAABcAABcAABcAABcAABcAAC1AAC1AAC1AAC1AAC1AAC1AAC1
AAC1AAC1AAC1AP///////////////////////////wBJAABJAABJAABJAABJAABJAABJAABJAAAD
AAADAAADAAADAAADAAADAAADAAADAAADAAAOAAAOAAAOAAAOAAAOAAAOAAAOAAAOAAAACQAACQAA
CQAACQAACQAACQAACQAACQAASwAASwAASwAASwAASwAASwAASwAASwAASwAAuQAAuQAAuQAAuQAA
uQAAuQAAuQAAuQAAyAAAyAAAyAAAyAAAyAAAyAAAyAAAyAAAyAAAuAAAuAAAuAAAuAAAuAAAuAAA
uAAAuAAAqgAAqgAAqgAAqgAAqgAAqgAAqgAAqgAAgQAAgQAAgQAAgQAAgQAAgQAAgQAAgQAAgQCA
AACAAACAAACAAACAAACAAACAAACAAAAAHwAAHwAAHwAAHwAAHwAAHwAAHwAAHwDAAADAAADAAADA
AADAAADAAADAAADAAADAAAD/AAD/AAD/AAD/AAD/AAD/AAD/AAD/AACnAACnAACnAACnAACnAACn
AACnAACnAAB5AAB5AAB5AAB5AAB5AAB5AAB5AAB5AAB5AAAAGAAAGAAAGAAAGAAAGAAAGAAAGAAA
GAAAFAAAFAAAFAAAFAAAFAAAFAAAFAAAFAAAcgAAcgAAcgAAcgAAcgAAcgAAcgAAcgAAcgA/AAA/
AAA/AAA/AAA/AAA/AAA/AAA/AABBAABBAABBAABBAABBAABBAABBAABBAAA5AAA5AAA5AAA5AAA5
AAA5AAA5AAA5AAA5AAAALAAALAAALAAALAAALAAALAAALAAALAAAaQAAaQAAaQAAaQAAaQAAaQAA
aQAAaQAADAAADAAADAAADAAADAAADAAADAAADAAADADHAADHAADHAADHAADHAADHAADHAADHAADH
AP///////////////////////////////wAfAAAfAAAfAAAfAAAfAAAfAAAfAAAfAAAfAAAfAAAf
AAAfAAAfAAAfAAAfAAAfAAAcAAAcAAAcAAAcAAAcAAAcAAAcAAAcAAAcAAAABgAABgAABgAABgAA
BgAABgAABgAABgAyAAAyAAAyAAAyAAAyAAAyAAAyAAAyAABIAABIAABIAABIAABIAABIAABIAABI
AABIAAAAUAAAUAAAUAAAUAAAUAAAUAAAUAAAUAAAPQAAPQAAPQAAPQAAPQAAPQAAPQAAPQAANAAA
NAAANAAANAAANAAANAAANAAANAAANAAAdgAAdgAAdgAAdgAAdgAAdgAAdgAAdgAAaAAAaAAAaAAA
aAAAaAAAaAAAaAAAaAAAKAAAKAAAKAAAKAAAKAAAKAAAKAAAKAAAKAAuAAAuAAAuAAAuAAAuAAAu
AAAuAAAuAAAbAAAbAAAbAAAbAAAbAAAbAAAbAAAbAABZAABZAABZAABZAABZAABZAABZAABZAABZ
AAA1AAA1AAA1AAA1AAA1AAA1AAA1AAA1AABkAABkAABkAABkAABkAABkAABkAABkAAA2AAA2AAA2
AAA2AAA2AAA2AAA2AAA2AAA2AAAAAgAAAgAAAgAAAgAAAgAAAgAAAgAAAgAAAgAAAgAAAgAAAgAA
AgAAAgAAAgAAAgAAAgAAOgAAOgAAOgAAOgAAOgAAOgAAOgAAOgAAKgAAKgAAKgAAKgAAKgAAKgAA
KgAAKgAAOQAAOQAAOQAAOQAAOQAAOQAAOQAAOQAAOQAALgAALgAALgAALgAALgAALgAALgAALgAA
WgAAWgAAWgAAWgAAWgAAWgAAWgAAWgAAWwAAWwAAWwAAWwAAWwAAWwAAWwAAWwAAWwAABgAABgAA
BgAABgAABgAABgAABgAABgAUAAAUAAAUAAAUAAAUAAAUAAAUAAAUAAAHAAAHAAAHAAAHAAAHAAAH
AAAHAAAHAAAHAAByAAByAAByAAByAAByAAByAAByAAByAABNAABNAABNAABNAABNAABNAABNAABN
AAAnAAAnAAAnAAAnAAAnAAAnAAAnAAAnAAAnAAAKAAAKAAAKAAAKAAAKAAAKAAAKAAAKAAAAAgAA
AgAAAgAAAgAAAgAAAgAAAgAAAgAAMAAAMAAAMAAAMAAAMAAAMAAAMAAAMAAAMAAAKwAAKwAAKwAA
KwAAKwAAKwAAKwAAKwAAKwAAKwAAKwAAKwAAKwAAKwAAKwAAKwAAIQAAIQAAIQAAIQAAIQAAIQAA
IQAAIQAAIQAAFQAAFQAAFQAAFQAAFQAAFQAAFQAAFQAAOwAAOwAAOwAAOwAAOwAAOwAAOwAAOwAA
OwAAGQAAGQAAGQAAGQAAGQAAGQAAGQAAGQAAJgAAJgAAJgAAJgAAJgAAJgAAJgAAJgBNAABNAABN
AABNAABNAABNAABNAABNAABNAAAuAAAuAAAuAAAuAAAuAAAuAAAuAAAuAABZAABZAABZAABZAABZ
AABZAABZAABZAAAOAAAOAAAOAAAOAAAOAAAOAAAOAAAOAAAOAABRAABRAABRAABRAABRAABRAABR
AABRAAAZAAAZAAAZAAAZAAAZAAAZAAAZAAAZAAAZAP///////////////////////////////wAA
ggAAggAAggAAggAAggAAggAAggAAggASAAASAAASAAASAAASAAASAAASAAASAAAADAAADAAADAAA
DAAADAAADAAADAAADAAADABiAABiAABiAABiAABiAABiAABiAABiAAA4AAA4AAA4AAA4AAA4AAA4
AAA4AAA4AABXAABXAABXAABXAABXAABXAABXAABXAABXAACnAACnAACnAACnAACnAACnAACnAACn
AAAAVAAAVAAAVAAAVAAAVAAAVAAAVAAAVAAAjAAAjAAAjAAAjAAAjAAAjAAAjAAAjAAAjAAASAAA
SAAASAAASAAASAAASAAASAAASAAAgwAAgwAAgwAAgwAAgwAAgwAAgwAAgwAAgwAoAAAoAAAoAAAo
AAAoAAAoAAAoAAAoAAA5AAA5AAA5AAA5AAA5AAA5AAA5AAA5AAC9AAC9AAC9AAC9AAC9AAC9AAC9
AAC9AAC9AAA9AAA9AAA9AAA9AAA9AAA9AAA9AAA9AABbAABbAABbAABbAABbAABbAABbAABbAAAw
AAAwAAAwAAAwAAAwAAAwAAAwAAAwAAAwAAAAngAAngAAngAAngAAngAAngAAngAAngAAPQAAPQAA
PQAAPQAAPQAAPQAAPQAAPQAAPf///////////////////////////////wAAawAAawAAawAAawAA
awAAawAAawAAawAUAAAUAAAUAAAUAAAUAAAUAAAUAAAUAAAyAAAyAAAyAAAyAAAyAAAyAAAyAAAy
AAAyAAAAEQAAEQAAEQAAEQAAEQAAEQAAEQAAEQAABgAABgAABgAABgAABgAABgAABgAABgD/AAD/
AAD/AAD/AAD/AAD/AAD/AAD/AAD/AAAAawAAawAAawAAawAAawAAawAAawAAawAaAAAaAAAaAAAa
AAAaAAAaAAAaAAAaAAAA4QAA4QAA4QAA4QAA4QAA4QAA4QAA4QAA4QAA4f//////////////////
/////////////////////wD///////9XV1c1NTX///////////////////+8vLwlJSX/////////
//81NTV5eXlXV1c1NTX///////////////////////////+amppXV1f///9GRkYDAwNoaGj/////
//+JiYloaGj////d3d0lJSW8vLz///////////////////////////////////////8AAAsAAAsA
AAsAAAsAAAsAAAsAAAsAAAsAbQAAbQAAbQAAbQAAbQAAbQAAbQAAbQAAlgAAlgAAlgAAlgAAlgAA
lgAAlgAAlgAAlgAAADAAADAAADAAADAAADAAADAAADAAADAAAIQAAIQAAIQAAIQAAIQAAIQAAIQA
AIQAAO8AAO8AAO8AAO8AAO8AAO8AAO8AAO8AAO8AAIgAAIgAAIgAAIgAAIgAAIgAAIgAAIgAACEA
ACEAACEAACEAACEAACEAACEAACEAeQAAeQAAeQAAeQAAeQAAeQAAeQAAeQAAeQAAQwAAQwAAQwAA
QwAAQwAAQwAAQwAAQwAAXAAAXAAAXAAAXAAAXAAAXAAAXAAAXAAAtQAAtQAAtQAAtQAAtQAAtQAA
tQAAtQAAtQAAtQD///////////////////////////8ASQAASQAASQAASQAASQAASQAASQAASQAA
AwAAAwAAAwAAAwAAAwAAAwAAAwAAAwAAAwAADgAADgAADgAADgAADgAADgAADgAADgAAAAkAAAkA
AAkAAAkAAAkAAAkAAAkAAAkAAEsAAEsAAEsAAEsAAEsAAEsAAEsAAEsAAEsAALkAALkAALkAALkA
ALkAALkAALkAALkAAMgAAMgAAMgAAMgAAMgAAMgAAMgAAMgAAMgAALgAALgAALgAALgAALgAALgA
ALgAALgAAKoAAKoAAKoAAKoAAKoAAKoAAKoAAKoAAIEAAIEAAIEAAIEAAIEAAIEAAIEAAIEAAIEA
gAAAgAAAgAAAgAAAgAAAgAAAgAAAgAAAAB8AAB8AAB8AAB8AAB8AAB8AAB8AAB8AwAAAwAAAwAAA
wAAAwAAAwAAAwAAAwAAAwAAA/wAA/wAA/wAA/wAA/wAA/wAA/wAA/wAApwAApwAApwAApwAApwAA
pwAApwAApwAAeQAAeQAAeQAAeQAAeQAAeQAAeQAAeQAAeQAAABgAABgAABgAABgAABgAABgAABgA
ABgAABQAABQAABQAABQAABQAABQAABQAABQAAHIAAHIAAHIAAHIAAHIAAHIAAHIAAHIAAHIAPwAA
PwAAPwAAPwAAPwAAPwAAPwAAPwAAQQAAQQAAQQAAQQAAQQAAQQAAQQAAQQAAOQAAOQAAOQAAOQAA
OQAAOQAAOQAAOQAAOQAAACwAACwAACwAACwAACwAACwAACwAACwAAGkAAGkAAGkAAGkAAGkAAGkA
AGkAAGkAAAwAAAwAAAwAAAwAAAwAAAwAAAwAAAwAAAwAxwAAxwAAxwAAxwAAxwAAxwAAxwAAxwAA
xwD///////////////////////////////8AHwAAHwAAHwAAHwAAHwAAHwAAHwAAHwAAHwAAHwAA
HwAAHwAAHwAAHwAAHwAAHwAAHAAAHAAAHAAAHAAAHAAAHAAAHAAAHAAAHAAAAAYAAAYAAAYAAAYA
AAYAAAYAAAYAAAYAMgAAMgAAMgAAMgAAMgAAMgAAMgAAMgAASAAASAAASAAASAAASAAASAAASAAA
SAAASAAAAFAAAFAAAFAAAFAAAFAAAFAAAFAAAFAAAD0AAD0AAD0AAD0AAD0AAD0AAD0AAD0AADQA
ADQAADQAADQAADQAADQAADQAADQAADQAAHYAAHYAAHYAAHYAAHYAAHYAAHYAAHYAAGgAAGgAAGgA
AGgAAGgAAGgAAGgAAGgAACgAACgAACgAACgAACgAACgAACgAACgAACgALgAALgAALgAALgAALgAA
LgAALgAALgAAGwAAGwAAGwAAGwAAGwAAGwAAGwAAGwAAWQAAWQAAWQAAWQAAWQAAWQAAWQAAWQAA
WQAANQAANQAANQAANQAANQAANQAANQAANQAAZAAAZAAAZAAAZAAAZAAAZAAAZAAAZAAANgAANgAA
NgAANgAANgAANgAANgAANgAANgAAAAIAAAIAAAIAAAIAAAIAAAIAAAIAAAIAAAIAAAIAAAIAAAIA
AAIAAAIAAAIAAAIAAAIAADoAADoAADoAADoAADoAADoAADoAADoAACoAACoAACoAACoAACoAACoA
ACoAACoAADkAADkAADkAADkAADkAADkAADkAADkAADkAAC4AAC4AAC4AAC4AAC4AAC4AAC4AAC4A
AFoAAFoAAFoAAFoAAFoAAFoAAFoAAFoAAFsAAFsAAFsAAFsAAFsAAFsAAFsAAFsAAFsAAAYAAAYA
AAYAAAYAAAYAAAYAAAYAAAYAFAAAFAAAFAAAFAAAFAAAFAAAFAAAFAAABwAABwAABwAABwAABwAA
BwAABwAABwAABwAAcgAAcgAAcgAAcgAAcgAAcgAAcgAAcgAATQAATQAATQAATQAATQAATQAATQAA
TQAAJwAAJwAAJwAAJwAAJwAAJwAAJwAAJwAAJwAACgAACgAACgAACgAACgAACgAACgAACgAAAAIA
AAIAAAIAAAIAAAIAAAIAAAIAAAIAADAAADAAADAAADAAADAAADAAADAAADAAADAAACsAACsAACsA
ACsAACsAACsAACsAACsAACsAACsAACsAACsAACsAACsAACsAACsAACEAACEAACEAACEAACEAACEA
ACEAACEAACEAABUAABUAABUAABUAABUAABUAABUAABUAADsAADsAADsAADsAADsAADsAADsAADsA
ADsAABkAABkAABkAABkAABkAABkAABkAABkAACYAACYAACYAACYAACYAACYAACYAACYATQAATQAA
TQAATQAATQAATQAATQAATQAATQAALgAALgAALgAALgAALgAALgAALgAALgAAWQAAWQAAWQAAWQAA
WQAAWQAAWQAAWQAADgAADgAADgAADgAADgAADgAADgAADgAADgAAUQAAUQAAUQAAUQAAUQAAUQAA
UQAAUQAAGQAAGQAAGQAAGQAAGQAAGQAAGQAAGQAAGQD///////////////////////////////8A
AIIAAIIAAIIAAIIAAIIAAIIAAIIAAIIAEgAAEgAAEgAAEgAAEgAAEgAAEgAAEgAAAAwAAAwAAAwA
AAwAAAwAAAwAAAwAAAwAAAwAYgAAYgAAYgAAYgAAYgAAYgAAYgAAYgAAOAAAOAAAOAAAOAAAOAAA
OAAAOAAAOAAAVwAAVwAAVwAAVwAAVwAAVwAAVwAAVwAAVwAApwAApwAApwAApwAApwAApwAApwAA
pwAAAFQAAFQAAFQAAFQAAFQAAFQAAFQAAFQAAIwAAIwAAIwAAIwAAIwAAIwAAIwAAIwAAIwAAEgA
AEgAAEgAAEgAAEgAAEgAAEgAAEgAAIMAAIMAAIMAAIMAAIMAAIMAAIMAAIMAAIMAKAAAKAAAKAAA
KAAAKAAAKAAAKAAAKAAAOQAAOQAAOQAAOQAAOQAAOQAAOQAAOQAAvQAAvQAAvQAAvQAAvQAAvQAA
vQAAvQAAvQAAPQAAPQAAPQAAPQAAPQAAPQAAPQAAPQAAWwAAWwAAWwAAWwAAWwAAWwAAWwAAWwAA
MAAAMAAAMAAAMAAAMAAAMAAAMAAAMAAAMAAAAJ4AAJ4AAJ4AAJ4AAJ4AAJ4AAJ4AAJ4AAD0AAD0A
AD0AAD0AAD0AAD0AAD0AAD0AAD3///////////////////////////////8AAGsAAGsAAGsAAGsA
AGsAAGsAAGsAAGsAFAAAFAAAFAAAFAAAFAAAFAAAFAAAFAAAMgAAMgAAMgAAMgAAMgAAMgAAMgAA
MgAAMgAAABEAABEAABEAABEAABEAABEAABEAABEAAAYAAAYAAAYAAAYAAAYAAAYAAAYAAAYA/wAA
/wAA/wAA/wAA/wAA/wAA/wAA/wAA/wAAAGsAAGsAAGsAAGsAAGsAAGsAAGsAAGsAGgAAGgAAGgAA
GgAAGgAAGgAAGgAAGgAAAOEAAOEAAOEAAOEAAOEAAOEAAOEAAOEAAOEAAOH/////////////////
//////////////////////8A////////zc3NAwMDiYmJ////////V1dXvLy8vLy8JSUl////////
RkZGAwMDzc3Nzc3NAwMDiYmJ////////V1dXiYmJiYmJ////V1dXRkZG////q6urmpqa////////
////iYmJaGho////zc3NJSUlq6ur////////////////////////////////////////AAALAAAL
AAALAAALAAALAAALAAALAAALAG0AAG0AAG0AAG0AAG0AAG0AAG0AAG0AAJYAAJYAAJYAAJYAAJYA
AJYAAJYAAJYAAJYAAAAwAAAwAAAwAAAwAAAwAAAwAAAwAAAwAACEAACEAACEAACEAACEAACEAACE
AACEAADvAADvAADvAADvAADvAADvAADvAADvAADvAACIAACIAACIAACIAACIAACIAACIAACIAAAh
AAAhAAAhAAAhAAAhAAAhAAAhAAAhAHkAAHkAAHkAAHkAAHkAAHkAAHkAAHkAAHkAAEMAAEMAAEMA
AEMAAEMAAEMAAEMAAEMAAFwAAFwAAFwAAFwAAFwAAFwAAFwAAFwAALUAALUAALUAALUAALUAALUA
ALUAALUAALUAALUA////////////////////////////AEkAAEkAAEkAAEkAAEkAAEkAAEkAAEkA
AAMAAAMAAAMAAAMAAAMAAAMAAAMAAAMAAAMAAA4AAA4AAA4AAA4AAA4AAA4AAA4AAA4AAAAJAAAJ
AAAJAAAJAAAJAAAJAAAJAAAJAABLAABLAABLAABLAABLAABLAABLAABLAABLAAC5AAC5AAC5AAC5
AAC5AAC5AAC5AAC5AADIAADIAADIAADIAADIAADIAADIAADIAADIAAC4AAC4AAC4AAC4AAC4AAC4
AAC4AAC4AACqAACqAACqAACqAACqAACqAACqAACqAACBAACBAACBAACBAACBAACBAACBAACBAACB
AIAAAIAAAIAAAIAAAIAAAIAAAIAAAIAAAAAfAAAfAAAfAAAfAAAfAAAfAAAfAAAfAMAAAMAAAMAA
AMAAAMAAAMAAAMAAAMAAAMAAAP8AAP8AAP8AAP8AAP8AAP8AAP8AAP8AAKcAAKcAAKcAAKcAAKcA
AKcAAKcAAKcAAHkAAHkAAHkAAHkAAHkAAHkAAHkAAHkAAHkAAAAYAAAYAAAYAAAYAAAYAAAYAAAY
AAAYAAAUAAAUAAAUAAAUAAAUAAAUAAAUAAAUAAByAAByAAByAAByAAByAAByAAByAAByAAByAD8A
AD8AAD8AAD8AAD8AAD8AAD8AAD8AAEEAAEEAAEEAAEEAAEEAAEEAAEEAAEEAADkAADkAADkAADkA
ADkAADkAADkAADkAADkAAAAsAAAsAAAsAAAsAAAsAAAsAAAsAAAsAABpAABpAABpAABpAABpAABp
AABpAABpAAAMAAAMAAAMAAAMAAAMAAAMAAAMAAAMAAAMAMcAAMcAAMcAAMcAAMcAAMcAAMcAAMcA
AMcA////////////////////////////////AB8AAB8AAB8AAB8AAB8AAB8AAB8AAB8AAB8AAB8A
AB8AAB8AAB8AAB8AAB8AAB8AABwAABwAABwAABwAABwAABwAABwAABwAABwAAAAGAAAGAAAGAAAG
AAAGAAAGAAAGAAAGADIAADIAADIAADIAADIAADIAADIAADIAAEgAAEgAAEgAAEgAAEgAAEgAAEgA
AEgAAEgAAABQAABQAABQAABQAABQAABQAABQAABQAAA9AAA9AAA9AAA9AAA9AAA9AAA9AAA9AAA0
AAA0AAA0AAA0AAA0AAA0AAA0AAA0AAA0AAB2AAB2AAB2AAB2AAB2AAB2AAB2AAB2AABoAABoAABo
AABoAABoAABoAABoAABoAAAoAAAoAAAoAAAoAAAoAAAoAAAoAAAoAAAoAC4AAC4AAC4AAC4AAC4A
AC4AAC4AAC4AABsAABsAABsAABsAABsAABsAABsAABsAAFkAAFkAAFkAAFkAAFkAAFkAAFkAAFkA
AFkAADUAADUAADUAADUAADUAADUAADUAADUAAGQAAGQAAGQAAGQAAGQAAGQAAGQAAGQAADYAADYA
ADYAADYAADYAADYAADYAADYAADYAAAACAAACAAACAAACAAACAAACAAACAAACAAACAAACAAACAAAC
AAACAAACAAACAAACAAACAAA6AAA6AAA6AAA6AAA6AAA6AAA6AAA6AAAqAAAqAAAqAAAqAAAqAAAq
AAAqAAAqAAA5AAA5AAA5AAA5AAA5AAA5AAA5AAA5AAA5AAAuAAAuAAAuAAAuAAAuAAAuAAAuAAAu
AABaAABaAABaAABaAABaAABaAABaAABaAABbAABbAABbAABbAABbAABbAABbAABbAABbAAAGAAAG
AAAGAAAGAAAGAAAGAAAGAAAGABQAABQAABQAABQAABQAABQAABQAABQAAAcAAAcAAAcAAAcAAAcA
AAcAAAcAAAcAAAcAAHIAAHIAAHIAAHIAAHIAAHIAAHIAAHIAAE0AAE0AAE0AAE0AAE0AAE0AAE0A
AE0AACcAACcAACcAACcAACcAACcAACcAACcAACcAAAoAAAoAAAoAAAoAAAoAAAoAAAoAAAoAAAAC
AAACAAACAAACAAACAAACAAACAAACAAAwAAAwAAAwAAAwAAAwAAAwAAAwAAAwAAAwAAArAAArAAAr
AAArAAArAAArAAArAAArAAArAAArAAArAAArAAArAAArAAArAAArAAAhAAAhAAAhAAAhAAAhAAAh
AAAhAAAhAAAhAAAVAAAVAAAVAAAVAAAVAAAVAAAVAAAVAAA7AAA7AAA7AAA7AAA7AAA7AAA7AAA7
AAA7AAAZAAAZAAAZAAAZAAAZAAAZAAAZAAAZAAAmAAAmAAAmAAAmAAAmAAAmAAAmAAAmAE0AAE0A
AE0AAE0AAE0AAE0AAE0AAE0AAE0AAC4AAC4AAC4AAC4AAC4AAC4AAC4AAC4AAFkAAFkAAFkAAFkA
AFkAAFkAAFkAAFkAAA4AAA4AAA4AAA4AAA4AAA4AAA4AAA4AAA4AAFEAAFEAAFEAAFEAAFEAAFEA
AFEAAFEAABkAABkAABkAABkAABkAABkAABkAABkAABkA////////////////////////////////
AACCAACCAACCAACCAACCAACCAACCAACCABIAABIAABIAABIAABIAABIAABIAABIAAAAMAAAMAAAM
AAAMAAAMAAAMAAAMAAAMAAAMAGIAAGIAAGIAAGIAAGIAAGIAAGIAAGIAADgAADgAADgAADgAADgA
ADgAADgAADgAAFcAAFcAAFcAAFcAAFcAAFcAAFcAAFcAAFcAAKcAAKcAAKcAAKcAAKcAAKcAAKcA
AKcAAABUAABUAABUAABUAABUAABUAABUAABUAACMAACMAACMAACMAACMAACMAACMAACMAACMAABI
AABIAABIAABIAABIAABIAABIAABIAACDAACDAACDAACDAACDAACDAACDAACDAACDACgAACgAACgA
ACgAACgAACgAACgAACgAADkAADkAADkAADkAADkAADkAADkAADkAAL0AAL0AAL0AAL0AAL0AAL0A
AL0AAL0AAL0AAD0AAD0AAD0AAD0AAD0AAD0AAD0AAD0AAFsAAFsAAFsAAFsAAFsAAFsAAFsAAFsA
ADAAADAAADAAADAAADAAADAAADAAADAAADAAAACeAACeAACeAACeAACeAACeAACeAACeAAA9AAA9
AAA9AAA9AAA9AAA9AAA9AAA9AAA9////////////////////////////////AABrAABrAABrAABr
AABrAABrAABrAABrABQAABQAABQAABQAABQAABQAABQAABQAADIAADIAADIAADIAADIAADIAADIA
ADIAADIAAAARAAARAAARAAARAAARAAARAAARAAARAAAGAAAGAAAGAAAGAAAGAAAGAAAGAAAGAP8A
AP8AAP8AAP8AAP8AAP8AAP8AAP8AAP8AAABrAABrAABrAABrAABrAABrAABrAABrABoAABoAABoA
ABoAABoAABoAABoAABoAAADhAADhAADhAADhAADhAADhAADhAADhAADhAADh////////////////
////////////////////////AP///////////7y8vCUlJQMDAzU1NXl5eYmJiQMDAwMDAwMDAwMD
AyUlJZqamv///////7y8vCUlJQMDAzU1NXl5ec3NzWhoaAMDAxQUFM3Nzf///////yUlJQMDAzU1
NYmJiQMDAwMDAwMDAwMDA2hoaP///////////////////////////////////////////wAACwAA
CwAACwAACwAACwAACwAACwAACwBtAABtAABtAABtAABtAABtAABtAABtAACWAACWAACWAACWAACW
AACWAACWAACWAACWAAAAMAAAMAAAMAAAMAAAMAAAMAAAMAAAMAAAhAAAhAAAhAAAhAAAhAAAhAAA
hAAAhAAA7wAA7wAA7wAA7wAA7wAA7wAA7wAA7wAA7wAAiAAAiAAAiAAAiAAAiAAAiAAAiAAAiAAA
IQAAIQAAIQAAIQAAIQAAIQAAIQAAIQB5AAB5AAB5AAB5AAB5AAB5AAB5AAB5AAB5AABDAABDAABD
AABDAABDAABDAABDAABDAABcAABcAABcAABcAABcAABcAABcAABcAAC1AAC1AAC1AAC1AAC1AAC1
AAC1AAC1AAC1AAC1AP///////////////////////////wBJAABJAABJAABJAABJAABJAABJAABJ
AAADAAADAAADAAADAAADAAADAAADAAADAAADAAAOAAAOAAAOAAAOAAAOAAAOAAAOAAAOAAAACQAA
CQAACQAACQAACQAACQAACQAACQAASwAASwAASwAASwAASwAASwAASwAASwAASwAAuQAAuQAAuQAA
uQAAuQAAuQAAuQAAuQAAyAAAyAAAyAAAyAAAyAAAyAAAyAAAyAAAyAAAuAAAuAAAuAAAuAAAuAAA
uAAAuAAAuAAAqgAAqgAAqgAAqgAAqgAAqgAAqgAAqgAAgQAAgQAAgQAAgQAAgQAAgQAAgQAAgQAA
gQCAAACAAACAAACAAACAAACAAACAAACAAAAAHwAAHwAAHwAAHwAAHwAAHwAAHwAAHwDAAADAAADA
AADAAADAAADAAADAAADAAADAAAD/AAD/AAD/AAD/AAD/AAD/AAD/AAD/AACnAACnAACnAACnAACn
AACnAACnAACnAAB5AAB5AAB5AAB5AAB5AAB5AAB5AAB5AAB5AAAAGAAAGAAAGAAAGAAAGAAAGAAA
GAAAGAAAFAAAFAAAFAAAFAAAFAAAFAAAFAAAFAAAcgAAcgAAcgAAcgAAcgAAcgAAcgAAcgAAcgA/
AAA/AAA/AAA/AAA/AAA/AAA/AAA/AABBAABBAABBAABBAABBAABBAABBAABBAAA5AAA5AAA5AAA5
AAA5AAA5AAA5AAA5AAA5AAAALAAALAAALAAALAAALAAALAAALAAALAAAaQAAaQAAaQAAaQAAaQAA
aQAAaQAAaQAADAAADAAADAAADAAADAAADAAADAAADAAADADHAADHAADHAADHAADHAADHAADHAADH
AADHAP///////////////////////////////wAfAAAfAAAfAAAfAAAfAAAfAAAfAAAfAAAfAAAf
AAAfAAAfAAAfAAAfAAAfAAAfAAAcAAAcAAAcAAAcAAAcAAAcAAAcAAAcAAAcAAAABgAABgAABgAA
BgAABgAABgAABgAABgAyAAAyAAAyAAAyAAAyAAAyAAAyAAAyAABIAABIAABIAABIAABIAABIAABI
AABIAABIAAAAUAAAUAAAUAAAUAAAUAAAUAAAUAAAUAAAPQAAPQAAPQAAPQAAPQAAPQAAPQAAPQAA
NAAANAAANAAANAAANAAANAAANAAANAAANAAAdgAAdgAAdgAAdgAAdgAAdgAAdgAAdgAAaAAAaAAA
aAAAaAAAaAAAaAAAaAAAaAAAKAAAKAAAKAAAKAAAKAAAKAAAKAAAKAAAKAAuAAAuAAAuAAAuAAAu
AAAuAAAuAAAuAAAbAAAbAAAbAAAbAAAbAAAbAAAbAAAbAABZAABZAABZAABZAABZAABZAABZAABZ
AABZAAA1AAA1AAA1AAA1AAA1AAA1AAA1AAA1AABkAABkAABkAABkAABkAABkAABkAABkAAA2AAA2
AAA2AAA2AAA2AAA2AAA2AAA2AAA2AAAAAgAAAgAAAgAAAgAAAgAAAgAAAgAAAgAAAgAAAgAAAgAA
AgAAAgAAAgAAAgAAAgAAAgAAOgAAOgAAOgAAOgAAOgAAOgAAOgAAOgAAKgAAKgAAKgAAKgAAKgAA
KgAAKgAAKgAAOQAAOQAAOQAAOQAAOQAAOQAAOQAAOQAAOQAALgAALgAALgAALgAALgAALgAALgAA
LgAAWgAAWgAAWgAAWgAAWgAAWgAAWgAAWgAAWwAAWwAAWwAAWwAAWwAAWwAAWwAAWwAAWwAABgAA
BgAABgAABgAABgAABgAABgAABgAUAAAUAAAUAAAUAAAUAAAUAAAUAAAUAAAHAAAHAAAHAAAHAAAH
AAAHAAAHAAAHAAAHAAByAAByAAByAAByAAByAAByAAByAAByAABNAABNAABNAABNAABNAABNAABN
AABNAAAnAAAnAAAnAAAnAAAnAAAnAAAnAAAnAAAnAAAKAAAKAAAKAAAKAAAKAAAKAAAKAAAKAAAA
AgAAAgAAAgAAAgAAAgAAAgAAAgAAAgAAMAAAMAAAMAAAMAAAMAAAMAAAMAAAMAAAMAAAKwAAKwAA
KwAAKwAAKwAAKwAAKwAAKwAAKwAAKwAAKwAAKwAAKwAAKwAAKwAAKwAAIQAAIQAAIQAAIQAAIQAA
IQAAIQAAIQAAIQAAFQAAFQAAFQAAFQAAFQAAFQAAFQAAFQAAOwAAOwAAOwAAOwAAOwAAOwAAOwAA
OwAAOwAAGQAAGQAAGQAAGQAAGQAAGQAAGQAAGQAAJgAAJgAAJgAAJgAAJgAAJgAAJgAAJgBNAABN
AABNAABNAABNAABNAABNAABNAABNAAAuAAAuAAAuAAAuAAAuAAAuAAAuAAAuAABZAABZAABZAABZ
AABZAABZAABZAABZAAAOAAAOAAAOAAAOAAAOAAAOAAAOAAAOAAAOAABRAABRAABRAABRAABRAABR
AABRAABRAAAZAAAZAAAZAAAZAAAZAAAZAAAZAAAZAAAZAP//////////////////////////////
/wAAggAAggAAggAAggAAggAAggAAggAAggASAAASAAASAAASAAASAAASAAASAAASAAAADAAADAAA
DAAADAAADAAADAAADAAADAAADABiAABiAABiAABiAABiAABiAABiAABiAAA4AAA4AAA4AAA4AAA4
AAA4AAA4AAA4AABXAABXAABXAABXAABXAABXAABXAABXAABXAACnAACnAACnAACnAACnAACnAACn
AACnAAAAVAAAVAAAVAAAVAAAVAAAVAAAVAAAVAAAjAAAjAAAjAAAjAAAjAAAjAAAjAAAjAAAjAAA
SAAASAAASAAASAAASAAASAAASAAASAAAgwAAgwAAgwAAgwAAgwAAgwAAgwAAgwAAgwAoAAAoAAAo
AAAoAAAoAAAoAAAoAAAoAAA5AAA5AAA5AAA5AAA5AAA5AAA5AAA5AAC9AAC9AAC9AAC9AAC9AAC9
AAC9AAC9AAC9AAA9AAA9AAA9AAA9AAA9AAA9AAA9AAA9AABbAABbAABbAABbAABbAABbAABbAABb
AAAwAAAwAAAwAAAwAAAwAAAwAAAwAAAwAAAwAAAAngAAngAAngAAngAAngAAngAAngAAngAAPQAA
PQAAPQAAPQAAPQAAPQAAPQAAPQAAPf///////////////////////////////wAAawAAawAAawAA
awAAawAAawAAawAAawAUAAAUAAAUAAAUAAAUAAAUAAAUAAAUAAAyAAAyAAAyAAAyAAAyAAAyAAAy
AAAyAAAyAAAAEQAAEQAAEQAAEQAAEQAAEQAAEQAAEQAABgAABgAABgAABgAABgAABgAABgAABgD/
AAD/AAD/AAD/AAD/AAD/AAD/AAD/AAD/AAAAawAAawAAawAAawAAawAAawAAawAAawAaAAAaAAAa
AAAaAAAaAAAaAAAaAAAaAAAA4QAA4QAA4QAA4QAA4QAA4QAA4QAA4QAA4QAA4f//////////////
/////////////////////////wD/////////////////////////////////////////////////
////////////////////////////////////////////////////////////////////////////
//////////////////////////////////////////////////////////////////////9kZGRk
ZGRkZGRkZGRkZGRkZGRkZGRkZGRkZGRkZGRkZGRkZGRkZGRkZGRkZGRkZGRkZGRkZGRkZGRkZGRk
ZGRkZGRkZGRkZGRkZGRkZGRkZGRkZGRkZGRkZGRkZGRkZGRkZGRkZGRkZGRkZGRkZGRkZGRkZGRk
ZGRkZGRkZGRkZGRkZGRkZGRkZGRkZGRkZGRkZGRkZGRkZGRkZGRkZGRkZGRkZGRkZGRkZGRkZGRk
ZGRkZGRkZGRkZGRkZGRkZGRkZGRkZGRkZGRkZGRkZGRkZGRkZGRkZGRkZGRkZGRkZGRkZGRkZGRk
ZGRkZGRkZGRkZGRkZGRkZGRkZGRkZGRkZGRkZGRkZGRkZGRkZGRkZGRkZGRkZGRkZGRkZGRkZGRk
ZGRkZGRkZGRkZGRkZGT///////////////////////////9kZGRkZGRkZGRkZGRkZGRkZGRkZGRk
ZGRkZGRkZGRkZGRkZGRkZGRkZGRkZGRkZGRkZGRkZGRkZGRkZGRkZGRkZGRkZGRkZGRkZGRkZGRk
ZGRkZGRkZGRkZGRkZGRkZGRkZGRkZGRkZGRkZGRkZGRkZGRkZGRkZGRkZGRkZGRkZGRkZGRkZGRk
ZGRkZGRkZGRkZGRkZGRkZGRkZGRkZGRkZGRkZGRkZGRkZGRkZGRkZGRkZGRkZGRkZGRkZGRkZGRk
ZGRkZGRkZGRkZGRkZGRkZGRkZGRkZGRkZGRkZGRkZGRkZGRkZGRkZGRkZGRkZGRkZGRkZGRkZGRk
ZGRkZGRkZGRkZGRkZGRkZGRkZGRkZGRkZGRkZGRkZGRkZGRkZGRkZGRkZGRkZGRkZGRkZGRkZGRk
ZGRkZGRkZGRkZGRkZGRkZGRkZGRkZGRkZGRkZGRkZGRkZGRkZGRkZGRkZGRkZGRkZGRkZGRkZGRk
ZGRkZGRkZGRkZGRkZGRkZGRkZGRkZGRkZGRkZGRkZGRkZGRkZGRkZGRkZGRkZGRkZGRkZGRkZGRk
ZGRkZGRkZGRkZGRkZGRkZGRkZGRkZGRkZGRkZGRkZGRkZGRkZGRkZGRkZGRkZGRkZGRkZGRkZGRk
ZGRkZGRkZGRkZGRkZGRkZGRkZGRkZGRkZGRkZGRkZGRkZGRkZGRkZGRkZGRkZGRkZGRkZGRkZGRk
ZGRkZGRkZGRkZGRkZGRkZGRkZGRkZGRkZGRkZGRkZGRkZGRkZGRkZGRkZGRkZGRkZGRkZGRkZGRk
ZGRkZGRkZGRkZGRkZGRkZGRkZGRkZGRkZGRkZGRkZGRkZGRkZGRkZGRkZGRkZGRkZGRkZGRkZGRk
ZGRkZGT///////////////////////////////8AUAAAUAAAUAAAUAAAUAAAUAAAUAAAUAAASgAA
SgAASgAASgAASgAASgAASgAASgAAQwAAQwAAQwAAQwAAQwAAQwAAQwAAQwAAQwAAKwAAKwAAKwAA
KwAAKwAAKwAAKwAAKwAAMgAAMgAAMgAAMgAAMgAAMgAAMgAAMgAAAA8AAA8AAA8AAA8AAA8AAA8A
AA8AAA8AAA8AADMAADMAADMAADMAADMAADMAADMAADMAAH0AAH0AAH0AAH0AAH0AAH0AAH0AAH0A
AIMAAIMAAIMAAIMAAIMAAIMAAIMAAIMAAIMAALAAALAAALAAALAAALAAALAAALAAALAAAIYAAIYA
AIYAAIYAAIYAAIYAAIYAAIYAAH0AAH0AAH0AAH0AAH0AAH0AAH0AAH0AAH0AAGYAAGYAAGYAAGYA
AGYAAGYAAGYAAGYAAAoAAAoAAAoAAAoAAAoAAAoAAAoAAAoATAAATAAATAAATAAATAAATAAATAAA
TAAATAAAjgAAjgAAjgAAjgAAjgAAjgAAjgAAjgAAzAAAzAAAzAAAzAAAzAAAzAAAzAAAzAAAogAA
ogAAogAAogAAogAAogAAogAAogAAogAAjAAAjAAAjAAAjAAAjAAAjAAAjAAAjAAAYAAAYAAAYAAA
YAAAYAAAYAAAYAAAYAAAYAAAUQAAUQAAUQAAUQAAUQAAUQAAUQAAUQAAAD4AAD4AAD4AAD4AAD4A
AD4AAD4AAD4AAGEAAGEAAGEAAGEAAGEAAGEAAGEAAGEAAGEAAHkAAHkAAHkAAHkAAHkAAHkAAHkA
AHkAAJYAAJYAAJYAAJYAAJYAAJYAAJYAAJYAAI8AAI8AAI8AAI8AAI8AAI8AAI8AAI8AAI8AFgAA
FgAAFgAAFgAAFgAAFgAAFgAAFgAADgAADgAADgAADgAADgAADgAADgAADgAAGgAAGgAAGgAAGgAA
GgAAGgAAGgAAGgAAGgAAfAAAfAAAfAAAfAAAfAAAfAAAfAAAfAAAmAAAmAAAmAAAmAAAmAAAmAAA
mAAAmAAAhQAAhQAAhQAAhQAAhQAAhQAAhQAAhQAAhQAAMAAAMAAAMAAAMAAAMAAAMAAAMAAAMAAA
UAAAUAAAUAAAUAAAUAAAUAAAUAAAUAAAACgAACgAACgAACgAACgAACgAACgAACgAACgAAEYAAEYA
AEYAAEYAAEYAAEYAAEYAAEYAADYAADYAADYAADYAADYAADYAADYAADYAAG4AAG4AAG4AAG4AAG4A
AG4AAG4AAG4AAG4AAD0AAD0AAD0AAD0AAD0AAD0AAD0AAD0AAIgAAIgAAIgAAIgAAIgAAIgAAIgA
AIgAAIgAAIAAAIAAAIAAAIAAAIAAAIAAAIAAAIAAAGIAAGIAAGIAAGIAAGIAAGIAAGIAAGIAKgAA
KgAAKgAAKgAAKgAAKgAAKgAAKgAAKgAAAAAAAAAAAAAAAAAAAAAAAAAAAAAAAAAAIQAAIQAAIQAA
IQAAIQAAIQAAIQAAIQAAbgAAbgAAbgAAbgAAbgAAbgAAbgAAbgAAbgAARQAARQAARQAARQAARQAA
RQAARQAARQAAQQAAQQAAQQAAQQAAQQAAQQAAQQAAQQAAQQD/////////////////////////////
//8AAIYAAIYAAIYAAIYAAIYAAIYAAIYAAIYAAM4AAM4AAM4AAM4AAM4AAM4AAM4AAM4AADIAADIA
ADIAADIAADIAADIAADIAADIAADIAHwAAHwAAHwAAHwAAHwAAHwAAHwAAHwAA+QAA+QAA+QAA+QAA
+QAA+QAA+QAA+QAA/wAA/wAA/wAA/wAA/wAA/wAA/wAA/wAA/wAA0wAA0wAA0wAA0wAA0wAA0wAA
0wAA0wAAADcAADcAADcAADcAADcAADcAADcAADcAAEcAAEcAAEcAAEcAAEcAAEcAAEcAAEcAAEcA
AFoAAFoAAFoAAFoAAFoAAFoAAFoAAFoAAEQAAEQAAEQAAEQAAEQAAEQAAEQAAEQAAEQAABgAABgA
ABgAABgAABgAABgAABgAABgAiQAAiQAAiQAAiQAAiQAAiQAAiQAAiQAA4wAA4wAA4wAA4wAA4wAA
4wAA4wAA4wAA4wAAnQAAnQAAnQAAnQAAnQAAnQAAnQAAnQAASQAASQAASQAASQAASQAASQAASQAA
SQAAAAYAAAYAAAYAAAYAAAYAAAYAAAYAAAYAAAYAALkAALkAALkAALkAALkAALkAALkAALkAAKoA
AKoAAKoAAKoAAKoAAKoAAKoAAKoAAKr///////////////////////////////8AABYAABYAABYA
ABYAABYAABYAABYAABYAAK0AAK0AAK0AAK0AAK0AAK0AAK0AAK0AACQAACQAACQAACQAACQAACQA
ACQAACQAACQAADIAADIAADIAADIAADIAADIAADIAADIAGwAAGwAAGwAAGwAAGwAAGwAAGwAAGwAA
FQAAFQAAFQAAFQAAFQAAFQAAFQAAFQAAFQAACwAACwAACwAACwAACwAACwAACwAACwAAOgAAOgAA
OgAAOgAAOgAAOgAAOgAAOgAAQwAAQwAAQwAAQwAAQwAAQwAAQwAAQwAAQwAAQwD/////////////
//////////////////////////8A////////////////////////////mpqaFBQUAwMDFBQUmpqa
////////eXl5AwMDAwMDNTU1zc3NaGhoAwMDJSUl////////mpqaiYmJiYmJAwMDAwMDAwMDAwMD
NTU1zc3N////iYmJAwMDAwMD3d3d////////////////////////////////////////////ZGRk
ZGRkZGRkZGRkZGRkZGRkZGRkZGRkZGRkZGRkZGRkZGRkZGRkZGRkZGRkZGRkZGRkZGRkZGRkZGRk
ZGRkZGRkZGRkZGRkZGRkZGRkZGRkZGRkZGRkZGRkZGRkZGRkZGRkZGRkZGRkZGRkZGRkZGRkZGRk
ZGRkZGRkZGRkZGRkZGRkZGRkZGRkZGRkZGRkZGRkZGRkZGRkZGRkZGRkZGRkZGRkZGRkZGRkZGRk
ZGRkZGRkZGRkZGRkZGRkZGRkZGRkZGRkZGRkZGRkZGRkZGRkZGRkZGRkZGRkZGRkZGRkZGRkZGRk
ZGRkZGRkZGRkZGRkZGRkZGRkZGRkZGRkZGRkZGRkZGRkZGRkZGRkZGRkZGRkZGRkZGRkZGRkZGRk
ZGRkZGRkZGRkZGRkZGRk////////////////////////////ZGRkZGRkZGRkZGRkZGRkZGRkZGRk
ZGRkZGRkZGRkZGRkZGRkZGRkZGRkZGRkZGRkZGRkZGRkZGRkZGRkZGRkZGRkZGRkZGRkZGRkZGRk
ZGRkZGRkZGRkZGRkZGRkZGRkZGRkZGRkZGRkZGRkZGRkZGRkZGRkZGRkZGRkZGRkZGRkZGRkZGRk
ZGRkZGRkZGRkZGRkZGRkZGRkZGRkZGRkZGRkZGRkZGRkZGRkZGRkZGRkZGRkZGRkZGRkZGRkZGRk
ZGRkZGRkZGRkZGRkZGRkZGRkZGRkZGRkZGRkZGRkZGRkZGRkZGRkZGRkZGRkZGRkZGRkZGRkZGRk
ZGRkZGRkZGRkZGRkZGRkZGRkZGRkZGRkZGRkZGRkZGRkZGRkZGRkZGRkZGRkZGRkZGRkZGRkZGRk
ZGRkZGRkZGRkZGRkZGRkZGRkZGRkZGRkZGRkZGRkZGRkZGRkZGRkZGRkZGRkZGRkZGRkZGRkZGRk
ZGRkZGRkZGRkZGRkZGRkZGRkZGRkZGRkZGRkZGRkZGRkZGRkZGRkZGRkZGRkZGRkZGRkZGRkZGRk
ZGRkZGRkZGRkZGRkZGRkZGRkZGRkZGRkZGRkZGRkZGRkZGRkZGRkZGRkZGRkZGRkZGRkZGRkZGRk
ZGRkZGRkZGRkZGRkZGRkZGRkZGRkZGRkZGRkZGRkZGRkZGRkZGRkZGRkZGRkZGRkZGRkZGRkZGRk
ZGRkZGRkZGRkZGRkZGRkZGRkZGRkZGRkZGRkZGRkZGRkZGRkZGRkZGRkZGRkZGRkZGRkZGRkZGRk
ZGRkZGRkZGRkZGRkZGRkZGRkZGRkZGRkZGRkZGRkZGRkZGRkZGRkZGRkZGRkZGRkZGRkZGRkZGRk
ZGRkZGRk////////////////////////////////AFAAAFAAAFAAAFAAAFAAAFAAAFAAAFAAAEoA
AEoAAEoAAEoAAEoAAEoAAEoAAEoAAEMAAEMAAEMAAEMAAEMAAEMAAEMAAEMAAEMAACsAACsAACsA
ACsAACsAACsAACsAACsAADIAADIAADIAADIAADIAADIAADIAADIAAAAPAAAPAAAPAAAPAAAPAAAP
AAAPAAAPAAAPAAAzAAAzAAAzAAAzAAAzAAAzAAAzAAAzAAB9AAB9AAB9AAB9AAB9AAB9AAB9AAB9
AACDAACDAACDAACDAACDAACDAACDAACDAACDAACwAACwAACwAACwAACwAACwAACwAACwAACGAACG
AACGAACGAACGAACGAACGAACGAAB9AAB9AAB9AAB9AAB9AAB9AAB9AAB9AAB9AABmAABmAABmAABm
AABmAABmAABmAABmAAAKAAAKAAAKAAAKAAAKAAAKAAAKAAAKAEwAAEwAAEwAAEwAAEwAAEwAAEwA
AEwAAEwAAI4AAI4AAI4AAI4AAI4AAI4AAI4AAI4AAMwAAMwAAMwAAMwAAMwAAMwAAMwAAMwAAKIA
AKIAAKIAAKIAAKIAAKIAAKIAAKIAAKIAAIwAAIwAAIwAAIwAAIwAAIwAAIwAAIwAAGAAAGAAAGAA
AGAAAGAAAGAAAGAAAGAAAGAAAFEAAFEAAFEAAFEAAFEAAFEAAFEAAFEAAAA+AAA+AAA+AAA+AAA+
AAA+AAA+AAA+AABhAABhAABhAABhAABhAABhAABhAABhAABhAAB5AAB5AAB5AAB5AAB5AAB5AAB5
AAB5AACWAACWAACWAACWAACWAACWAACWAACWAACPAACPAACPAACPAACPAACPAACPAACPAACPABYA
ABYAABYAABYAABYAABYAABYAABYAAA4AAA4AAA4AAA4AAA4AAA4AAA4AAA4AABoAABoAABoAABoA
ABoAABoAABoAABoAABoAAHwAAHwAAHwAAHwAAHwAAHwAAHwAAHwAAJgAAJgAAJgAAJgAAJgAAJgA
AJgAAJgAAIUAAIUAAIUAAIUAAIUAAIUAAIUAAIUAAIUAADAAADAAADAAADAAADAAADAAADAAADAA
AFAAAFAAAFAAAFAAAFAAAFAAAFAAAFAAAAAoAAAoAAAoAAAoAAAoAAAoAAAoAAAoAAAoAABGAABG
AABGAABGAABGAABGAABGAABGAAA2AAA2AAA2AAA2AAA2AAA2AAA2AAA2AABuAABuAABuAABuAABu
AABuAABuAABuAABuAAA9AAA9AAA9AAA9AAA9AAA9AAA9AAA9AACIAACIAACIAACIAACIAACIAACI
AACIAACIAACAAACAAACAAACAAACAAACAAACAAACAAABiAABiAABiAABiAABiAABiAABiAABiACoA
ACoAACoAACoAACoAACoAACoAACoAACoAAAAAAAAAAAAAAAAAAAAAAAAAAAAAAAAAACEAACEAACEA
ACEAACEAACEAACEAACEAAG4AAG4AAG4AAG4AAG4AAG4AAG4AAG4AAG4AAEUAAEUAAEUAAEUAAEUA
AEUAAEUAAEUAAEEAAEEAAEEAAEEAAEEAAEEAAEEAAEEAAEEA////////////////////////////
////AACGAACGAACGAACGAACGAACGAACGAACGAADOAADOAADOAADOAADOAADOAADOAADOAAAyAAAy
AAAyAAAyAAAyAAAyAAAyAAAyAAAyAB8AAB8AAB8AAB8AAB8AAB8AAB8AAB8AAPkAAPkAAPkAAPkA
APkAAPkAAPkAAPkAAP8AAP8AAP8AAP8AAP8AAP8AAP8AAP8AAP8AANMAANMAANMAANMAANMAANMA
ANMAANMAAAA3AAA3AAA3AAA3AAA3AAA3AAA3AAA3AABHAABHAABHAABHAABHAABHAABHAABHAABH
AABaAABaAABaAABaAABaAABaAABaAABaAABEAABEAABEAABEAABEAABEAABEAABEAABEAAAYAAAY
AAAYAAAYAAAYAAAYAAAYAAAYAIkAAIkAAIkAAIkAAIkAAIkAAIkAAIkAAOMAAOMAAOMAAOMAAOMA
AOMAAOMAAOMAAOMAAJ0AAJ0AAJ0AAJ0AAJ0AAJ0AAJ0AAJ0AAEkAAEkAAEkAAEkAAEkAAEkAAEkA
AEkAAAAGAAAGAAAGAAAGAAAGAAAGAAAGAAAGAAAGAAC5AAC5AAC5AAC5AAC5AAC5AAC5AAC5AACq
AACqAACqAACqAACqAACqAACqAACqAACq////////////////////////////////AAAWAAAWAAAW
AAAWAAAWAAAWAAAWAAAWAACtAACtAACtAACtAACtAACtAACtAACtAAAkAAAkAAAkAAAkAAAkAAAk
AAAkAAAkAAAkAAAyAAAyAAAyAAAyAAAyAAAyAAAyAAAyABsAABsAABsAABsAABsAABsAABsAABsA
ABUAABUAABUAABUAABUAABUAABUAABUAABUAAAsAAAsAAAsAAAsAAAsAAAsAAAsAAAsAADoAADoA
ADoAADoAADoAADoAADoAADoAAEMAAEMAAEMAAEMAAEMAAEMAAEMAAEMAAEMAAEMA////////////
////////////////////////////AP///////////////////////7y8vAMDA3l5ef///////3l5
eby8vImJiRQUFJqamv///+7u7ldXV+7u7kZGRv///////83NzQMDA4mJif///4mJiWhoaP//////
/0ZGRldXV////////0ZGRpqamv///////////////////////////////////////////////2Rk
ZGRkZGRkZGRkZGRkZGRkZGRkZGRkZGRkZGRkZGRkZGRkZGRkZGRkZGRkZGRkZGRkZGRkZGRkZGRk
ZGRkZGRkZGRkZGRkZGRkZGRkZGRkZGRkZGRkZGRkZGRkZGRkZGRkZGRkZGRkZGRkZGRkZGRkZGRk
ZGRkZGRkZGRkZGRkZGRkZGRkZGRkZGRkZGRkZGRkZGRkZGRkZGRkZGRkZGRkZGRkZGRkZGRkZGRk
ZGRkZGRkZGRkZGRkZGRkZGRkZGRkZGRkZGRkZGRkZGRkZGRkZGRkZGRkZGRkZGRkZGRkZGRkZGRk
ZGRkZGRkZGRkZGRkZGRkZGRkZGRkZGRkZGRkZGRkZGRkZGRkZGRkZGRkZGRkZGRkZGRkZGRkZGRk
ZGRkZGRkZGRkZGRkZGRkZP///////////////////////////2RkZGRkZGRkZGRkZGRkZGRkZGRk
ZGRkZGRkZGRkZGRkZGRkZGRkZGRkZGRkZGRkZGRkZGRkZGRkZGRkZGRkZGRkZGRkZGRkZGRkZGRk
ZGRkZGRkZGRkZGRkZGRkZGRkZGRkZGRkZGRkZGRkZGRkZGRkZGRkZGRkZGRkZGRkZGRkZGRkZGRk
ZGRkZGRkZGRkZGRkZGRkZGRkZGRkZGRkZGRkZGRkZGRkZGRkZGRkZGRkZGRkZGRkZGRkZGRkZGRk
ZGRkZGRkZGRkZGRkZGRkZGRkZGRkZGRkZGRkZGRkZGRkZGRkZGRkZGRkZGRkZGRkZGRkZGRkZGRk
ZGRkZGRkZGRkZGRkZGRkZGRkZGRkZGRkZGRkZGRkZGRkZGRkZGRkZGRkZGRkZGRkZGRkZGRkZGRk
ZGRkZGRkZGRkZGRkZGRkZGRkZGRkZGRkZGRkZGRkZGRkZGRkZGRkZGRkZGRkZGRkZGRkZGRkZGRk
ZGRkZGRkZGRkZGRkZGRkZGRkZGRkZGRkZGRkZGRkZGRkZGRkZGRkZGRkZGRkZGRkZGRkZGRkZGRk
ZGRkZGRkZGRkZGRkZGRkZGRkZGRkZGRkZGRkZGRkZGRkZGRkZGRkZGRkZGRkZGRkZGRkZGRkZGRk
ZGRkZGRkZGRkZGRkZGRkZGRkZGRkZGRkZGRkZGRkZGRkZGRkZGRkZGRkZGRkZGRkZGRkZGRkZGRk
ZGRkZGRkZGRkZGRkZGRkZGRkZGRkZGRkZGRkZGRkZGRkZGRkZGRkZGRkZGRkZGRkZGRkZGRkZGRk
ZGRkZGRkZGRkZGRkZGRkZGRkZGRkZGRkZGRkZGRkZGRkZGRkZGRkZGRkZGRkZGRkZGRkZGRkZGRk
ZGRkZGRkZP///////////////////////////////wBQAABQAABQAABQAABQAABQAABQAABQAABK
AABKAABKAABKAABKAABKAABKAABKAABDAABDAABDAABDAABDAABDAABDAABDAABDAAArAAArAAAr
AAArAAArAAArAAArAAArAAAyAAAyAAAyAAAyAAAyAAAyAAAyAAAyAAAADwAADwAADwAADwAADwAA
DwAADwAADwAADwAAMwAAMwAAMwAAMwAAMwAAMwAAMwAAMwAAfQAAfQAAfQAAfQAAfQAAfQAAfQAA
fQAAgwAAgwAAgwAAgwAAgwAAgwAAgwAAgwAAgwAAsAAAsAAAsAAAsAAAsAAAsAAAsAAAsAAAhgAA
hgAAhgAAhgAAhgAAhgAAhgAAhgAAfQAAfQAAfQAAfQAAfQAAfQAAfQAAfQAAfQAAZgAAZgAAZgAA
ZgAAZgAAZgAAZgAAZgAACgAACgAACgAACgAACgAACgAACgAACgBMAABMAABMAABMAABMAABMAABM
AABMAABMAACOAACOAACOAACOAACOAACOAACOAACOAADMAADMAADMAADMAADMAADMAADMAADMAACi
AACiAACiAACiAACiAACiAACiAACiAACiAACMAACMAACMAACMAACMAACMAACMAACMAABgAABgAABg
AABgAABgAABgAABgAABgAABgAABRAABRAABRAABRAABRAABRAABRAABRAAAAPgAAPgAAPgAAPgAA
PgAAPgAAPgAAPgAAYQAAYQAAYQAAYQAAYQAAYQAAYQAAYQAAYQAAeQAAeQAAeQAAeQAAeQAAeQAA
eQAAeQAAlgAAlgAAlgAAlgAAlgAAlgAAlgAAlgAAjwAAjwAAjwAAjwAAjwAAjwAAjwAAjwAAjwAW
AAAWAAAWAAAWAAAWAAAWAAAWAAAWAAAOAAAOAAAOAAAOAAAOAAAOAAAOAAAOAAAaAAAaAAAaAAAa
AAAaAAAaAAAaAAAaAAAaAAB8AAB8AAB8AAB8AAB8AAB8AAB8AAB8AACYAACYAACYAACYAACYAACY
AACYAACYAACFAACFAACFAACFAACFAACFAACFAACFAACFAAAwAAAwAAAwAAAwAAAwAAAwAAAwAAAw
AABQAABQAABQAABQAABQAABQAABQAABQAAAAKAAAKAAAKAAAKAAAKAAAKAAAKAAAKAAAKAAARgAA
RgAARgAARgAARgAARgAARgAARgAANgAANgAANgAANgAANgAANgAANgAANgAAbgAAbgAAbgAAbgAA
bgAAbgAAbgAAbgAAbgAAPQAAPQAAPQAAPQAAPQAAPQAAPQAAPQAAiAAAiAAAiAAAiAAAiAAAiAAA
iAAAiAAAiAAAgAAAgAAAgAAAgAAAgAAAgAAAgAAAgAAAYgAAYgAAYgAAYgAAYgAAYgAAYgAAYgAq
AAAqAAAqAAAqAAAqAAAqAAAqAAAqAAAqAAAAAAAAAAAAAAAAAAAAAAAAAAAAAAAAAAAhAAAhAAAh
AAAhAAAhAAAhAAAhAAAhAABuAABuAABuAABuAABuAABuAABuAABuAABuAABFAABFAABFAABFAABF
AABFAABFAABFAABBAABBAABBAABBAABBAABBAABBAABBAABBAP//////////////////////////
/////wAAhgAAhgAAhgAAhgAAhgAAhgAAhgAAhgAAzgAAzgAAzgAAzgAAzgAAzgAAzgAAzgAAMgAA
MgAAMgAAMgAAMgAAMgAAMgAAMgAAMgAfAAAfAAAfAAAfAAAfAAAfAAAfAAAfAAD5AAD5AAD5AAD5
AAD5AAD5AAD5AAD5AAD/AAD/AAD/AAD/AAD/AAD/AAD/AAD/AAD/AADTAADTAADTAADTAADTAADT
AADTAADTAAAANwAANwAANwAANwAANwAANwAANwAANwAARwAARwAARwAARwAARwAARwAARwAARwAA
RwAAWgAAWgAAWgAAWgAAWgAAWgAAWgAAWgAARAAARAAARAAARAAARAAARAAARAAARAAARAAAGAAA
GAAAGAAAGAAAGAAAGAAAGAAAGACJAACJAACJAACJAACJAACJAACJAACJAADjAADjAADjAADjAADj
AADjAADjAADjAADjAACdAACdAACdAACdAACdAACdAACdAACdAABJAABJAABJAABJAABJAABJAABJ
AABJAAAABgAABgAABgAABgAABgAABgAABgAABgAABgAAuQAAuQAAuQAAuQAAuQAAuQAAuQAAuQAA
qgAAqgAAqgAAqgAAqgAAqgAAqgAAqgAAqv///////////////////////////////wAAFgAAFgAA
FgAAFgAAFgAAFgAAFgAAFgAArQAArQAArQAArQAArQAArQAArQAArQAAJAAAJAAAJAAAJAAAJAAA
JAAAJAAAJAAAJAAAMgAAMgAAMgAAMgAAMgAAMgAAMgAAMgAbAAAbAAAbAAAbAAAbAAAbAAAbAAAb
AAAVAAAVAAAVAAAVAAAVAAAVAAAVAAAVAAAVAAALAAALAAALAAALAAALAAALAAALAAALAAA6AAA6
AAA6AAA6AAA6AAA6AAA6AAA6AABDAABDAABDAABDAABDAABDAABDAABDAABDAABDAP//////////
/////////////////////////////wD///////////////////////9XV1dGRkb/////////////
//////8UFBSJiYn///////////////////9GRkb////u7u4lJSWampqJiYn///+JiYloaGj////d
3d01NTV5eXn///////9GRkaampr///////////////////////////////////////////////9k
ZGRkZGRkZGRkZGRkZGRkZGRkZGRkZGRkZGRkZGRkZGRkZGRkZGRkZGRkZGRkZGRkZGRkZGRkZGRk
ZGRkZGRkZGRkZGRkZGRkZGRkZGRkZGRkZGRkZGRkZGRkZGRkZGRkZGRkZGRkZGRkZGRkZGRkZGRk
ZGRkZGRkZGRkZGRkZGRkZGRkZGRkZGRkZGRkZGRkZGRkZGRkZGRkZGRkZGRkZGRkZGRkZGRkZGRk
ZGRkZGRkZGRkZGRkZGRkZGRkZGRkZGRkZGRkZGRkZGRkZGRkZGRkZGRkZGRkZGRkZGRkZGRkZGRk
ZGRkZGRkZGRkZGRkZGRkZGRkZGRkZGRkZGRkZGRkZGRkZGRkZGRkZGRkZGRkZGRkZGRkZGRkZGRk
ZGRkZGRkZGRkZGRkZGRkZGT///////////////////////////9kZGRkZGRkZGRkZGRkZGRkZGRk
ZGRkZGRkZGRkZGRkZGRkZGRkZGRkZGRkZGRkZGRkZGRkZGRkZGRkZGRkZGRkZGRkZGRkZGRkZGRk
ZGRkZGRkZGRkZGRkZGRkZGRkZGRkZGRkZGRkZGRkZGRkZGRkZGRkZGRkZGRkZGRkZGRkZGRkZGRk
ZGRkZGRkZGRkZGRkZGRkZGRkZGRkZGRkZGRkZGRkZGRkZGRkZGRkZGRkZGRkZGRkZGRkZGRkZGRk
ZGRkZGRkZGRkZGRkZGRkZGRkZGRkZGRkZGRkZGRkZGRkZGRkZGRkZGRkZGRkZGRkZGRkZGRkZGRk
ZGRkZGRkZGRkZGRkZGRkZGRkZGRkZGRkZGRkZGRkZGRkZGRkZGRkZGRkZGRkZGRkZGRkZGRkZGRk
ZGRkZGRkZGRkZGRkZGRkZGRkZGRkZGRkZGRkZGRkZGRkZGRkZGRkZGRkZGRkZGRkZGRkZGRkZGRk
ZGRkZGRkZGRkZGRkZGRkZGRkZGRkZGRkZGRkZGRkZGRkZGRkZGRkZGRkZGRkZGRkZGRkZGRkZGRk
ZGRkZGRkZGRkZGRkZGRkZGRkZGRkZGRkZGRkZGRkZGRkZGRkZGRkZGRkZGRkZGRkZGRkZGRkZGRk
ZGRkZGRkZGRkZGRkZGRkZGRkZGRkZGRkZGRkZGRkZGRkZGRkZGRkZGRkZGRkZGRkZGRkZGRkZGRk
ZGRkZGRkZGRkZGRkZGRkZGRkZGRkZGRkZGRkZGRkZGRkZGRkZGRkZGRkZGRkZGRkZGRkZGRkZGRk
ZGRkZGRkZGRkZGRkZGRkZGRkZGRkZGRkZGRkZGRkZGRkZGRkZGRkZGRkZGRkZGRkZGRkZGRkZGRk
ZGRkZGRkZGT///////////////////////////////8AUAAAUAAAUAAAUAAAUAAAUAAAUAAAUAAA
SgAASgAASgAASgAASgAASgAASgAASgAAQwAAQwAAQwAAQwAAQwAAQwAAQwAAQwAAQwAAKwAAKwAA
KwAAKwAAKwAAKwAAKwAAKwAAMgAAMgAAMgAAMgAAMgAAMgAAMgAAMgAAAA8AAA8AAA8AAA8AAA8A
AA8AAA8AAA8AAA8AADMAADMAADMAADMAADMAADMAADMAADMAAH0AAH0AAH0AAH0AAH0AAH0AAH0A
AH0AAIMAAIMAAIMAAIMAAIMAAIMAAIMAAIMAAIMAALAAALAAALAAALAAALAAALAAALAAALAAAIYA
AIYAAIYAAIYAAIYAAIYAAIYAAIYAAH0AAH0AAH0AAH0AAH0AAH0AAH0AAH0AAH0AAGYAAGYAAGYA
AGYAAGYAAGYAAGYAAGYAAAoAAAoAAAoAAAoAAAoAAAoAAAoAAAoATAAATAAATAAATAAATAAATAAA
TAAATAAATAAAjgAAjgAAjgAAjgAAjgAAjgAAjgAAjgAAzAAAzAAAzAAAzAAAzAAAzAAAzAAAzAAA
ogAAogAAogAAogAAogAAogAAogAAogAAogAAjAAAjAAAjAAAjAAAjAAAjAAAjAAAjAAAYAAAYAAA
YAAAYAAAYAAAYAAAYAAAYAAAYAAAUQAAUQAAUQAAUQAAUQAAUQAAUQAAUQAAAD4AAD4AAD4AAD4A
AD4AAD4AAD4AAD4AAGEAAGEAAGEAAGEAAGEAAGEAAGEAAGEAAGEAAHkAAHkAAHkAAHkAAHkAAHkA
AHkAAHkAAJYAAJYAAJYAAJYAAJYAAJYAAJYAAJYAAI8AAI8AAI8AAI8AAI8AAI8AAI8AAI8AAI8A
FgAAFgAAFgAAFgAAFgAAFgAAFgAAFgAADgAADgAADgAADgAADgAADgAADgAADgAAGgAAGgAAGgAA
GgAAGgAAGgAAGgAAGgAAGgAAfAAAfAAAfAAAfAAAfAAAfAAAfAAAfAAAmAAAmAAAmAAAmAAAmAAA
mAAAmAAAmAAAhQAAhQAAhQAAhQAAhQAAhQAAhQAAhQAAhQAAMAAAMAAAMAAAMAAAMAAAMAAAMAAA
MAAAUAAAUAAAUAAAUAAAUAAAUAAAUAAAUAAAACgAACgAACgAACgAACgAACgAACgAACgAACgAAEYA
AEYAAEYAAEYAAEYAAEYAAEYAAEYAADYAADYAADYAADYAADYAADYAADYAADYAAG4AAG4AAG4AAG4A
AG4AAG4AAG4AAG4AAG4AAD0AAD0AAD0AAD0AAD0AAD0AAD0AAD0AAIgAAIgAAIgAAIgAAIgAAIgA
AIgAAIgAAIgAAIAAAIAAAIAAAIAAAIAAAIAAAIAAAIAAAGIAAGIAAGIAAGIAAGIAAGIAAGIAAGIA
KgAAKgAAKgAAKgAAKgAAKgAAKgAAKgAAKgAAAAAAAAAAAAAAAAAAAAAAAAAAAAAAAAAAIQAAIQAA
IQAAIQAAIQAAIQAAIQAAIQAAbgAAbgAAbgAAbgAAbgAAbgAAbgAAbgAAbgAARQAARQAARQAARQAA
RQAARQAARQAARQAAQQAAQQAAQQAAQQAAQQAAQQAAQQAAQQAAQQD/////////////////////////
//////8AAIYAAIYAAIYAAIYAAIYAAIYAAIYAAIYAAM4AAM4AAM4AAM4AAM4AAM4AAM4AAM4AADIA
ADIAADIAADIAADIAADIAADIAADIAADIAHwAAHwAAHwAAHwAAHwAAHwAAHwAAHwAA+QAA+QAA+QAA
+QAA+QAA+QAA+QAA+QAA/wAA/wAA/wAA/wAA/wAA/wAA/wAA/wAA/wAA0wAA0wAA0wAA0wAA0wAA
0wAA0wAA0wAAADcAADcAADcAADcAADcAADcAADcAADcAAEcAAEcAAEcAAEcAAEcAAEcAAEcAAEcA
AEcAAFoAAFoAAFoAAFoAAFoAAFoAAFoAAFoAAEQAAEQAAEQAAEQAAEQAAEQAAEQAAEQAAEQAABgA
ABgAABgAABgAABgAABgAABgAABgAiQAAiQAAiQAAiQAAiQAAiQAAiQAAiQAA4wAA4wAA4wAA4wAA
4wAA4wAA4wAA4wAA4wAAnQAAnQAAnQAAnQAAnQAAnQAAnQAAnQAASQAASQAASQAASQAASQAASQAA
SQAASQAAAAYAAAYAAAYAAAYAAAYAAAYAAAYAAAYAAAYAALkAALkAALkAALkAALkAALkAALkAALkA
AKoAAKoAAKoAAKoAAKoAAKoAAKoAAKoAAKr///////////////////////////////8AABYAABYA
ABYAABYAABYAABYAABYAABYAAK0AAK0AAK0AAK0AAK0AAK0AAK0AAK0AACQAACQAACQAACQAACQA
ACQAACQAACQAACQAADIAADIAADIAADIAADIAADIAADIAADIAGwAAGwAAGwAAGwAAGwAAGwAAGwAA
GwAAFQAAFQAAFQAAFQAAFQAAFQAAFQAAFQAAFQAACwAACwAACwAACwAACwAACwAACwAACwAAOgAA
OgAAOgAAOgAAOgAAOgAAOgAAOgAAQwAAQwAAQwAAQwAAQwAAQwAAQwAAQwAAQwAAQwD/////////
//////////////////////////////8A////////////////////////RkZGaGho////////////
////////AwMDmpqa////////////////////RkZG////RkZGiYmJ3d3diYmJ////iYmJAwMDAwMD
AwMDRkZG////////////RkZGmpqa////////////////////////////////////////////////
ZGRkZGRkZGRkZGRkZGRkZGRkZGRkZGRkZGRkZGRkZGRkZGRkZGRkZGRkZGRkZGRkZGRkZGRkZGRk
ZGRkZGRkZGRkZGRkZGRkZGRkZGRkZGRkZGRkZGRkZGRkZGRkZGRkZGRkZGRkZGRkZGRkZGRkZGRk
ZGRkZGRkZGRkZGRkZGRkZGRkZGRkZGRkZGRkZGRkZGRkZGRkZGRkZGRkZGRkZGRkZGRkZGRkZGRk
ZGRkZGRkZGRkZGRkZGRkZGRkZGRkZGRkZGRkZGRkZGRkZGRkZGRkZGRkZGRkZGRkZGRkZGRkZGRk
ZGRkZGRkZGRkZGRkZGRkZGRkZGRkZGRkZGRkZGRkZGRkZGRkZGRkZGRkZGRkZGRkZGRkZGRkZGRk
ZGRkZGRkZGRkZGRkZGRkZGRk////////////////////////////ZGRkZGRkZGRkZGRkZGRkZGRk
ZGRkZGRkZGRkZGRkZGRkZGRkZGRkZGRkZGRkZGRkZGRkZGRkZGRkZGRkZGRkZGRkZGRkZGRkZGRk
ZGRkZGRkZGRkZGRkZGRkZGRkZGRkZGRkZGRkZGRkZGRkZGRkZGRkZGRkZGRkZGRkZGRkZGRkZGRk
ZGRkZGRkZGRkZGRkZGRkZGRkZGRkZGRkZGRkZGRkZGRkZGRkZGRkZGRkZGRkZGRkZGRkZGRkZGRk
ZGRkZGRkZGRkZGRkZGRkZGRkZGRkZGRkZGRkZGRkZGRkZGRkZGRkZGRkZGRkZGRkZGRkZGRkZGRk
ZGRkZGRkZGRkZGRkZGRkZGRkZGRkZGRkZGRkZGRkZGRkZGRkZGRkZGRkZGRkZGRkZGRkZGRkZGRk
ZGRkZGRkZGRkZGRkZGRkZGRkZGRkZGRkZGRkZGRkZGRkZGRkZGRkZGRkZGRkZGRkZGRkZGRkZGRk
ZGRkZGRkZGRkZGRkZGRkZGRkZGRkZGRkZGRkZGRkZGRkZGRkZGRkZGRkZGRkZGRkZGRkZGRkZGRk
ZGRkZGRkZGRkZGRkZGRkZGRkZGRkZGRkZGRkZGRkZGRkZGRkZGRkZGRkZGRkZGRkZGRkZGRkZGRk
ZGRkZGRkZGRkZGRkZGRkZGRkZGRkZGRkZGRkZGRkZGRkZGRkZGRkZGRkZGRkZGRkZGRkZGRkZGRk
ZGRkZGRkZGRkZGRkZGRkZGRkZGRkZGRkZGRkZGRkZGRkZGRkZGRkZGRkZGRkZGRkZGRkZGRkZGRk
ZGRkZGRkZGRkZGRkZGRkZGRkZGRkZGRkZGRkZGRkZGRkZGRkZGRkZGRkZGRkZGRkZGRkZGRkZGRk
ZGRkZGRkZGRk////////////////////////////////AFAAAFAAAFAAAFAAAFAAAFAAAFAAAFAA
AEoAAEoAAEoAAEoAAEoAAEoAAEoAAEoAAEMAAEMAAEMAAEMAAEMAAEMAAEMAAEMAAEMAACsAACsA
ACsAACsAACsAACsAACsAACsAADIAADIAADIAADIAADIAADIAADIAADIAAAAPAAAPAAAPAAAPAAAP
AAAPAAAPAAAPAAAPAAAzAAAzAAAzAAAzAAAzAAAzAAAzAAAzAAB9AAB9AAB9AAB9AAB9AAB9AAB9
AAB9AACDAACDAACDAACDAACDAACDAACDAACDAACDAACwAACwAACwAACwAACwAACwAACwAACwAACG
AACGAACGAACGAACGAACGAACGAACGAAB9AAB9AAB9AAB9AAB9AAB9AAB9AAB9AAB9AABmAABmAABm
AABmAABmAABmAABmAABmAAAKAAAKAAAKAAAKAAAKAAAKAAAKAAAKAEwAAEwAAEwAAEwAAEwAAEwA
AEwAAEwAAEwAAI4AAI4AAI4AAI4AAI4AAI4AAI4AAI4AAMwAAMwAAMwAAMwAAMwAAMwAAMwAAMwA
AKIAAKIAAKIAAKIAAKIAAKIAAKIAAKIAAKIAAIwAAIwAAIwAAIwAAIwAAIwAAIwAAIwAAGAAAGAA
AGAAAGAAAGAAAGAAAGAAAGAAAGAAAFEAAFEAAFEAAFEAAFEAAFEAAFEAAFEAAAA+AAA+AAA+AAA+
AAA+AAA+AAA+AAA+AABhAABhAABhAABhAABhAABhAABhAABhAABhAAB5AAB5AAB5AAB5AAB5AAB5
AAB5AAB5AACWAACWAACWAACWAACWAACWAACWAACWAACPAACPAACPAACPAACPAACPAACPAACPAACP
ABYAABYAABYAABYAABYAABYAABYAABYAAA4AAA4AAA4AAA4AAA4AAA4AAA4AAA4AABoAABoAABoA
ABoAABoAABoAABoAABoAABoAAHwAAHwAAHwAAHwAAHwAAHwAAHwAAHwAAJgAAJgAAJgAAJgAAJgA
AJgAAJgAAJgAAIUAAIUAAIUAAIUAAIUAAIUAAIUAAIUAAIUAADAAADAAADAAADAAADAAADAAADAA
ADAAAFAAAFAAAFAAAFAAAFAAAFAAAFAAAFAAAAAoAAAoAAAoAAAoAAAoAAAoAAAoAAAoAAAoAABG
AABGAABGAABGAABGAABGAABGAABGAAA2AAA2AAA2AAA2AAA2AAA2AAA2AAA2AABuAABuAABuAABu
AABuAABuAABuAABuAABuAAA9AAA9AAA9AAA9AAA9AAA9AAA9AAA9AACIAACIAACIAACIAACIAACI
AACIAACIAACIAACAAACAAACAAACAAACAAACAAACAAACAAABiAABiAABiAABiAABiAABiAABiAABi
ACoAACoAACoAACoAACoAACoAACoAACoAACoAAAAAAAAAAAAAAAAAAAAAAAAAAAAAAAAAACEAACEA
ACEAACEAACEAACEAACEAACEAAG4AAG4AAG4AAG4AAG4AAG4AAG4AAG4AAG4AAEUAAEUAAEUAAEUA
AEUAAEUAAEUAAEUAAEEAAEEAAEEAAEEAAEEAAEEAAEEAAEEAAEEA////////////////////////
////////AACGAACGAACGAACGAACGAACGAACGAACGAADOAADOAADOAADOAADOAADOAADOAADOAAAy
AAAyAAAyAAAyAAAyAAAyAAAyAAAyAAAyAB8AAB8AAB8AAB8AAB8AAB8AAB8AAB8AAPkAAPkAAPkA
APkAAPkAAPkAAPkAAPkAAP8AAP8AAP8AAP8AAP8AAP8AAP8AAP8AAP8AANMAANMAANMAANMAANMA
ANMAANMAANMAAAA3AAA3AAA3AAA3AAA3AAA3AAA3AAA3AABHAABHAABHAABHAABHAABHAABHAABH
AABHAABaAABaAABaAABaAABaAABaAABaAABaAABEAABEAABEAABEAABEAABEAABEAABEAABEAAAY
AAAYAAAYAAAYAAAYAAAYAAAYAAAYAIkAAIkAAIkAAIkAAIkAAIkAAIkAAIkAAOMAAOMAAOMAAOMA
AOMAAOMAAOMAAOMAAOMAAJ0AAJ0AAJ0AAJ0AAJ0AAJ0AAJ0AAJ0AAEkAAEkAAEkAAEkAAEkAAEkA
AEkAAEkAAAAGAAAGAAAGAAAGAAAGAAAGAAAGAAAGAAAGAAC5AAC5AAC5AAC5AAC5AAC5AAC5AAC5
AACqAACqAACqAACqAACqAACqAACqAACqAACq////////////////////////////////AAAWAAAW
AAAWAAAWAAAWAAAWAAAWAAAWAACtAACtAACtAACtAACtAACtAACtAACtAAAkAAAkAAAkAAAkAAAk
AAAkAAAkAAAkAAAkAAAyAAAyAAAyAAAyAAAyAAAyAAAyAAAyABsAABsAABsAABsAABsAABsAABsA
ABsAABUAABUAABUAABUAABUAABUAABUAABUAABUAAAsAAAsAAAsAAAsAAAsAAAsAAAsAAAsAADoA
ADoAADoAADoAADoAADoAADoAADoAAEMAAEMAAEMAAEMAAEMAAEMAAEMAAEMAAEMAAEMA////////
////////////////////////////////AP///////////////////////1dXVzU1Nf//////////
/////////xQUFHl5ef///////////////////0ZGRnl5eVdXV////93d3YmJif///4mJiWhoaP//
/93d3SUlJby8vP///////0ZGRpqamv//////////////////////////////////////////////
/2RkZGRkZGRkZGRkZGRkZGRkZGRkZGRkZGRkZGRkZGRkZGRkZGRkZGRkZGRkZGRkZGRkZGRkZGRk
ZGRkZGRkZGRkZGRkZGRkZGRkZGRkZGRkZGRkZGRkZGRkZGRkZGRkZGRkZGRkZGRkZGRkZGRkZGRk
ZGRkZGRkZGRkZGRkZGRkZGRkZGRkZGRkZGRkZGRkZGRkZGRkZGRkZGRkZGRkZGRkZGRkZGRkZGRk
ZGRkZGRkZGRkZGRkZGRkZGRkZGRkZGRkZGRkZGRkZGRkZGRkZGRkZGRkZGRkZGRkZGRkZGRkZGRk
ZGRkZGRkZGRkZGRkZGRkZGRkZGRkZGRkZGRkZGRkZGRkZGRkZGRkZGRkZGRkZGRkZGRkZGRkZGRk
ZGRkZGRkZGRkZGRkZGRkZGRkZP///////////////////////////2RkZGRkZGRkZGRkZGRkZGRk
ZGRkZGRkZGRkZGRkZGRkZGRkZGRkZGRkZGRkZGRkZGRkZGRkZGRkZGRkZGRkZGRkZGRkZGRkZGRk
ZGRkZGRkZGRkZGRkZGRkZGRkZGRkZGRkZGRkZGRkZGRkZGRkZGRkZGRkZGRkZGRkZGRkZGRkZGRk
ZGRkZGRkZGRkZGRkZGRkZGRkZGRkZGRkZGRkZGRkZGRkZGRkZGRkZGRkZGRkZGRkZGRkZGRkZGRk
ZGRkZGRkZGRkZGRkZGRkZGRkZGRkZGRkZGRkZGRkZGRkZGRkZGRkZGRkZGRkZGRkZGRkZGRkZGRk
ZGRkZGRkZGRkZGRkZGRkZGRkZGRkZGRkZGRkZGRkZGRkZGRkZGRkZGRkZGRkZGRkZGRkZGRkZGRk
ZGRkZGRkZGRkZGRkZGRkZGRkZGRkZGRkZGRkZGRkZGRkZGRkZGRkZGRkZGRkZGRkZGRkZGRkZGRk
ZGRkZGRkZGRkZGRkZGRkZGRkZGRkZGRkZGRkZGRkZGRkZGRkZGRkZGRkZGRkZGRkZGRkZGRkZGRk
ZGRkZGRkZGRkZGRkZGRkZGRkZGRkZGRkZGRkZGRkZGRkZGRkZGRkZGRkZGRkZGRkZGRkZGRkZGRk
ZGRkZGRkZGRkZGRkZGRkZGRkZGRkZGRkZGRkZGRkZGRkZGRkZGRkZGRkZGRkZGRkZGRkZGRkZGRk
ZGRkZGRkZGRkZGRkZGRkZGRkZGRkZGRkZGRkZGRkZGRkZGRkZGRkZGRkZGRkZGRkZGRkZGRkZGRk
ZGRkZGRkZGRkZGRkZGRkZGRkZGRkZGRkZGRkZGRkZGRkZGRkZGRkZGRkZGRkZGRkZGRkZGRkZGRk
ZGRkZGRkZGRkZP///////////////////////////////wBQAABQAABQAABQAABQAABQAABQAABQ
AABKAABKAABKAABKAABKAABKAABKAABKAABDAABDAABDAABDAABDAABDAABDAABDAABDAAArAAAr
AAArAAArAAArAAArAAArAAArAAAyAAAyAAAyAAAyAAAyAAAyAAAyAAAyAAAADwAADwAADwAADwAA
DwAADwAADwAADwAADwAAMwAAMwAAMwAAMwAAMwAAMwAAMwAAMwAAfQAAfQAAfQAAfQAAfQAAfQAA
fQAAfQAAgwAAgwAAgwAAgwAAgwAAgwAAgwAAgwAAgwAAsAAAsAAAsAAAsAAAsAAAsAAAsAAAsAAA
hgAAhgAAhgAAhgAAhgAAhgAAhgAAhgAAfQAAfQAAfQAAfQAAfQAAfQAAfQAAfQAAfQAAZgAAZgAA
ZgAAZgAAZgAAZgAAZgAAZgAACgAACgAACgAACgAACgAACgAACgAACgBMAABMAABMAABMAABMAABM
AABMAABMAABMAACOAACOAACOAACOAACOAACOAACOAACOAADMAADMAADMAADMAADMAADMAADMAADM
AACiAACiAACiAACiAACiAACiAACiAACiAACiAACMAACMAACMAACMAACMAACMAACMAACMAABgAABg
AABgAABgAABgAABgAABgAABgAABgAABRAABRAABRAABRAABRAABRAABRAABRAAAAPgAAPgAAPgAA
PgAAPgAAPgAAPgAAPgAAYQAAYQAAYQAAYQAAYQAAYQAAYQAAYQAAYQAAeQAAeQAAeQAAeQAAeQAA
eQAAeQAAeQAAlgAAlgAAlgAAlgAAlgAAlgAAlgAAlgAAjwAAjwAAjwAAjwAAjwAAjwAAjwAAjwAA
jwAWAAAWAAAWAAAWAAAWAAAWAAAWAAAWAAAOAAAOAAAOAAAOAAAOAAAOAAAOAAAOAAAaAAAaAAAa
AAAaAAAaAAAaAAAaAAAaAAAaAAB8AAB8AAB8AAB8AAB8AAB8AAB8AAB8AACYAACYAACYAACYAACY
AACYAACYAACYAACFAACFAACFAACFAACFAACFAACFAACFAACFAAAwAAAwAAAwAAAwAAAwAAAwAAAw
AAAwAABQAABQAABQAABQAABQAABQAABQAABQAAAAKAAAKAAAKAAAKAAAKAAAKAAAKAAAKAAAKAAA
RgAARgAARgAARgAARgAARgAARgAARgAANgAANgAANgAANgAANgAANgAANgAANgAAbgAAbgAAbgAA
bgAAbgAAbgAAbgAAbgAAbgAAPQAAPQAAPQAAPQAAPQAAPQAAPQAAPQAAiAAAiAAAiAAAiAAAiAAA
iAAAiAAAiAAAiAAAgAAAgAAAgAAAgAAAgAAAgAAAgAAAgAAAYgAAYgAAYgAAYgAAYgAAYgAAYgAA
YgAqAAAqAAAqAAAqAAAqAAAqAAAqAAAqAAAqAAAAAAAAAAAAAAAAAAAAAAAAAAAAAAAAAAAhAAAh
AAAhAAAhAAAhAAAhAAAhAAAhAABuAABuAABuAABuAABuAABuAABuAABuAABuAABFAABFAABFAABF
AABFAABFAABFAABFAABBAABBAABBAABBAABBAABBAABBAABBAABBAP//////////////////////
/////////wAAhgAAhgAAhgAAhgAAhgAAhgAAhgAAhgAAzgAAzgAAzgAAzgAAzgAAzgAAzgAAzgAA
MgAAMgAAMgAAMgAAMgAAMgAAMgAAMgAAMgAfAAAfAAAfAAAfAAAfAAAfAAAfAAAfAAD5AAD5AAD5
AAD5AAD5AAD5AAD5AAD5AAD/AAD/AAD/AAD/AAD/AAD/AAD/AAD/AAD/AADTAADTAADTAADTAADT
AADTAADTAADTAAAANwAANwAANwAANwAANwAANwAANwAANwAARwAARwAARwAARwAARwAARwAARwAA
RwAARwAAWgAAWgAAWgAAWgAAWgAAWgAAWgAAWgAARAAARAAARAAARAAARAAARAAARAAARAAARAAA
GAAAGAAAGAAAGAAAGAAAGAAAGAAAGACJAACJAACJAACJAACJAACJAACJAACJAADjAADjAADjAADj
AADjAADjAADjAADjAADjAACdAACdAACdAACdAACdAACdAACdAACdAABJAABJAABJAABJAABJAABJ
AABJAABJAAAABgAABgAABgAABgAABgAABgAABgAABgAABgAAuQAAuQAAuQAAuQAAuQAAuQAAuQAA
uQAAqgAAqgAAqgAAqgAAqgAAqgAAqgAAqgAAqv///////////////////////////////wAAFgAA
FgAAFgAAFgAAFgAAFgAAFgAAFgAArQAArQAArQAArQAArQAArQAArQAArQAAJAAAJAAAJAAAJAAA
JAAAJAAAJAAAJAAAJAAAMgAAMgAAMgAAMgAAMgAAMgAAMgAAMgAbAAAbAAAbAAAbAAAbAAAbAAAb
AAAbAAAVAAAVAAAVAAAVAAAVAAAVAAAVAAAVAAAVAAALAAALAAALAAALAAALAAALAAALAAALAAA6
AAA6AAA6AAA6AAA6AAA6AAA6AAA6AABDAABDAABDAABDAABDAABDAABDAABDAABDAABDAP//////
/////////////////////////////////wD////////////////////////Nzc0DAwOJiYn/////
//9XV1e8vLyJiYkUFBS8vLz////d3d01NTX///9GRkYlJSXu7u7////d3d2JiYn///+JiYloaGj/
///Nzc0lJSWrq6v///////9GRkaampr/////////////////////////////////////////////
[truncated: 4,611,584 more chars]
