# Supplementary material for: Qualitative reasoning of dynamic gene regulatory interactions from gene expression data
Source: BMC Genomics. 2010 Dec 2;11(Suppl 4):S14. doi: 10.1186/1471-2164-11-S4-S14 (PMC3005929; doi:10.1186/1471-2164-11-S4-S14)
Supplement: Additional file 3 - Regulation of 90 yeast genes during the cell cycle — Supplementary data at http://wilab.inha.ac.kr/GeneNetFinder/supplements_3.htm. [file 1471-2164-11-S4-S14-S3.mht]

From: "Saved by Windows Internet Explorer 8"
Subject: :::Welcome to GeneNetFinder:::
Date: Thu, 15 Jul 2010 16:34:40 +0900
MIME-Version: 1.0
Content-Type: multipart/related;
	type="text/html";
	boundary="----=_NextPart_000_006E_01CB243B.9F44FCC0"
X-MimeOLE: Produced By Microsoft MimeOLE V6.1.7600.16543

This is a multi-part message in MIME format.

------=_NextPart_000_006E_01CB243B.9F44FCC0
Content-Type: text/html;
	charset="gb2312"
Content-Transfer-Encoding: quoted-printable
Content-Location: http://wilab.inha.ac.kr/genenetfinder/supplements_3.htm

<!DOCTYPE HTML PUBLIC "-//W3C//DTD HTML 4.0 Transitional//EN">
<HTML><HEAD><TITLE>:::Welcome to GeneNetFinder:::</TITLE>
<META content=3D"text/html; charset=3Dgb2312" http-equiv=3DContent-Type>
<STYLE type=3Dtext/css>A:link {
	COLOR: #104e7d; TEXT-DECORATION: none
}
A:visited {
	COLOR: #104e7d; TEXT-DECORATION: none
}
A:hover {
	COLOR: #104e7d; TEXT-DECORATION: underline
}
.STYLE1 {
	FONT-FAMILY: Tahoma; COLOR: #104e7d; FONT-SIZE: 13px
}
#Layer1 {
	BACKGROUND-IMAGE: url(images/header_Tab.jpg); Z-INDEX: 1; POSITION: =
absolute; WIDTH: 82px; HEIGHT: 31px; VISIBILITY: inherit; TOP: 76px; =
LEFT: 126px
}
.STYLE13 {
	FONT-FAMILY: Tahoma; FONT-SIZE: 15px
}
.STYLE16 {
	FONT-FAMILY: Tahoma; FONT-SIZE: 18px; FONT-WEIGHT: bold
}
.STYLE17 {
	FONT-FAMILY: Tahoma; FONT-SIZE: 12px
}
.STYLE20 {
	FONT-FAMILY: Tahoma; FONT-SIZE: 13px
}
.STYLE23 {
	FONT-FAMILY: Tahoma
}
.STYLE25 {
	FONT-FAMILY: Tahoma; FONT-SIZE: 11px
}
.STYLE26 {
	COLOR: #ff0000
}
.STYLE27 {
	COLOR: #0066ff
}
</STYLE>

<META name=3DGENERATOR content=3D"MSHTML 8.00.7600.16588"></HEAD>
<BODY leftMargin=3D0 topMargin=3D0 bgColor=3D#ffffff marginheight=3D"0" =
marginwidth=3D"0">
<DIV align=3Dcenter><!-- ImageReady Slices (mainPage.psd) -->
<TABLE id=3D__01 border=3D0 cellSpacing=3D0 cellPadding=3D0 width=3D1024 =
height=3D1021>
  <TBODY>
  <TR>
    <TD rowSpan=3D20><IMG alt=3D""=20
      =
src=3D"http://wilab.inha.ac.kr/genenetfinder/images/mainPage_01.jpg"=20
      width=3D59 height=3D1020></TD>
    <TD colSpan=3D4><A =
href=3D"http://wilab.inha.ac.kr/genenetfinder"><IMG=20
      border=3D0 alt=3D""=20
      =
src=3D"http://wilab.inha.ac.kr/genenetfinder/images/mainPage_02.gif"=20
      width=3D912 height=3D72></A></TD>
    <TD rowSpan=3D5 colSpan=3D2><IMG alt=3D""=20
      =
src=3D"http://wilab.inha.ac.kr/genenetfinder/images/mainPage_03.jpg"=20
      width=3D53 height=3D142></TD></TR>
  <TR>
    <TD height=3D36=20
    =
background=3Dhttp://wilab.inha.ac.kr/genenetfinder/images/mainPage_04.gif=
=20
    colSpan=3D4>
      <TABLE border=3D0 cellSpacing=3D0 cellPadding=3D0 width=3D906 =
height=3D31>
        <TBODY>
        <TR>
          <TD height=3D26 width=3D30>&nbsp;</TD>
          <TD=20
          =
background=3Dhttp://wilab.inha.ac.kr/genenetfinder/images/header_Tab.jpg =

          width=3D82>
            <DIV class=3DSTYLE13 align=3Dcenter><A=20
            =
href=3D"http://wilab.inha.ac.kr/genenetfinder/default.htm"><FONT=20
            color=3Dblack>Supplement</FONT></A></DIV></TD>
          <TD width=3D10>&nbsp;</TD>
          <TD class=3DSTYLE13 width=3D75>
            <DIV align=3Dcenter><A=20
            =
href=3D"http://wilab.inha.ac.kr/genenetfinder/usage.htm"></A></DIV></TD>
          <TD width=3D10>&nbsp;</TD>
          <TD class=3DSTYLE13 width=3D82>
            <DIV align=3Dcenter><A=20
            =
href=3D"http://wilab.inha.ac.kr/genenetfinder/example.htm"></A></DIV></TD=
>
          <TD width=3D10>&nbsp;</TD>
          <TD class=3DSTYLE13 width=3D82>
            <DIV align=3Dcenter><A=20
            =
href=3D"http://wilab.inha.ac.kr/genenetfinder/download.htm"></A></DIV></T=
D>
          <TD>&nbsp;</TD></TR></TBODY></TABLE></TD></TR>
  <TR>
    <TD colSpan=3D4>
      <TABLE border=3D0 width=3D898>
        <TBODY>
        <TR>
          <TD width=3D26>&nbsp;</TD>
          <TD width=3D87><SPAN class=3DSTYLE1><A=20
            =
href=3D"http://wilab.inha.ac.kr/genenetfinder/supplements_1.htm">Suppleme=
nt=20
            1 </A></SPAN></TD>
          <TD width=3D10><SPAN class=3DSTYLE1>|</SPAN></TD>
          <TD width=3D87><SPAN class=3DSTYLE1><A=20
            =
href=3D"http://wilab.inha.ac.kr/genenetfinder/supplements_2.htm">Suppleme=
nt=20
            2 </A></SPAN></TD>
          <TD width=3D10><SPAN class=3DSTYLE1>|</SPAN></TD>
          <TD width=3D93><SPAN class=3DSTYLE1><A=20
            =
href=3D"http://wilab.inha.ac.kr/genenetfinder/supplements_3.htm">Suppleme=
nt=20
            3 </A></SPAN></TD>
          <TD width=3D8>&nbsp;</TD>
          <TD width=3D457>&nbsp;</TD></TR></TBODY></TABLE></TD></TR>
  <TR>
    <TD colSpan=3D4><IMG alt=3D""=20
      =
src=3D"http://wilab.inha.ac.kr/genenetfinder/images/mainPage_06.jpg"=20
      width=3D912 height=3D5></TD></TR>
  <TR>
    <TD colSpan=3D4><IMG alt=3D""=20
      =
src=3D"http://wilab.inha.ac.kr/genenetfinder/images/mainPage_07.gif"=20
      width=3D912 height=3D5></TD></TR>
  <TR>
    <TD height=3D0 colSpan=3D5></TD>
    <TD rowSpan=3D15>&nbsp;</TD></TR>
  <TR>
    <TD><IMG alt=3D""=20
      =
src=3D"http://wilab.inha.ac.kr/genenetfinder/images/mainPage_10.jpg" =
width=3D1=20
      height=3D14></TD>
    <TD colSpan=3D4><IMG alt=3D""=20
      =
src=3D"http://wilab.inha.ac.kr/genenetfinder/images/mainPage_11.gif"=20
      width=3D915 height=3D14></TD></TR>
  <TR>
    <TD =
background=3Dhttp://wilab.inha.ac.kr/genenetfinder/images/mainPage_12.gif=
=20
    rowSpan=3D3 colSpan=3D2>&nbsp;</TD><A name=3Dstandalone_start></A>
    <TD=20
      =
background=3Dhttp://wilab.inha.ac.kr/genenetfinder/images/mainPage_13.gif=
><SPAN=20
      class=3DSTYLE16>Supplement 3 </SPAN></TD>
    <TD =
background=3Dhttp://wilab.inha.ac.kr/genenetfinder/images/mainPage_14.gif=
=20
    rowSpan=3D3 colSpan=3D2>&nbsp;</TD></TR>
  <TR>
    <TD><IMG alt=3D""=20
      =
src=3D"http://wilab.inha.ac.kr/genenetfinder/images/mainPage_21_1.gif"=20
      width=3D871 height=3D14></TD></TR>
  <TR>
    <TD=20
      =
background=3Dhttp://wilab.inha.ac.kr/genenetfinder/images/mainPage_16.gif=
><TABLE=20
      border=3D0 cellSpacing=3D0 cellPadding=3D0 width=3D864 =
height=3D240>
        <TBODY>
        <TR>
          <TD height=3D240>
            <TABLE cellSpacing=3D0 cellPadding=3D0>
              <TBODY>
              <TR>
                <TD><SPAN class=3DSTYLE20>&nbsp;Regulations identified =
in 90=20
                  genes of the yeast cell cycle. </SPAN></TD></TR>
              <TR>
                <TD><SPAN class=3DSTYLE20>&nbsp;Red: certain gene=20
                  regulation</SPAN></TD></TR>
              <TR>
                <TD><SPAN class=3DSTYLE20>&nbsp;Blue: possible gene=20
                  regulation</SPAN></TD></TR>
              <TR>
                <TD><SPAN class=3DSTYLE20>&nbsp;Black: regulation with =
no=20
                  supporting evidence</SPAN></TD></TR>
              <TR>
                <TD>
                  <TABLE border=3D0 width=3D727>
                    <TBODY>
                    <TR>
                      <TD>
                        <TABLE border=3D0 width=3D683>
                          <TBODY>
                          <TR>
                            <TD class=3DSTYLE25 height=3D2075 =
vAlign=3Dtop=20
                              width=3D207><P class=3DSTYLE23><SPAN=20
                              class=3DSTYLE26>+CLN1(T) -&gt;=20
                              -SWI5(T+4)</SPAN><BR><SPAN =
class=3DSTYLE27>+CLN1(T)=20
                              -&gt; -MBP1(T+3)</SPAN><BR><SPAN=20
                              class=3DSTYLE26>+CLN1(T) -&gt;=20
                              -CLN3(T+3)</SPAN><BR><SPAN =
class=3DSTYLE27>+CLN1(T)=20
                              -&gt; -ORC2(T+5)</SPAN><BR>+CLN1(T) -&gt;=20
                              -LTE1(T+1)<BR><SPAN =
class=3DSTYLE26>+CLN1(T) -&gt;=20
                              -MPS1(T+4)</SPAN><BR><SPAN =
class=3DSTYLE26>+CLN1(T)=20
                              -&gt; -BUB3(T+4)</SPAN><BR><SPAN=20
                              class=3DSTYLE26>+CLN1(T) -&gt;=20
                              +APC9(T+4)</SPAN><BR>+CLN1(T) -&gt;=20
                              +APC11(T+5)<BR><SPAN =
class=3DSTYLE26>-CLN1(T) -&gt;=20
                              -CLB4(T+1)</SPAN><BR><SPAN=20
                              class=3DSTYLE26>-CLN1(T+1) -&gt; =
-CLB4(T+2)=20
                              </SPAN><BR><SPAN=20
                              =
class=3DSTYLE26>-CLN2(T+2)-&gt;+SIC1(T+5)</SPAN><BR>+CLB6(T)=20
                              -&gt; -MEC3(T+1)<BR><SPAN =
class=3DSTYLE26>+CLB6(T)=20
                              -&gt;-CLB2(T+1)</SPAN><BR><SPAN=20
                              class=3DSTYLE26>+CLB6(T+1) -&gt;-CLB1(T+2) =

                              </SPAN><BR><SPAN =
class=3DSTYLE26>+CLB6(T+1)=20
                              -&gt;-CLB2(T+2) </SPAN><BR><SPAN=20
                              class=3DSTYLE26>+CLB6(T+2) -&gt;-CLB1(T+3) =

                              </SPAN><BR><SPAN =
class=3DSTYLE26>+CLB6(T+2)=20
                              -&gt;-CLB2(T+3)</SPAN><BR>+CLB5(T) -&gt;=20
                              +CDH1(T+5)<BR><SPAN =
class=3DSTYLE27>+CLB5(T) -&gt;=20
                              +MET30(T+1)</SPAN><BR><SPAN =
class=3DSTYLE26>+CLB5(T)=20
                              -&gt; -MCM6(T+2)</SPAN><BR><SPAN=20
                              class=3DSTYLE27>+CLB5(T) -&gt;=20
                              +ORC6(T+3)</SPAN><BR><SPAN =
class=3DSTYLE26>+CLB5(T)=20
                              -&gt; -RFC3(T+5)</SPAN><BR><SPAN=20
                              class=3DSTYLE26>+CLB5(T) -&gt;=20
                              -CDC15(T+3)</SPAN><BR><SPAN =
class=3DSTYLE27>+CLB5(T)=20
                              -&gt; +APC1(T+5)</SPAN><BR><SPAN=20
                              class=3DSTYLE26>-SWI5(T) -&gt;=20
                              +CDC28(T+2)</SPAN><BR>-SWI5(T) -&gt;=20
                              +MET30(T+3)<BR><SPAN =
class=3DSTYLE26>-SWI5(T) -&gt;=20
                              +CDC45(T+2)</SPAN><BR><SPAN =
class=3DSTYLE26>-SWI5(T)=20
                              -&gt; -MCM6(T+4)</SPAN><BR><SPAN=20
                              class=3DSTYLE27>-SWI5(T) -&gt;=20
                              +ORC6(T+5)</SPAN><BR><SPAN =
class=3DSTYLE26>-SWI5(T)=20
                              -&gt; -ORC2(T+1)</SPAN><BR><SPAN=20
                              class=3DSTYLE27>-SWI5(T) -&gt;=20
                              +RAD53(T+2)</SPAN><BR><SPAN =
class=3DSTYLE26>-SWI5(T)=20
                              -&gt; -CDC15(T+5)</SPAN><BR><SPAN=20
                              class=3DSTYLE27>-SWI5(T) -&gt;=20
                              +BUB1(T+2)</SPAN><BR><SPAN =
class=3DSTYLE26>-SWI5(T)=20
                              -&gt; +SMC1(T+2)</SPAN><BR><SPAN=20
                              class=3DSTYLE26>-SWI5(T) -&gt;=20
                              +SMC3(T+2)</SPAN><BR>-SWI5(T) -&gt;=20
                              +APC11(T+1)<BR><SPAN =
class=3DSTYLE27>+SWI5(T)=20
                              -&gt;-CLN1(T+1) </SPAN><BR><SPAN=20
                              class=3DSTYLE26>-SWI5(T) -&gt;=20
                              +CLB6(T+1)</SPAN><BR><SPAN=20
                              class=3DSTYLE27>+SWI5(T+1)-&gt;-CLN1(T+2)=20
                              </SPAN><BR><SPAN=20
                              =
class=3DSTYLE27>+SWI5(T+3)-&gt;-CLN1(T+4)</SPAN><BR>-CLB1(T)=20
                              -&gt; +SWI4(T+3)<BR><SPAN =
class=3DSTYLE27>-CLB1(T)=20
                              -&gt; +POL1(T+1)</SPAN><BR><SPAN=20
                              class=3DSTYLE27>-CLB1(T) -&gt;=20
                              -ORC4(T+1)</SPAN><BR><SPAN =
class=3DSTYLE27>-CLB1(T)=20
                              -&gt; -MEC3(T+3)</SPAN><BR><SPAN=20
                              class=3DSTYLE27>-CLB1(T) -&gt;=20
                              +BUB2(T+1)</SPAN><BR><SPAN =
class=3DSTYLE26>+CLB1(T)=20
                              -&gt;-CLN2(T+1)</SPAN><BR><SPAN=20
                              class=3DSTYLE26>+CLB1(T)-&gt; +SWI5(T+1)=20
                              </SPAN><BR>-CLB1(T) =
-&gt;-CDC20(T+1)<BR><SPAN=20
                              class=3DSTYLE26>+CLB1(T+1)-&gt;=20
                              +CDC20(T+3)</SPAN><BR><SPAN=20
                              class=3DSTYLE26>+CLB1(T+2)-&gt;=20
                              +CDC20(T+4)</SPAN><BR><SPAN=20
                              class=3DSTYLE26>-CDC20(T) -&gt;=20
                              -CDC34(T+2)</SPAN><BR>-CDC20(T) -&gt;=20
                              -CDC46(T+2)<BR><SPAN =
class=3DSTYLE26>-CDC20(T) -&gt;=20
                              +RFC1(T+4)</SPAN><BR><SPAN =
class=3DSTYLE26>-CDC20(T)=20
                              -&gt; -RFC4(T+2)</SPAN><BR><SPAN=20
                              class=3DSTYLE27>-CDC20(T) -&gt;=20
                              +TEM1(T+5)</SPAN><BR><SPAN =
class=3DSTYLE26>-CDC20(T)=20
                              -&gt; -DBF2(T+1)</SPAN><BR><SPAN=20
                              class=3DSTYLE27>-CDC20(T) -&gt;=20
                              +MOB1(T+5)</SPAN><BR><SPAN =
class=3DSTYLE27>-CDC20(T)=20
                              -&gt; -CDC16(T+1)</SPAN><BR>-MCM1(T) -&gt; =

                              -MBP1(T+3)<BR><SPAN =
class=3DSTYLE27>-MCM1(T) -&gt;=20
                              -CLN3(T+3)</SPAN><BR><SPAN =
class=3DSTYLE26>-MCM1(T)=20
                              -&gt; -ORC2(T+5)</SPAN><BR><SPAN=20
                              class=3DSTYLE26>-MCM1(T) -&gt;=20
                              -LTE1(T+1)</SPAN><BR><SPAN =
class=3DSTYLE26>-MCM1(T)=20
                              -&gt; -MPS1(T+4)</SPAN><BR><SPAN=20
                              class=3DSTYLE27>-MCM1(T) -&gt;=20
                              -BUB3(T+4)</SPAN><BR><SPAN =
class=3DSTYLE27>-MCM1(T)=20
                              -&gt; +APC9(T+4)</SPAN><BR><SPAN=20
                              class=3DSTYLE27>-MCM1(T) -&gt;=20
                              +APC11(T+5)</SPAN><BR><SPAN=20
                              class=3DSTYLE27>+MCM(T+1)-&gt;=20
                              -MBP1(T+2)</SPAN><BR><SPAN=20
                              class=3DSTYLE27>+MCM(T+2)-&gt;=20
                              -MBP1(T+4)</SPAN><BR><SPAN =
class=3DSTYLE26>-SWI6(T)=20
                              -&gt; +BCK2(T+3)</SPAN><BR><SPAN=20
                              class=3DSTYLE26>-SWI6(T) -&gt;=20
                              +CDC54(T+3)</SPAN><BR><SPAN =
class=3DSTYLE26>-SWI6(T)=20
                              -&gt; +ORC3(T+3)</SPAN><BR><SPAN=20
                              class=3DSTYLE26>-SWI6(T) -&gt;=20
                              -ORC1(T+2)</SPAN><BR>-SWI6(T) -&gt;=20
                              -RFC2(T+2)<BR><SPAN =
class=3DSTYLE27>-SWI6(T) -&gt;=20
                              +RAD24(T+3)</SPAN><BR><SPAN =
class=3DSTYLE27>-SWI6(T)=20
                              -&gt; +MEC1(T+3)</SPAN><BR><SPAN=20
                              class=3DSTYLE26>-SWI6(T) -&gt;=20
                              -CDC5(T+4)</SPAN><BR>-SWI6(T) -&gt;=20
                              -DBF20(T+3)<BR><SPAN =
class=3DSTYLE26>-SWI6(T) -&gt;=20
                              +MAD2(T+5)</SPAN><BR>-SWI6(T) -&gt;=20
                              -SMC4(T+4)<BR><SPAN =
class=3DSTYLE26>-SWI6(T) -&gt;=20
                              -CDC26(T+5)</SPAN><BR><SPAN =
class=3DSTYLE26>-SWI6(T)=20
                              -&gt;=20
                              =
+CDC27(T+3)</SPAN><BR>-SWI6(T+1)-&gt;-SKP1(T+2)<BR><SPAN=20
                              class=3DSTYLE27>-SWI6(T+3) =
-&gt;-CDC20(T+6)=20
                              </SPAN><BR>+CDC28(T) -&gt; =
+CDH1(T+5)<BR><SPAN=20
                              class=3DSTYLE26>+CDC28(T) -&gt;=20
                              +MET30(T+1)</SPAN><BR><SPAN=20
                              class=3DSTYLE27>+CDC28(T) -&gt;=20
                              -MCM6(T+2)</SPAN><BR><SPAN =
class=3DSTYLE26>+CDC28(T)=20
                              -&gt; +ORC6(T+3)</SPAN><BR><SPAN=20
                              class=3DSTYLE27>+CDC28(T) -&gt;=20
                              -RFC3(T+5)</SPAN><BR><SPAN =
class=3DSTYLE27>+CDC28(T)=20
                              -&gt; -CDC15(T+3)</SPAN><BR>+CDC28(T) =
-&gt;=20
                              +APC1(T+5)<BR><SPAN=20
                              =
class=3DSTYLE26>+CDC28(T)-&gt;+SWI4(T+1)</SPAN><BR><SPAN=20
                              class=3DSTYLE27>+CDC53(T) -&gt;=20
                              -MBP1(T+4)</SPAN><BR><SPAN =
class=3DSTYLE27>+CDC53(T)=20
                              -&gt; -CLN3(T+4)</SPAN><BR>+CDC53(T) -&gt; =

                              +CDC4(T+1)<BR><SPAN =
class=3DSTYLE26>+CDC53(T) -&gt;=20
                              -LTE1(T+2)</SPAN><BR><SPAN =
class=3DSTYLE26>+CDC53(T)=20
                              -&gt; -MPS1(T+5)</SPAN><BR><SPAN=20
                              class=3DSTYLE26>+CDC53(T) -&gt;=20
                              -BUB3(T+5)</SPAN><BR><SPAN =
class=3DSTYLE26>+CDC53(T)=20
                              -&gt; +APC9(T+5)</SPAN><BR><SPAN=20
                              class=3DSTYLE26>+CDC53(T) -&gt;=20
                              +CDC23(T+1)</SPAN><BR><SPAN=20
                              class=3DSTYLE27>+CDC53(T) -&gt;=20
                              +APC4(T+1)</SPAN><BR><SPAN =
class=3DSTYLE27>+CDC53(T)=20
                              -&gt;-CLN3(T+1)</SPAN><BR>-MBP1(T) -&gt;=20
                              +MET30(T+4)<BR><SPAN =
class=3DSTYLE26>-MBP1(T) -&gt;=20
                              +CDC45(T+3)</SPAN><BR>-MBP1(T) -&gt;=20
                              -MCM6(T+5)<BR><SPAN =
class=3DSTYLE27>-MBP1(T) -&gt;=20
                              -ORC2(T+2)</SPAN><BR><SPAN =
class=3DSTYLE26>-MBP1(T)=20
                              -&gt; +RAD53(T+3)</SPAN><BR><SPAN=20
                              class=3DSTYLE26>-MBP1(T) -&gt;=20
                              -MPS1(T+1)</SPAN><BR><SPAN =
class=3DSTYLE26>-MBP1(T)=20
                              -&gt; -BUB3(T+1)</SPAN><BR><SPAN=20
                              class=3DSTYLE26>-MBP1(T) -&gt;=20
                              +BUB1(T+3)</SPAN><BR><SPAN =
class=3DSTYLE26>-MBP1(T)=20
                              -&gt; +SMC1(T+3)</SPAN><BR><SPAN=20
                              class=3DSTYLE27>-MBP1(T) -&gt;=20
                              +SMC3(T+3)</SPAN><BR><SPAN =
class=3DSTYLE27>-MBP1(T)=20
                              -&gt; +APC9(T+1)</SPAN><BR><SPAN=20
                              class=3DSTYLE27>-MBP1(T) -&gt;=20
                              +APC11(T+2)</SPAN><BR><SPAN=20
                              class=3DSTYLE26>-MBP1(T)-&gt; +CDC28(T+1)=20
                              </SPAN><BR><SPAN =
class=3DSTYLE27>+MBP1(T+2)-&gt;=20
                              +SKP1(T+5)</SPAN><BR>-CDC34(T) -&gt;=20
                              -SWI6(T+4)<BR><SPAN =
class=3DSTYLE27>-CDC34(T) -&gt;=20
                              -GRR1(T+4)</SPAN><BR><SPAN =
class=3DSTYLE26>-CDC34(T)=20
                              -&gt; +RFC1(T+2)</SPAN><BR><SPAN=20
                              class=3DSTYLE27>-CDC34(T) -&gt;=20
                              -RAD17(T+4)</SPAN><BR><SPAN=20
                              class=3DSTYLE26>-CDC34(T) -&gt;=20
                              +TEM1(T+3)</SPAN><BR><SPAN =
class=3DSTYLE26>-CDC34(T)=20
                              -&gt; +MOB1(T+3)</SPAN><BR>-CDC34(T+2) =
-&gt;=20
                              +CDC34(T+5)<BR><SPAN =
class=3DSTYLE27>-SKP1(T) -&gt;=20
                              -CLN3(T+5)</SPAN><BR><SPAN =
class=3DSTYLE26>-SKP1(T)=20
                              -&gt; +CDC4(T+2)</SPAN><BR><SPAN=20
                              class=3DSTYLE26>-SKP1(T) -&gt;=20
                              -POL2(T+1)</SPAN><BR><SPAN =
class=3DSTYLE26>-SKP1(T)=20
                              -&gt; -SRL2(T+1)</SPAN><BR><SPAN=20
                              class=3DSTYLE27>-SKP1(T) -&gt;=20
                              -LTE1(T+3)</SPAN><BR><SPAN =
class=3DSTYLE26>-SKP1(T)=20
                              -&gt; +APC2(T+1)</SPAN><BR><SPAN=20
                              class=3DSTYLE26>-SKP1(T) -&gt;=20
                              +CDC23(T+2)</SPAN><BR><SPAN =
class=3DSTYLE27>-SKP1(T)=20
                              -&gt; +APC4(T+2)</SPAN><BR><SPAN=20
                              class=3DSTYLE27>-SKP1(T)=20
                              =
-&gt;-SWI4(T+1)</SPAN><BR>-SKP1(T+3)-&gt;-MBP1(T+4)<BR><SPAN=20
                              class=3DSTYLE26>-CLN3(T) -&gt;=20
                              +MET30(T+4)</SPAN><BR>-CLN3(T) -&gt;=20
                              +CDC45(T+3)<BR><SPAN =
class=3DSTYLE26>-CLN3(T) -&gt;=20
                              -MCM6(T+5)</SPAN><BR><SPAN =
class=3DSTYLE27>-CLN3(T)=20
                              -&gt; -ORC2(T+2)</SPAN><BR><SPAN=20
                              class=3DSTYLE26>-CLN3(T) -&gt;=20
                              +RAD53(T+3)</SPAN><BR><SPAN =
class=3DSTYLE27>-CLN3(T)=20
                              -&gt; -MPS1(T+1)</SPAN><BR><SPAN=20
                              class=3DSTYLE26>-CLN3(T) -&gt;=20
                              -BUB3(T+1)</SPAN><BR><SPAN =
class=3DSTYLE26>-CLN3(T)=20
                              -&gt; +BUB1(T+3)</SPAN><BR><SPAN=20
                              class=3DSTYLE27>-CLN3(T) -&gt;=20
                              +SMC1(T+3)</SPAN><BR><SPAN =
class=3DSTYLE27>-CLN3(T)=20
                              -&gt; +SMC3(T+3)</SPAN><BR><SPAN=20
                              class=3DSTYLE27>-CLN3(T) -&gt;=20
                              +APC9(T+1)</SPAN><BR><SPAN =
class=3DSTYLE27>-CLN3(T)=20
                              -&gt; +APC11(T+2)</SPAN><BR><SPAN=20
                              class=3DSTYLE26>+CLN3(T) -&gt; +SIC1(T+1)=20
                              </SPAN><BR><SPAN=20
                              =
class=3DSTYLE26>+CLN3(T)-&gt;+CLB6(T+3)</SPAN><BR>-SWI6(T)=20
                              -&gt; +BCK2(T+3)<BR><SPAN =
class=3DSTYLE26>-SWI6(T)=20
                              -&gt; +CDC54(T+3)</SPAN><BR><SPAN=20
                              class=3DSTYLE27>-SWI6(T) -&gt;=20
                              +ORC3(T+3)</SPAN><BR><SPAN =
class=3DSTYLE26>-SWI6(T)=20
                              -&gt; -ORC1(T+2)</SPAN><BR><SPAN=20
                              class=3DSTYLE26>-SWI6(T) -&gt;=20
                              -RFC2(T+2)</SPAN><BR><SPAN =
class=3DSTYLE26>-SWI6(T)=20
                              -&gt; +RAD24(T+3)</SPAN><BR><SPAN=20
                              class=3DSTYLE26>-SWI6(T) -&gt;=20
                              +MEC1(T+3)</SPAN><BR><SPAN =
class=3DSTYLE27>-SWI6(T)=20
                              -&gt; -CDC5(T+4)</SPAN><BR><SPAN=20
                              class=3DSTYLE27>-SWI6(T) -&gt;=20
                              -DBF20(T+3)</SPAN><BR><SPAN =
class=3DSTYLE26>-SWI6(T)=20
                              -&gt; +MAD2(T+5)</SPAN><BR></P>
                              <P class=3DSTYLE23><BR></P></TD>
                            <TD class=3DSTYLE25 vAlign=3Dtop =
width=3D214>
                              <P class=3DSTYLE23><SPAN =
class=3DSTYLE26>-SWI6(T)=20
                              -&gt; -SMC4(T+4)</SPAN><BR><SPAN=20
                              class=3DSTYLE26>-SWI6(T) -&gt;=20
                              -CDC26(T+5)</SPAN><BR><SPAN =
class=3DSTYLE26>-SWI6(T)=20
                              -&gt; +CDC27(T+3)</SPAN><BR><SPAN=20
                              class=3DSTYLE27>+BCK2(T) -&gt;=20
                              -ORC5(T+5)</SPAN><BR><SPAN =
class=3DSTYLE26>+BCK2(T)=20
                              -&gt; -CDC5(T+1)</SPAN><BR><SPAN=20
                              class=3DSTYLE27>+BCK2(T) -&gt;=20
                              +MAD2(T+2)</SPAN><BR><SPAN =
class=3DSTYLE26>+BCK2(T)=20
                              -&gt; +MAD1(T+3)</SPAN><BR><SPAN=20
                              class=3DSTYLE26>+BCK2(T) -&gt;=20
                              -SMC4(T+1)</SPAN><BR>+BCK2(T) -&gt;=20
                              -CDC26(T+2)<BR><SPAN =
class=3DSTYLE26>+CDH1(T) -&gt;=20
                              -PCL1(T+1)</SPAN><BR><SPAN =
class=3DSTYLE26>+CDH1(T)=20
                              -&gt; -DPB11(T+2)</SPAN><BR><SPAN=20
                              class=3DSTYLE26>+CDH1(T) -&gt;=20
                              -MAD3(T+2)</SPAN><BR>+CDH1(T) -&gt;=20
                              -ESP1(T+2)<BR><SPAN =
class=3DSTYLE26>+CDH1(T) -&gt;=20
                              -DOC1(T+1)</SPAN><BR><SPAN=20
                              class=3DSTYLE27>+CLB2(T+1)-&gt;=20
                              +SIC1(T+3)</SPAN><BR><SPAN=20
                              class=3DSTYLE26>+CLB2(T+2)-&gt;=20
                              +SWI4(T+5)</SPAN><BR><SPAN=20
                              class=3DSTYLE26>+CLB2(T+3)-&gt;+SWI4(T+6)=20
                              </SPAN><BR>-CLB2(T) -&gt; =
+POL1(T+1)<BR><SPAN=20
                              class=3DSTYLE26>-CLB2(T) -&gt;=20
                              -ORC4(T+1)</SPAN><BR><SPAN =
class=3DSTYLE27>-CLB2(T)=20
                              -&gt; -MEC3(T+3)</SPAN><BR><SPAN=20
                              class=3DSTYLE27>-CLB2(T) -&gt;=20
                              +BUB2(T+1)</SPAN><BR>+MET30(T) -&gt;=20
                              -PCL1(T+5)<BR><SPAN =
class=3DSTYLE27>+MET30(T) -&gt;=20
                              -MCM6(T+1)</SPAN><BR><SPAN =
class=3DSTYLE26>+MET30(T)=20
                              -&gt; +ORC6(T+2)</SPAN><BR><SPAN=20
                              class=3DSTYLE26>+MET30(T) -&gt;=20
                              -RFC3(T+4)</SPAN><BR><SPAN =
class=3DSTYLE26>+MET30(T)=20
                              -&gt; -CDC15(T+2)</SPAN><BR>+MET30(T) =
-&gt;=20
                              -DOC1(T+5)<BR><SPAN =
class=3DSTYLE26>+MET30(T) -&gt;=20
                              +APC1(T+4)</SPAN><BR>-CDC34(T) -&gt;=20
                              -GRR1(T+4)<BR><SPAN =
class=3DSTYLE27>-CDC34(T) -&gt;=20
                              +RFC1(T+2)</SPAN><BR><SPAN =
class=3DSTYLE26>-CDC34(T)=20
                              -&gt; -RAD17(T+4)</SPAN><BR><SPAN=20
                              class=3DSTYLE26>-CDC34(T) -&gt;=20
                              +TEM1(T+3)</SPAN><BR>-CDC34(T) -&gt;=20
                              +MOB1(T+3)<BR>-GRR1(T) -&gt; =
+CDC54(T+3)<BR><SPAN=20
                              class=3DSTYLE26>-GRR1(T) -&gt;=20
                              +ORC3(T+3)</SPAN><BR><SPAN =
class=3DSTYLE26>-GRR1(T)=20
                              -&gt; -ORC1(T+2)</SPAN><BR><SPAN=20
                              class=3DSTYLE27>-GRR1(T) -&gt;=20
                              -RFC2(T+2)</SPAN><BR><SPAN =
class=3DSTYLE27>-GRR1(T)=20
                              -&gt; +RAD24(T+3)</SPAN><BR><SPAN=20
                              class=3DSTYLE26>-GRR1(T) -&gt;=20
                              +MEC1(T+3)</SPAN><BR><SPAN =
class=3DSTYLE27>-GRR1(T)=20
                              -&gt; -CDC5(T+4)</SPAN><BR><SPAN=20
                              class=3DSTYLE26>-GRR1(T) -&gt;=20
                              -DBF20(T+3)</SPAN><BR><SPAN =
class=3DSTYLE26>-GRR1(T)=20
                              -&gt; +MAD2(T+5)</SPAN><BR>-GRR1(T) -&gt;=20
                              -SMC4(T+4)<BR><SPAN =
class=3DSTYLE26>-GRR1(T) -&gt;=20
                              -CDC26(T+5)</SPAN><BR><SPAN =
class=3DSTYLE26>-GRR1(T)=20
                              -&gt; +CDC27(T+3)</SPAN><BR><SPAN=20
                              class=3DSTYLE27>+PHO85(T) -&gt;=20
                              -SLC1(T+1)</SPAN><BR>+PHO85(T) -&gt;=20
                              +PCL2(T+1)<BR><SPAN =
class=3DSTYLE26>+PHO85(T) -&gt;=20
                              -MCM3(T+2)</SPAN><BR><SPAN =
class=3DSTYLE26>+PHO85(T)=20
                              -&gt; +CDC7(T+2)</SPAN><BR><SPAN=20
                              class=3DSTYLE26>+PHO85(T) -&gt;=20
                              -MCM7(T+2)</SPAN><BR><SPAN =
class=3DSTYLE26>+PHO85(T)=20
                              -&gt; -CDC46(T+4)</SPAN><BR><SPAN=20
                              class=3DSTYLE26>+PHO85(T) -&gt;=20
                              +RFC5(T+2)</SPAN><BR><SPAN =
class=3DSTYLE26>+PHO85(T)=20
                              -&gt; -RFC4(T+4)</SPAN><BR>+PHO85(T) -&gt; =

                              +PDS1(T+2)<BR>+PHO85(T) -&gt; =
+DUN1(T+2)<BR><SPAN=20
                              class=3DSTYLE27>+PHO85(T) -&gt;=20
                              -DBF2(T+3)</SPAN><BR><SPAN =
class=3DSTYLE27>+PHO85(T)=20
                              -&gt; -CDC16(T+3)</SPAN><BR><SPAN=20
                              class=3DSTYLE26>-SLC1(T) -&gt;=20
                              -MCM3(T+1)</SPAN><BR>-SLC1(T) -&gt;=20
                              +CDC7(T+1)<BR><SPAN =
class=3DSTYLE26>-SLC1(T) -&gt;=20
                              -MCM7(T+1)</SPAN><BR>-SLC1(T) -&gt;=20
                              -CDC46(T+3)<BR><SPAN =
class=3DSTYLE26>-SLC1(T) -&gt;=20
                              +RFC5(T+1)</SPAN><BR><SPAN =
class=3DSTYLE26>-SLC1(T)=20
                              -&gt; +RFC1(T+5)</SPAN><BR><SPAN=20
                              class=3DSTYLE26>-SLC1(T) -&gt;=20
                              -RFC4(T+3)</SPAN><BR><SPAN =
class=3DSTYLE27>-SLC1(T)=20
                              -&gt; +PDS1(T+1)</SPAN><BR><SPAN=20
                              class=3DSTYLE27>-SLC1(T) -&gt;=20
                              +DUN1(T+1)</SPAN><BR><SPAN =
class=3DSTYLE26>-SLC1(T)=20
                              -&gt; -DBF2(T+2)</SPAN><BR><SPAN=20
                              class=3DSTYLE26>-SLC1(T) -&gt;=20
                              -CDC16(T+2)</SPAN><BR>-PCL1(T) -&gt;=20
                              -DPB11(T+1)<BR><SPAN =
class=3DSTYLE27>-PCL1(T) -&gt;=20
                              -MAD3(T+1)</SPAN><BR>-PCL1(T) -&gt;=20
                              -ESP1(T+1)<BR><SPAN =
class=3DSTYLE26>+PCL2(T) -&gt;=20
                              -MCM3(T+1)</SPAN><BR><SPAN =
class=3DSTYLE27>+PCL2(T)=20
                              -&gt; +CDC7(T+1)</SPAN><BR><SPAN=20
                              class=3DSTYLE26>+PCL2(T) -&gt;=20
                              -MCM7(T+1)</SPAN><BR>+PCL2(T) -&gt;=20
                              -CDC46(T+3)<BR><SPAN =
class=3DSTYLE26>+PCL2(T) -&gt;=20
                              +RFC5(T+1)</SPAN><BR><SPAN =
class=3DSTYLE26>+PCL2(T)=20
                              -&gt; +RFC1(T+5)</SPAN><BR><SPAN=20
                              class=3DSTYLE26>+PCL2(T) -&gt;=20
                              -RFC4(T+3)</SPAN><BR>+PCL2(T) -&gt;=20
                              +PDS1(T+1)<BR><SPAN =
class=3DSTYLE27>+PCL2(T) -&gt;=20
                              +DUN1(T+1)</SPAN><BR><SPAN =
class=3DSTYLE26>+PCL2(T)=20
                              -&gt; -DBF2(T+2)</SPAN><BR>+PCL2(T) -&gt;=20
                              -CDC16(T+2)<BR>+CDC4(T) -&gt; =
-ORC2(T+5)<BR><SPAN=20
                              class=3DSTYLE26>+CDC4(T) -&gt;=20
                              -LTE1(T+1)</SPAN><BR><SPAN =
class=3DSTYLE26>+CDC4(T)=20
                              -&gt; -MPS1(T+4)</SPAN><BR><SPAN=20
                              class=3DSTYLE26>+CDC4(T) -&gt;=20
                              -BUB3(T+4)</SPAN><BR><SPAN =
class=3DSTYLE27>+CDC4(T)=20
                              -&gt; +APC9(T+4)</SPAN><BR><SPAN=20
                              class=3DSTYLE27>+CDC4(T) -&gt;=20
                              +APC11(T+5)</SPAN><BR>-MCM3(T) -&gt;=20
                              -CDC46(T+2)<BR><SPAN =
class=3DSTYLE26>-MCM3(T) -&gt;=20
                              +RFC1(T+4)</SPAN><BR><SPAN =
class=3DSTYLE26>-MCM3(T)=20
                              -&gt; -RFC4(T+2)</SPAN><BR>-MCM3(T) -&gt;=20
                              +TEM1(T+5)<BR><SPAN =
class=3DSTYLE26>-MCM3(T) -&gt;=20
                              -DBF2(T+1)</SPAN><BR><SPAN =
class=3DSTYLE26>-MCM3(T)=20
                              -&gt; +MOB1(T+5)</SPAN><BR><SPAN=20
                              class=3DSTYLE27>-MCM3(T) -&gt;=20
                              -CDC16(T+1)</SPAN><BR><SPAN=20
                              class=3DSTYLE27>+CDC54(T) -&gt;=20
                              -ORC5(T+5)</SPAN><BR><SPAN =
class=3DSTYLE26>+CDC54(T)=20
                              -&gt; -CDC5(T+1)</SPAN><BR><SPAN=20
                              class=3DSTYLE26>+CDC54(T) -&gt;=20
                              +MAD2(T+2)</SPAN><BR><SPAN =
class=3DSTYLE26>+CDC54(T)=20
                              -&gt; +MAD1(T+3)</SPAN><BR>+CDC54(T) -&gt; =

                              -SMC4(T+1)<BR><SPAN =
class=3DSTYLE26>+CDC54(T) -&gt;=20
                              -CDC26(T+2)</SPAN><BR><SPAN =
class=3DSTYLE26>+CDC6(T)=20
                              -&gt; +CDC7(T+2)</SPAN><BR><SPAN=20
                              class=3DSTYLE27>+CDC6(T) -&gt;=20
                              -MCM7(T+2)</SPAN><BR><SPAN =
class=3DSTYLE26>+CDC6(T)=20
                              -&gt; -CDC46(T+4)</SPAN><BR><SPAN=20
                              class=3DSTYLE26>+CDC6(T) -&gt;=20
                              +RFC5(T+2)</SPAN><BR><SPAN =
class=3DSTYLE26>+CDC6(T)=20
                              -&gt; -RFC4(T+4)</SPAN><BR><SPAN=20
                              class=3DSTYLE27>+CDC6(T) -&gt;=20
                              +PDS1(T+2)</SPAN><BR><SPAN =
class=3DSTYLE27>+CDC6(T)=20
                              -&gt; +DUN1(T+2)</SPAN><BR><SPAN=20
                              class=3DSTYLE26>+CDC6(T) -&gt;=20
                              -DBF2(T+3)</SPAN><BR><SPAN =
class=3DSTYLE26>+CDC6(T)=20
                              -&gt; -CDC16(T+3)</SPAN><BR><SPAN=20
                              class=3DSTYLE26>-DBF4(T) -&gt;=20
                              +CDC7(T+2)</SPAN><BR>-DBF4(T) -&gt;=20
                              -MCM7(T+2)<BR><SPAN =
class=3DSTYLE26>-DBF4(T) -&gt;=20
                              -CDC46(T+4)</SPAN><BR><SPAN =
class=3DSTYLE26>-DBF4(T)=20
                              -&gt; +RFC5(T+2)</SPAN><BR><SPAN=20
                              class=3DSTYLE26>-DBF4(T) -&gt;=20
                              -RFC4(T+4)</SPAN><BR>-DBF4(T) -&gt;=20
                              +PDS1(T+2)<BR><SPAN =
class=3DSTYLE27>-DBF4(T) -&gt;=20
                              +DUN1(T+2)</SPAN><BR><SPAN =
class=3DSTYLE26>-DBF4(T)=20
                              -&gt; -DBF2(T+3)</SPAN><BR><SPAN=20
                              class=3DSTYLE26>-DBF4(T) -&gt;=20
                              -CDC16(T+3)</SPAN><BR>+POL1(T) -&gt;=20
                              -MEC3(T+2)<BR>+CDC7(T) -&gt; =
-CDC46(T+2)<BR><SPAN=20
                              class=3DSTYLE26>+CDC7(T) -&gt;=20
                              +RFC1(T+4)</SPAN><BR><SPAN =
class=3DSTYLE26>+CDC7(T)=20
                              -&gt; -RFC4(T+2)</SPAN><BR>+CDC7(T) -&gt;=20
                              +TEM1(T+5)<BR><SPAN =
class=3DSTYLE27>+CDC7(T) -&gt;=20
                              -DBF2(T+1)</SPAN><BR><SPAN =
class=3DSTYLE27>+CDC7(T)=20
                              -&gt; +MOB1(T+5)</SPAN><BR><SPAN=20
                              class=3DSTYLE26>+CDC7(T) -&gt;=20
                              -CDC16(T+1)</SPAN><BR>-MCM7(T) -&gt;=20
                              -CDC46(T+2)<BR><SPAN =
class=3DSTYLE26>-MCM7(T) -&gt;=20
                              +RFC1(T+4)</SPAN><BR><SPAN =
class=3DSTYLE26>-MCM7(T)=20
                              -&gt; -RFC4(T+2)</SPAN><BR>-MCM7(T) -&gt;=20
                              +TEM1(T+5)<BR><SPAN =
class=3DSTYLE26>-MCM7(T) -&gt;=20
                              -DBF2(T+1)</SPAN><BR><SPAN =
class=3DSTYLE27>-MCM7(T)=20
                              -&gt; +MOB1(T+5)</SPAN><BR><SPAN=20
                              class=3DSTYLE27>-MCM7(T) -&gt;=20
                              -CDC16(T+1)</SPAN><BR>-CDC46(T) -&gt;=20
                              +RFC1(T+2)<BR>-CDC46(T) -&gt; =
-RAD17(T+4)<BR><SPAN=20
                              class=3DSTYLE26>-CDC46(T) -&gt;=20
                              +TEM1(T+3)</SPAN><BR>-CDC46(T) -&gt;=20
                              +MOB1(T+3)<BR><SPAN =
class=3DSTYLE27>+CDC45(T) -&gt;=20
                              -MCM6(T+2)</SPAN><BR><SPAN =
class=3DSTYLE26>+CDC45(T)=20
                              -&gt; +ORC6(T+3)</SPAN><BR><SPAN=20
                              class=3DSTYLE26>+CDC45(T) -&gt;=20
                              -RFC3(T+5)</SPAN><BR>+CDC45(T) -&gt;=20
                              -CDC15(T+3)<BR><SPAN =
class=3DSTYLE27>+CDC45(T) -&gt;=20
                              +APC1(T+5)</SPAN><BR><SPAN =
class=3DSTYLE26>-MCM6(T)=20
                              -&gt; +ORC6(T+1)</SPAN><BR><SPAN=20
                              class=3DSTYLE27>-MCM6(T) -&gt;=20
                              -RFC3(T+3)</SPAN><BR><SPAN =
class=3DSTYLE26>-MCM6(T)=20
                              -&gt; -DPB11(T+5)</SPAN><BR><SPAN=20
                              class=3DSTYLE26>-MCM6(T) -&gt;=20
                              -CDC15(T+1)</SPAN><BR><SPAN =
class=3DSTYLE27>-MCM6(T)=20
                              -&gt; -MAD3(T+5)</SPAN><BR>-MCM6(T) -&gt;=20
                              -ESP1(T+5)<BR><SPAN =
class=3DSTYLE26>-MCM6(T) -&gt;=20
                              -DOC1(T+4)</SPAN><BR><SPAN =
class=3DSTYLE26>-MCM6(T)=20
                              -&gt; +APC1(T+3)</SPAN><BR><SPAN=20
                              class=3DSTYLE26>+ORC6(T) -&gt;=20
                              -RFC3(T+2)</SPAN><BR>+ORC6(T) -&gt;=20
                              -DPB11(T+4)<BR><SPAN =
class=3DSTYLE27>+ORC6(T) -&gt;=20
                              -MAD3(T+4)</SPAN><BR>+ORC6(T) -&gt;=20
                              -ESP1(T+4)<BR><SPAN =
class=3DSTYLE26>+ORC6(T) -&gt;=20
                              -DOC1(T+3)</SPAN><BR><SPAN =
class=3DSTYLE26>+ORC6(T)=20
                              -&gt; +APC1(T+2)</SPAN><BR></P></TD>
                            <TD class=3DSTYLE25 vAlign=3Dtop =
width=3D248>
                              <P class=3DSTYLE23>+ORC3(T) -&gt;=20
                              -ORC5(T+5)<BR><SPAN =
class=3DSTYLE26>+ORC3(T) -&gt;=20
                              -CDC5(T+1)</SPAN><BR><SPAN =
class=3DSTYLE26>+ORC3(T)=20
                              -&gt; +MAD2(T+2)</SPAN><BR><SPAN=20
                              class=3DSTYLE27>+ORC3(T) -&gt;=20
                              +MAD1(T+3)</SPAN><BR><SPAN =
class=3DSTYLE26>+ORC3(T)=20
                              -&gt; -SMC4(T+1)</SPAN><BR>+ORC3(T) -&gt;=20
                              -CDC26(T+2)<BR><SPAN =
class=3DSTYLE26>-ORC5(T) -&gt;=20
                              -POL2(T+3)</SPAN><BR>-ORC5(T) -&gt;=20
                              -SRL2(T+3)<BR><SPAN =
class=3DSTYLE27>-ORC5(T) -&gt;=20
                              -LTE1(T+5)</SPAN><BR><SPAN =
class=3DSTYLE26>-ORC5(T)=20
                              -&gt; +APC5(T+2)</SPAN><BR><SPAN=20
                              class=3DSTYLE26>-ORC5(T) -&gt;=20
                              +APC2(T+3)</SPAN><BR><SPAN =
class=3DSTYLE27>-ORC5(T)=20
                              -&gt; +CDC23(T+4)</SPAN><BR><SPAN=20
                              class=3DSTYLE26>-ORC5(T) -&gt;=20
                              +APC4(T+4)</SPAN><BR>-ORC1(T) -&gt;=20
                              +RAD24(T+1)<BR><SPAN =
class=3DSTYLE26>-ORC1(T) -&gt;=20
                              +MEC1(T+1)</SPAN><BR><SPAN =
class=3DSTYLE26>-ORC1(T)=20
                              -&gt; -CDC5(T+2)</SPAN><BR><SPAN=20
                              class=3DSTYLE27>-ORC1(T) -&gt;=20
                              -DBF20(T+1)</SPAN><BR><SPAN =
class=3DSTYLE26>-ORC1(T)=20
                              -&gt; +MAD2(T+3)</SPAN><BR><SPAN=20
                              class=3DSTYLE26>-ORC1(T) -&gt;=20
                              +MAD1(T+4)</SPAN><BR><SPAN =
class=3DSTYLE26>-ORC1(T)=20
                              -&gt; -SMC4(T+2)</SPAN><BR><SPAN=20
                              class=3DSTYLE27>-ORC1(T) -&gt;=20
                              -CDC26(T+3)</SPAN><BR><SPAN =
class=3DSTYLE27>-ORC1(T)=20
                              -&gt; +CDC27(T+1)</SPAN><BR><SPAN=20
                              class=3DSTYLE27>-ORC2(T) -&gt;=20
                              +RAD53(T+1)</SPAN><BR>-ORC2(T) -&gt;=20
                              -CDC15(T+4)<BR><SPAN =
class=3DSTYLE27>-ORC2(T) -&gt;=20
                              +BUB1(T+1)</SPAN><BR><SPAN =
class=3DSTYLE26>-ORC2(T)=20
                              -&gt; +SMC1(T+1)</SPAN><BR><SPAN=20
                              class=3DSTYLE26>-ORC2(T) -&gt;=20
                              +SMC3(T+1)</SPAN><BR>-ORC4(T) -&gt;=20
                              -MEC3(T+2)<BR><SPAN =
class=3DSTYLE26>-RFC2(T) -&gt;=20
                              +RAD24(T+1)</SPAN><BR><SPAN =
class=3DSTYLE26>-RFC2(T)=20
                              -&gt; +MEC1(T+1)</SPAN><BR><SPAN=20
                              class=3DSTYLE27>-RFC2(T) -&gt;=20
                              -CDC5(T+2)</SPAN><BR><SPAN =
class=3DSTYLE26>-RFC2(T)=20
                              -&gt; -DBF20(T+1)</SPAN><BR><SPAN=20
                              class=3DSTYLE26>-RFC2(T) -&gt;=20
                              +MAD2(T+3)</SPAN><BR><SPAN =
class=3DSTYLE26>-RFC2(T)=20
                              -&gt; +MAD1(T+4)</SPAN><BR>-RFC2(T) -&gt;=20
                              -SMC4(T+2)<BR><SPAN =
class=3DSTYLE26>-RFC2(T) -&gt;=20
                              -CDC26(T+3)</SPAN><BR><SPAN =
class=3DSTYLE26>-RFC2(T)=20
                              -&gt; +CDC27(T+1)</SPAN><BR><SPAN=20
                              class=3DSTYLE26>+RFC5(T) -&gt;=20
                              +RFC1(T+4)</SPAN><BR><SPAN =
class=3DSTYLE26>+RFC5(T)=20
                              -&gt; -RFC4(T+2)</SPAN><BR>+RFC5(T) -&gt;=20
                              +TEM1(T+5)<BR><SPAN =
class=3DSTYLE27>+RFC5(T) -&gt;=20
                              -DBF2(T+1)</SPAN><BR><SPAN =
class=3DSTYLE27>+RFC5(T)=20
                              -&gt; +MOB1(T+5)</SPAN><BR>+RFC5(T) -&gt;=20
                              -CDC16(T+1)<BR>-RFC3(T) -&gt; =
-DPB11(T+2)<BR><SPAN=20
                              class=3DSTYLE26>-RFC3(T) -&gt;=20
                              -MAD3(T+2)</SPAN><BR><SPAN =
class=3DSTYLE27>-RFC3(T)=20
                              -&gt; -ESP1(T+2)</SPAN><BR>-RFC3(T) -&gt;=20
                              -DOC1(T+1)<BR>+RFC1(T) -&gt; =
+RAD24(T+5)<BR><SPAN=20
                              class=3DSTYLE27>+RFC1(T) -&gt;=20
                              +MEC1(T+5)</SPAN><BR><SPAN =
class=3DSTYLE26>+RFC1(T)=20
                              -&gt; -RAD17(T+2)</SPAN><BR><SPAN=20
                              class=3DSTYLE26>+RFC1(T) -&gt;=20
                              +TEM1(T+1)</SPAN><BR><SPAN =
class=3DSTYLE26>+RFC1(T)=20
                              -&gt; -DBF20(T+5)</SPAN><BR><SPAN=20
                              class=3DSTYLE27>+RFC1(T) -&gt;=20
                              +MOB1(T+1)</SPAN><BR>+RFC1(T) -&gt;=20
                              +CDC27(T+5)<BR>-RFC4(T) -&gt;=20
                              -RAD17(T+4)<BR>-RFC4(T) -&gt; =
+TEM1(T+3)<BR><SPAN=20
                              class=3DSTYLE27>-RFC4(T) -&gt;=20
                              +MOB1(T+3)</SPAN><BR>+RAD24(T) -&gt;=20
                              -CDC5(T+1)<BR><SPAN =
class=3DSTYLE26>+RAD24(T) -&gt;=20
                              +MAD2(T+2)</SPAN><BR><SPAN =
class=3DSTYLE26>+RAD24(T)=20
                              -&gt; +MAD1(T+3)</SPAN><BR><SPAN=20
                              class=3DSTYLE26>+RAD24(T) -&gt;=20
                              -SMC4(T+1)</SPAN><BR>+RAD24(T) -&gt;=20
                              -CDC26(T+2)<BR><SPAN =
class=3DSTYLE26>-POL2(T) -&gt;=20
                              -LTE1(T+2)</SPAN><BR>-POL2(T) -&gt;=20
                              -MPS1(T+5)<BR><SPAN =
class=3DSTYLE27>-POL2(T) -&gt;=20
                              -BUB3(T+5)</SPAN><BR><SPAN =
class=3DSTYLE26>-POL2(T)=20
                              -&gt; +APC9(T+5)</SPAN><BR><SPAN=20
                              class=3DSTYLE26>-POL2(T) -&gt;=20
                              +CDC23(T+1)</SPAN><BR>-POL2(T) -&gt;=20
                              +APC4(T+1)<BR>+DDC1(T) -&gt; =
+PDS1(T+3)<BR><SPAN=20
                              class=3DSTYLE26>+DDC1(T) -&gt;=20
                              +DUN1(T+3)</SPAN><BR><SPAN =
class=3DSTYLE26>+DDC1(T)=20
                              -&gt; -DBF2(T+4)</SPAN><BR>+DDC1(T) -&gt;=20
                              -CDC16(T+4)<BR><SPAN =
class=3DSTYLE26>-MEC1(T) -&gt;=20
                              +CBF1(T+1)</SPAN><BR>-MEC1(T+3) -&gt;=20
                              +CBF1(T+5)<BR><SPAN =
class=3DSTYLE26>+MEC1(T) -&gt;=20
                              -CDC5(T+1)</SPAN><BR><SPAN =
class=3DSTYLE26>+MEC1(T)=20
                              -&gt; +MAD2(T+2)</SPAN><BR><SPAN=20
                              class=3DSTYLE26>+MEC1(T) -&gt;=20
                              +MAD1(T+3)</SPAN><BR>+MEC1(T) -&gt;=20
                              -SMC4(T+1)<BR><SPAN =
class=3DSTYLE27>+MEC1(T) -&gt;=20
                              -CDC26(T+2)</SPAN><BR>-RAD17(T) -&gt;=20
                              -CDC5(T+4)<BR><SPAN =
class=3DSTYLE26>-RAD17(T) -&gt;=20
                              -DBF20(T+3)</SPAN><BR><SPAN=20
                              class=3DSTYLE26>-RAD17(T) -&gt;=20
                              +MAD2(T+5)</SPAN><BR><SPAN =
class=3DSTYLE26>-RAD17(T)=20
                              -&gt; -SMC4(T+4)</SPAN><BR><SPAN=20
                              class=3DSTYLE27>-RAD17(T) -&gt;=20
                              -CDC26(T+5)</SPAN><BR><SPAN=20
                              class=3DSTYLE27>-RAD17(T) -&gt;=20
                              +CDC27(T+3)</SPAN><BR>+RAD53(T) -&gt;=20
                              -CDC15(T+3)<BR><SPAN =
class=3DSTYLE26>+RAD53(T) -&gt;=20
                              +APC1(T+5)</SPAN><BR><SPAN =
class=3DSTYLE26>-SRL2(T)=20
                              -&gt; -LTE1(T+2)</SPAN><BR><SPAN=20
                              class=3DSTYLE27>-SRL2(T) -&gt;=20
                              -MPS1(T+5)</SPAN><BR><SPAN =
class=3DSTYLE26>-SRL2(T)=20
                              -&gt; -BUB3(T+5)</SPAN><BR><SPAN=20
                              class=3DSTYLE26>-SRL2(T) -&gt;=20
                              +APC9(T+5)</SPAN><BR><SPAN =
class=3DSTYLE26>-SRL2(T)=20
                              -&gt; +CDC23(T+1)</SPAN><BR>-SRL2(T) -&gt; =

                              +APC4(T+1)<BR><SPAN =
class=3DSTYLE27>+PDS1(T) -&gt;=20
                              +TEM1(T+5)</SPAN><BR><SPAN =
class=3DSTYLE26>+PDS1(T)=20
                              -&gt; -DBF2(T+1)</SPAN><BR><SPAN=20
                              class=3DSTYLE26>+PDS1(T) -&gt;=20
                              +MOB1(T+5)</SPAN><BR>+PDS1(T) -&gt;=20
                              -CDC16(T+1)<BR>+DUN1(T) -&gt; =
+TEM1(T+5)<BR><SPAN=20
                              class=3DSTYLE26>+DUN1(T) -&gt;=20
                              -DBF2(T+1)</SPAN><BR><SPAN =
class=3DSTYLE26>+DUN1(T)=20
                              -&gt; +MOB1(T+5)</SPAN><BR>+DUN1(T) -&gt;=20
                              -CDC16(T+1)<BR><SPAN =
class=3DSTYLE26>+TEM1(T) -&gt;=20
                              -CDC5(T+5)</SPAN><BR>+TEM1(T) -&gt;=20
                              -DBF20(T+4)<BR><SPAN =
class=3DSTYLE27>+TEM1(T) -&gt;=20
                              -SMC4(T+5)</SPAN><BR><SPAN =
class=3DSTYLE26>+TEM1(T)=20
                              -&gt; +CDC27(T+4)</SPAN><BR>-LTE1(T) -&gt; =

                              -MPS1(T+3)<BR><SPAN =
class=3DSTYLE26>-LTE1(T) -&gt;=20
                              -BUB3(T+3)</SPAN><BR><SPAN =
class=3DSTYLE26>-LTE1(T)=20
                              -&gt; +BUB1(T+5)</SPAN><BR><SPAN=20
                              class=3DSTYLE26>-LTE1(T) -&gt;=20
                              +SMC1(T+5)</SPAN><BR><SPAN =
class=3DSTYLE26>-LTE1(T)=20
                              -&gt; +SMC3(T+5)</SPAN><BR><SPAN=20
                              class=3DSTYLE27>-LTE1(T) -&gt;=20
                              +APC9(T+3)</SPAN><BR><SPAN =
class=3DSTYLE27>-LTE1(T)=20
                              -&gt; +APC11(T+4)</SPAN><BR><SPAN=20
                              class=3DSTYLE27>+CDC5(T)=20
                              -&gt;+CDC14(T+1)</SPAN><BR><SPAN=20
                              class=3DSTYLE26>+CDC5(T)=20
                              -&gt;+CDC20(T+1)</SPAN><BR><SPAN=20
                              class=3DSTYLE27>+CDC5(T+1) -&gt; + CDC14=20
                              (T+2)</SPAN><BR><SPAN =
class=3DSTYLE26>+CDC5(T+1)=20
                              -&gt; +CDC20(T+2)</SPAN><BR><SPAN=20
                              class=3DSTYLE26>+CDC5(T+3) -&gt;=20
                              +CDC20(T+5)</SPAN><BR><SPAN =
class=3DSTYLE27>-CDC5(T)=20
                              -&gt; +MAD2(T+1)</SPAN><BR><SPAN=20
                              class=3DSTYLE27>-CDC5(T) -&gt;=20
                              +MAD1(T+2)</SPAN><BR><SPAN =
class=3DSTYLE26>-CDC5(T)=20
                              -&gt; -CDC26(T+1)</SPAN><BR>-CDC15(T) =
-&gt;=20
                              -MAD3(T+4)<BR><SPAN =
class=3DSTYLE26>-CDC15(T) -&gt;=20
                              -ESP1(T+4)</SPAN><BR><SPAN =
class=3DSTYLE26>-CDC15(T)=20
                              -&gt; -DOC1(T+3)</SPAN><BR>-CDC15(T) -&gt; =

                              +APC1(T+2)<BR>-DBF2(T) -&gt; =
+MOB1(T+4)<BR><SPAN=20
                              class=3DSTYLE26>-DBF2(T) -&gt;=20
                              -CDC16(T+0)</SPAN><BR><SPAN=20
                              class=3DSTYLE26>-DBF20(T) -&gt;=20
                              +MAD2(T+2)</SPAN><BR><SPAN =
class=3DSTYLE26>-DBF20(T)=20
                              -&gt; +MAD1(T+3)</SPAN><BR>-DBF20(T) -&gt; =

                              -SMC4(T+1)<BR><SPAN =
class=3DSTYLE26>-DBF20(T) -&gt;=20
                              -CDC26(T+2)</SPAN><BR>+MOB1(T) -&gt;=20
                              -SMC4(T+5)<BR><SPAN =
class=3DSTYLE27>+MOB1(T) -&gt;=20
                              +CDC27(T+4)</SPAN><BR>+MAD2(T) -&gt;=20
                              +MAD1(T+1)<BR><SPAN =
class=3DSTYLE26>+MAD2(T) -&gt;=20
                              +APC5(T+5)</SPAN><BR>+MAD1(T) -&gt;=20
                              +APC5(T+4)<BR><SPAN =
class=3DSTYLE27>+MAD1(T) -&gt;=20
                              +APC2(T+5)</SPAN><BR>-MPS1(T) -&gt;=20
                              +BUB1(T+2)<BR><SPAN =
class=3DSTYLE26>-MPS1(T) -&gt;=20
                              +SMC1(T+2)</SPAN><BR><SPAN =
class=3DSTYLE26>-MPS1(T)=20
                              -&gt; +SMC3(T+2)</SPAN><BR>-MPS1(T) -&gt;=20
                              +APC11(T+1)<BR><SPAN =
class=3DSTYLE27>-BUB3(T) -&gt;=20
                              +BUB1(T+2)</SPAN><BR><SPAN =
class=3DSTYLE26>-BUB3(T)=20
                              -&gt; +SMC1(T+2)</SPAN><BR><SPAN=20
                              class=3DSTYLE26>-BUB3(T) -&gt;=20
                              +SMC3(T+2)</SPAN><BR>-BUB3(T) -&gt;=20
                              +APC11(T+1)<BR>+BUB1(T) -&gt; =
+APC1(T+5)<BR><SPAN=20
                              class=3DSTYLE27>-SMC4(T) -&gt;=20
                              -CDC26(T+1)</SPAN><BR>+SMC1(T) -&gt;=20
                              +APC1(T+5)<BR>+SMC3(T) -&gt; =
+APC1(T+5)<BR><SPAN=20
                              class=3DSTYLE26>+APC5(T) -&gt;=20
                              +APC2(T+1)</SPAN><BR>+APC5(T) -&gt;=20
                              +CDC23(T+2)<BR><SPAN =
class=3DSTYLE26>+APC5(T) -&gt;=20
                              +APC4(T+2)</SPAN><BR><SPAN =
class=3DSTYLE26>+APC2(T)=20
                              -&gt; +APC9(T+5)</SPAN><BR>+APC2(T) -&gt;=20
                              +CDC23(T+1)<BR><SPAN =
class=3DSTYLE26>+APC2(T) -&gt;=20
                              +APC4(T+1)</SPAN><BR>+APC9(T) -&gt;=20
                              +APC11(T+1)<BR><SPAN =
class=3DSTYLE26>+CDC23(T) -&gt;=20
                              =
+APC11(T+5)</SPAN><BR></P></TD></TR></TBODY></TABLE></TD></TR></TBODY></T=
ABLE></TD></TR>
              <TR>
                =
<TD></TD></TR></TBODY></TABLE></TD></TR></TBODY></TABLE></TD></TR>
  <TR>
    <TD colSpan=3D5><IMG alt=3D""=20
      =
src=3D"http://wilab.inha.ac.kr/genenetfinder/images/mainPage_29.gif"=20
      width=3D916 height=3D13></TD></TR>
  <TR>
    <TD rowSpan=3D3 colSpan=3D2>&nbsp;</TD><A name=3D30_start></A>
    <TD=20
      =
background=3Dhttp://wilab.inha.ac.kr/genenetfinder/images/mainPage_19.gif=
><TABLE=20
      border=3D0 cellSpacing=3D0 cellPadding=3D0 width=3D650 =
align=3Dcenter>
        <TBODY>
        <TR>
          <TD width=3D169>
            <P><IMG =
src=3D"http://wilab.inha.ac.kr/genenetfinder/imgs/BCLogo.gif"=20
            width=3D169 height=3D47> </P></TD>
          <TD width=3D450>
            <TABLE border=3D0 cellSpacing=3D0 cellPadding=3D0 =
width=3D457>
              <TBODY>
              <TR>
                <TD>&nbsp;</TD></TR>
              <TR>
                <TD width=3D457><SPAN class=3DSTYLE17>Copyright: =
Biocomputing Lab.=20
                  All rights reserved. Visited: <!-- GoStats JavaScript =
Based Code -->
                  <SCRIPT type=3Dtext/javascript=20
                  src=3D"http://gostats.cn/js/counter.js"></SCRIPT>

                  <SCRIPT =
type=3Dtext/javascript>_gos=3D'c5.gostats.cn';_goa=3D1033021;_got=3D7;_go=
i=3D47;_goz=3D0;_god=3D'hosts';_gol=3D'?GeneNetFinder';_GoStatsRun();</SC=
RIPT>
                  <NOSCRIPT><A title=3D?GeneNetFinder =
href=3D"http://gostats.cn/"=20
                  target=3D_blank><IMG=20
                  style=3D"BORDER-RIGHT-WIDTH: 0px; BORDER-TOP-WIDTH: =
0px; BORDER-BOTTOM-WIDTH: 0px; BORDER-LEFT-WIDTH: 0px"=20
                  alt=3D?GeneNetFinder=20
                  =
src=3D"http://c5.gostats.cn/bin/count/a_1033021/t_7/i_47/z_0/show_hosts/c=
ounter.png"></A>=20
                  </NOSCRIPT><!-- End GoStats JavaScript Based Code =
--></SPAN></TD></TR>
              <TR>
                <TD><SPAN class=3DSTYLE17>Biocomputing Lab, School of =
Computer=20
                  Science and Engineering, Inha University. =
</SPAN></TD></TR>
              <TR>
                <TD><SPAN class=3DSTYLE17>Incheon, 402-751, South Korea. =
Phone:=20
                  +82-32-8607388, Fax: =
+82-32-8634386</SPAN></TD></TR></TBODY></TABLE>
            <P class=3DSTYLE17></P></TD></TR></TBODY></TABLE></TD>
    <TD rowSpan=3D3 colSpan=3D2>&nbsp;</TD></TR>
  <TR>
    <TD>&nbsp;</TD></TR>
  <TR>
    <TD>
      <TABLE border=3D0 cellSpacing=3D0 cellPadding=3D0 width=3D866 =
height=3D53>
        <TBODY>
        <TR>
          <TD>&nbsp;</TD></TR></TBODY></TABLE></TD></TR>
  <TR>
    <TD colSpan=3D5>&nbsp;</TD></TR>
  <TR>
    <TD rowSpan=3D3 colSpan=3D2>&nbsp;</TD><A =
name=3Dvisualization_start></A>
    <TD>&nbsp;</TD>
    <TD rowSpan=3D3 colSpan=3D2>&nbsp;</TD></TR>
  <TR>
    <TD>&nbsp;</TD></TR>
  <TR>
    <TD>&nbsp;</TD></TR>
  <TR>
    <TD colSpan=3D5>&nbsp;</TD></TR>
  <TR>
    <TD colSpan=3D5>&nbsp;</TD></TR>
  <TR>
    <TD><IMG alt=3D""=20
      src=3D"http://wilab.inha.ac.kr/genenetfinder/images/seperator.gif" =
width=3D59=20
      height=3D1></TD>
    <TD><IMG alt=3D""=20
      src=3D"http://wilab.inha.ac.kr/genenetfinder/images/seperator.gif" =
width=3D1=20
      height=3D1></TD>
    <TD><IMG alt=3D""=20
      src=3D"http://wilab.inha.ac.kr/genenetfinder/images/seperator.gif" =
width=3D21=20
      height=3D1></TD>
    <TD><IMG alt=3D""=20
      src=3D"http://wilab.inha.ac.kr/genenetfinder/images/seperator.gif" =
width=3D871=20
      height=3D1></TD>
    <TD><IMG alt=3D""=20
      src=3D"http://wilab.inha.ac.kr/genenetfinder/images/seperator.gif" =
width=3D19=20
      height=3D1></TD>
    <TD><IMG alt=3D""=20
      src=3D"http://wilab.inha.ac.kr/genenetfinder/images/seperator.gif" =
width=3D4=20
      height=3D1></TD>
    <TD><IMG alt=3D""=20
      src=3D"http://wilab.inha.ac.kr/genenetfinder/images/seperator.gif" =
width=3D49=20
      height=3D1></TD></TR></TBODY></TABLE><!-- End ImageReady Slices =
--></DIV></BODY></HTML>

------=_NextPart_000_006E_01CB243B.9F44FCC0
Content-Type: image/jpeg
Content-Transfer-Encoding: base64
Content-Location: http://wilab.inha.ac.kr/genenetfinder/images/mainPage_01.jpg

/9j/4AAQSkZJRgABAgAAZABkAAD/7AARRHVja3kAAQAEAAAAPAAA/+4ADkFkb2JlAGTAAAAAAf/b
AIQABgQEBAUEBgUFBgkGBQYJCwgGBggLDAoKCwoKDBAMDAwMDAwQDA4PEA8ODBMTFBQTExwbGxsc
Hx8fHx8fHx8fHwEHBwcNDA0YEBAYGhURFRofHx8fHx8fHx8fHx8fHx8fHx8fHx8fHx8fHx8fHx8f
Hx8fHx8fHx8fHx8fHx8fHx8f/8AAEQgD/AA7AwERAAIRAQMRAf/EAEsAAQEAAAAAAAAAAAAAAAAA
AAAIAQEAAAAAAAAAAAAAAAAAAAAAEAEAAAAAAAAAAAAAAAAAAAAAEQEAAAAAAAAAAAAAAAAAAAAA
/9oADAMBAAIRAxEAPwCqQAAAAAAAAAAAAAAAAAAAAAAAAAAAAAAAAAAAAAAAAAAAAAAAAAAAAAAA
AAAAAAAAAAAAAAAAAAAAAAAAAAAAAAAAAAAAAAAAAAAAAAAAAAAAAAAAAAAAAAAAAAAAAAAAAAAA
AAAAAAAAAAAAAAAAAAAAAAAAAAAAAAAAAAAAAAAAAAAAAAAAAAAAAAAAAAAAAAAAAAAAAAAAAAAA
AAAAAAAAAAAAAAAAAAAAAAAAAAAAAAAAAAAAAAAAAAAAAAAAAAAAAAAAAAAAAAAAAAAAAAAAAAAA
AAAAAAAAAAAAAAAAAAAAAAAAAAAAAAAAAAAAAAAAAAAAAAAAAAAAAAAAAAAAAAAAAAAAAAAAAAAA
AAAAAAAAAAAAAAAAAAAAAAAAAAAAAAAAAAAAAAAAAAAAAAAAAAAAAAAAAAAAAAAAAAAAAAAAAAAA
AAAAAAAAAAAAAAAAAAAAAAAAAAAAAAAAAAAAAAAAAAAAAAAAAAAAAAAAAAAAAAAAAAAAAAAAAAAA
AAAAAAAAAAAAAAAAAAAAAAAAAAAAAAAAAAAAAAAAAAAAAAAAAAAAAAAAAAAAAAAAAAAAAAAAAAAA
AAAAAAAAAAAAAAAAAAAAAAAAAAAAAAAAAAAAAAAAAAAAAAAAAAAAAAAAAAAAAAAAAAAAAAAAAAAA
AAAAAAAAAAAAAAAAAAAAAAAAAAAAAAAAAAAAAAAAAAAAAAAAAAAAAAAAAAAAAAAAAAAAAAAAAAAA
AAAAAAAAAAAAAAAAAAAAAAAAAAAAAAAAAAAAAAAAAAAAAAAAAAAAAAAAAAAAAAAAAAAAAAAAAAAA
AAAAAAAAAAAAAAAAAAAAAAAAAAAAAAAAAAAAAAAAAAAAAAAAAAAAAAAAAAAAAAAAAAAAAAAAAAAA
AAAAAAAAAAAAAAAAAAAAAAAAAAAAAAAAAAAAAAAAAAAAAAAAAAAAAAAAAAAAAAAAAAAAAAAAAAAA
AAAAAAAAAAAAAAAAAAAAAAAAAAAAAAAAAAAAAAAAAAAAAAAAAAAAAAAAf//Z

------=_NextPart_000_006E_01CB243B.9F44FCC0
Content-Type: image/gif
Content-Transfer-Encoding: base64
Content-Location: http://wilab.inha.ac.kr/genenetfinder/images/mainPage_02.gif

R0lGODlhkANIAPcAAKMkHwpHqzdqkuFTaEOt7Nj9/vrQ6QzMqpisWW7nW43Y05P8+wmolvTqduvK
Ft6TrNLe5+n3+cr9/Cy08deqz7z7iG+OV5WyyOa2Ff7/+geTDqzR7fnyiahRY43zbKr9/Kf4cwgu
lpTP+FTJ9Xzk+tbq+Mrk9/r//9qsFFDzFhCJ3QiSjv/+/rv9/HLe+bCWF1paWvL9/bjnte13jMr8
kjrsFmTM+f7/9A3gt9Dv0bz8nKR0jvLbJ/LKGGzT+Qq7EPbna/XlVBeU5fHTGtv14bP6fPzi8ofP
kg1kxFuGpvXshAvHEpD4irno5yXNsS/M8ynux/v4p6W8zsCZEAu6nv/8/qL5aP7+/CfaGPr9v70q
M8bs7fr1lhLwwWlSXJPgxBbYFgirDvLgLdu9FgmlEQqyEM84SP/5/kzyOlrcov3//h6k7vDXHP3v
+d7GFpr8uPLTPvLaSXBYXsegE87GMwzXFArFDXJvX+b66BfWMxl+1I3VcjPHKa+IqH7e53C0tQpU
uA1fvt7y92XFRiq2mPL/9Pj++vfwfbuMdg191TNcqBN0zMn8q//9+jeYLhHFHv75+TOZl+PMHx6x
4NSiEGxciv718vDsfBfXDQ1rxp7e0vv/+/L4/RGdoweADUdytRWf2E6wQwzPEPz9/6z8hgxyzSVG
mMewFCLkFHlgYfv7+HL1RPz8+3lsnHrP+hK+FSCM2vn7/e/PNSSb5b/e8l1LePz+4SWsJuv3nFA5
Z/DCFtbW1oODg62trcPT3kx6noinvvX19eDg4GRkZG9vb+rq6nl5ecHBwZiYmKKiore3t46OjsvL
yx9ZhfD09+Hp72qRrnmct7TH1wmdDvbeYEq952DF2fO61oejjYpudSfDHDzgO9W2IKHB4jhnt423
a8Gju6TOWkicnFqkp/DdGz+JvO66GDDgtebKEoF2X/PRE/PqYcOCmebwdfn58p+eyiXA6PP0jdXw
8fXvm2XzG43apbP9k2WLw6TBgqLknyDJbM+gFA1uzY8zNxBOff///yH5BAAAAAAALAAAAACQA0gA
AAj/AP8JHEiwoMGDCBMqXMiwocOHECNKnEixosWLGDNq3Mixo8ePIEOKHEmypMmTKFOqXMmypcuX
MGPKnEmzps2bOHPq3Mmzp8+fQIMKHUq0qNGjSJMqXcq0qdOnUKNKnUq1qtWrWLNq3cq1q9evYMOK
HUu2rNmzaNOqXcu2rdu3cOPKnUu3rt27ePPq3cu3r9+/gAMLHky4sOHDiBMrXsy4McoMLP6pudJI
MovLhgSygNzoxI0qLE5kGBWZxZkqhq44Xs26tevXDdWoyZBBMwtDak6wiGXaEKsT/1htKnR502lD
oVmogc28ufPngiufGKUK8pnZLAp8iHH5dmRWjdRU/1nu2ZChRlWgq1/Pvn3a6d03Z9gU48OHBQta
sOBeZdOJRjf8s4khGZwh2nLuJajgggxCdZls/p0QQwsftEAhfgsUoFwVJ/ynRjAyuINaZrU1aOKJ
KKZoE2WsZHDFKBJU2IIEFNp33weFUKYKCzJ4YIUH+UCimmoqFmnkkUh2pNxo2n1A44wx2njfAhIQ
kUMCRRRhxZYJ5BBLkmCGKeaYBtVWAIVQSqBmlPbVuMAbTFQAwpxbguDBHjmQqeeefLqmRiObTfZP
FYBu9s9lGdhy5owWrqmmhVK2wEQRpNhDCp1bbnknHsj9k1lkfYYq6qh5eQbaJpRdsckoszVyhi1R
BP/RDhEFOOpohW0y4UERFVhaxJx0gmDFnEBaMsqqZ5Cq7LLMqkWbbiw00iILmwR3QxbrBNEAEOvg
gket4NaKJpy9lmtPBb8Cq+6cCciQgSrANSvvvPRm1eI/jYy2qhqRZQGEtodsu+06WcQQ7qJx0lCB
DjrY0/C56f6aLgi8JoDHP1/Wq/HGHCfFAiujDKRGarZsq8QhKB8CRAMsrwNEFoUUILOFaKRASsMM
23MuullSTDGvHmyDBRHgdWz00UjrdMUNm1ThzgmqqMLBOigrcTLKl7DcwCWXAHGILQariUYNKayi
AyMOM1LB2lm2vTYaWKAydIBJ12333Sp1WAUk80X/sTIHHBwSuOCHcM0y14Z7u8AINaeQAj1WMMKw
DmyjSwMNCWChudxEkIb356CHrlEG4xkyShxAxDM44IJzoMTWhmsdz79PPNE4PfSUXYTka69NAwjb
gIGJ5sMT4eKoviSvvDMl+QLM88/7Ivr0Ri9JOhw8BAH49twrgbj38cQTRA/o1N64447XsIo9l9NA
yjZLLCHK/MKDQcQZ1VbkjC8XQA+MLxBQjz8GSEDpkQQYBBwgMKjHQKNdAQ7kEIMY1sEFLnBAdYCz
mtXiwYUG9OCDkngCPM5XgxLWABWoWEUFEhC/FrZQFI8gAqgk4gwpCCCBOGwGNAw4FF/gcIACOIgP
/xO4QIxAQHnJY55BEPjDJipQID/koUiYSMAiNvCKzALVciAoQTEE4RBRAFz4CqeEKCgBDg7QBQjh
MYmxmRCFqABDHeZohx/YwQ6vsEML8SjDiUjjhk7EoQCk0UMnSsEgQ6xiRn6BQykOhIqBJCIUG1kS
SPrDilhUUTGSwYtlHCMiwuCFQHpRjIiQUiLF6IUqlVFKkqSSI8FABi+SQZBjqLIXzHBlLxqySV7M
UhgZYcEVaJOBOHSxi9qLAhfioQQLxqEHauyBA3ogCTZuA4WYiOMct7mEH3jzFd4M5w9eIcMZOgQa
kWziLwrZxGYocSCJfCJGGJlARwrEkuksYhQrif9DTGbyRMyAQS92wQxjiPIhu4CBQHgBTBjsIiG9
OOg/GCqRhKoSGcMA5khCyRFfEpQgvuxFMohBDI2ChKMLEcYwkEFQZCg0IxnIlxriwINj8oAc2eNC
FOZBDV2YQxdA1UUaJTEJUOQBDHLcpijqML9HlOGpUI3qD4hwBXMyBJ3p/OE6hRLPfhakq/6kCD0L
eBB8RrKI/nveM/gpyX+miBjKGEgwiPFJhBRjF7sIhkASWhCHDkQYeB1IRB0CWL0WhK8CQcYy5LoL
kwYDr60UCGAj+1iTDmQXkS3IXQlS2YTcNbJ+LQgvdjnKYRgWIY89LWAfethWYvYgdz3tQIhBWsn/
Mtay/0gtQQJLEGEqhwXGFENNecCDIbDhuOvoAQYwYI7mOlcXYyhqHuogvyXc0YV2CIN2t8vdMhjP
qgq5gBOTcIHkSQMYgBzgVoPS1QQ2Y63w9Oo8KbnEHP7ivvjN7yFbYsmwulVBiBWsKAcrEIf2Yhi+
hMEnEetQXsDgwRElBi+MkdGEPlihDjUGLXMLA2YEwxgGHUZdL/vSfxD4GAiW8GNh4MuV5tYYEh5G
XJORYl7otZMSVvA/+JpQZMDYGHpF8YQRXJBg8CLGtHTwg1m70Nr+wxjKCKhhk2GMf8AAGcSgMDCP
PGRg9sKgDj5Ggh/KVyMjWMcklu1AhKxiK2NZ/8v/UOmES9pbFoSMpsQt7nHZMAR1KJe5yzXHcpk7
hlkI4RHWBScevVnHH0xjGmQgA6QjTenvOuQZzfihAOD7VXquFyHKC+BEjuiLdy5kf8njNCIjCQ2C
gHUhpLYnQcY6QFlb8tMeIbWpE/KMVN9TvghBtS9U/V/XEJjEJpaoQyOrjGHs+KV+DW1kl7HYYztU
GcQQCIonGtd/bHu3L51rXHdBDMPCNRiGFQYMhKGMKudWGMwYRimNnORlBDnbPA4tXYMhYoFwsiCc
1GsxhpHL0ILUyf/u9z/oamXSIgMZ/5h2tTP6D4wCU7HPNjGQI55LAR+E3OaOq0ATiwx+axTjA/8h
5gPZoOfj9nkIQ/jzoGduDm6AQgWPaHQZxLnzMjz60ZL+OaQt3ZBoaHrXBREvrgXyjGikl4BJsCcE
8vuLaPzDGcDINNSJ7WpoaJ2AOuR6e+n7j1cbxBkXeDoQ9zuQ+34diPm1+j9uXXSqi/ofU4/71bOe
wCRwfSA2TKAALmD0tn7V6zmEBtejYXeB+ILxSy92Xo69V4Va+6GPVYZLM27lhxr8rhEdsLLzuu5/
LCMZxXAoXhPK5Gf7krYkX70s92rLaw+DyQ9fc7ZHW/mMB3i0x8j2KCUqEIaTvPMG4b3H/51QvYaW
wKD3ZbKHT32+Gt8gBA6l9B8ue1E+nxfHMMb/6pVR4qblRg1wgLnL1eHnPjsABRhAgfznD/9TwEIF
+ujmD8qgXf4/NQwaMA0aEIAEGIC3gAejUBkN8Xb+4E4M8XgGcQEMiEOt5mo49Au+oHYD1Ax3NxDO
UHiBxHaOl0MXGF+GB08aKHjvlFX+sFV0xxC05g881FUYmIIceHYp2ET+9IHpJIL/EIOlRmuS5xft
VhDxNn0FtgsoZgwPp1AM5nmslQwsxkmiNxB+dXrBsG4J5UtcaFmsdwwdtlASxoXJIAwktQy94FBG
BgMrZWS1xVfKl2+cN1GqJFGUh3zUZ3ADoXz+BnHqVgy5h4eDJYWzJH0EdoiixFd6SBBFmFu7/0B+
EzWGvkRL33dgXCh9mhEe/CILMKcOMdcD6jBN0kR/pIgCp6AHpSAEhMAH+8d/lBYGAjiAsjiA0xAK
+fBbDdFe/tUQWJVOFTiC7hVJQUQQzpCDOCSCXRUNDLhfZgd4LCgASsSCLliCMEh2XTWBgldkxvhD
mFSMLCiCMSiBODSEfaFuspUM1TZ6MtZ7T4h86qZRg3V5/8AMdFVlzZcQiNVspTRLBUFtVshaxRB+
irVh86hQceiECLmHquRuSDgQBDcQ/7aIdChXxgdlt5eEw/eO1IeI1YdhHWcQf4hs/NhXrBVRX5YQ
shEtshCKDtCSLukA6KAL8kcJ9HcK8ncKi/+ABOWADfgwCNqwf5IWdJ4wlESpAaFwBDkgImoQMgyB
T3/HEOIleNEADEnwQ4QEjCxYawRRlYL3PGr3XiZYRZYEjWUHbHiXeMCAeAkkd9L4a12ZVtDDdkAY
llkpRSDIgpjElQQkAF6ZQ5wWg01Ejn3BCxAnWRfZiOqWUB0HhpwXbWQGA4Y1e/L4D8OwjpTZbXF2
WCW2DECGbao1kqnXWAIWfIbljwfpeyU2WhoZDMtAfBW3WLkFV3h4cALBmgxJfsIniLxwjxVXhUg4
WHzlj7YFUrCZcZ75V7qpkcM5KBlwAy7CiS2JDtKZRi3pBpSwD3MwB/tACXNwndxZDu+ACOL/+QAI
MAhOBYuPRpRD6QjfgA9E4CmoAl4H0YsbOBHO8HZkKRBSIEh0CXb3pYP9+Yv/QJ/+IHdlKUlqt0DN
+IPudXcQwIDM05cJBA3+s19m5UTrNZdY6V7/yY0D8Qw/1AzRkDxpB2xdJaAEaqCA+UOCyRdmaAwi
ZZkDhwyc5FAj1Qs+lpDIx5m9EH6jNWGipG7JAHGh5VKGFW/I0AvLUGK9V5vEAHFHJlK0FW/JUKO7
0AvEUKUPCWJKKm8TiZpzyHs0dmQGpVnDgIYghpGiNYZXdlpZWFvf92Q/WqYcOX18pVJo6mQRB2ML
KXxReqO6aWLDkAxfJlHTUQWIWg90ME0t/6kL0imdbpCd2omd+1CpL/ANFHAN4okI6dCpocAHrxAG
ZKABROkIjpAOqcAO1xBTZ9AZDRGDn5Z3VIdfBmpJxKZ28HWNF/ChDJih2UiM/Lmhl/QP0uCXzdhV
PniX/iCXZEcQF6pObWeNObSrTNerA6GsYPlIwEZrw+iBwcqgIYpf/tCifcEMafiREdejumVLHoZ5
rJVXuaUMvSAMwSCvwlAMGnWl42ZYwWBZxSCvx5BZjkgQsTWPqvSu6gqv5npK2tYLypBurfRYAyux
ktVKsaWkBlGvPXpZahZnq6dmIblXhoWv8TqvJEuyEadRJEuxGouuBLGwlrWw7zqyGiUMqv/kYQPB
AjdwAldQCFBwDnsgCS0pCW5QtOgwBtk5BVMgqVOAAEfgB65AAeyACKngBXKQCndgAaGgDa9Aqp7g
CBaQCtnADjMwA6zwIoDyqtQorGv7dN16rfRFgwXxgs5AgQahdv1ZRDG4Q8CmrMRWrIanoXOblS0Y
rfXUn7j2gv+gdj7YXwJRtxN6t+MoEHvbgeT6FxOmhHDBDKVUDNfHESiXFKzQHRkABV3QBWkQDjAp
CehQtGOgtLA7BS9wBF/wBQowAiPgCuCQDXJgtVabDVp7C2CbCqn6AAMwADMwKIZwAgiyELBqgYG0
XoIElzFYRHJLEIBLQFtFg3CpdgZkdrr/uK39lFYE6quHW19Zab5kJay4lr3q9bgsOrhtxb1p5b2U
26yX+xex1ElwIYUwAHsekYUuaxSoQiKme7pQkAaL2rpu8LovoLSX+gWaYLt+YAMjYAM2IALgkA5e
YLVyIAfpYAF3IAfs8AAzgLzIix4Z0CkMoZdABL0YyrZZZb1ry75uSbgyKKxWRKAMaEU4/L73e77y
u5dIVMR3J7jXi7jC+rY3LE/PGkgGJLj5O8V/0QibwC+scMCn2wVQoKjqIAlj8AJi/A31ULsKoAB+
UMEYjLuusAHgULUd3ME7YMLHW8fJeyj80hD49E5jp70ynE82DMNA/MRO9L3AhmlnNRA//1y4Qby+
QwzEziutCYRr15vE2tpWhNxEUYy/VNzJeUEth1K6WzzKQFu0L+C0ZozGaewDGNzKFiwC0tAHVTu2
J2wGdXy8d6wcDrGfOHSV6OvHB4rDNDzJX0WNmbxPwSxPTeyhk4TD6quVvwzJCoHENZzMjGzJy4xW
i7zJQuzJ3nwXoKwcUIADXYAD5nzOOJC635DKaewHLvDOrOzKrSwCUkC2A2AG+HzPdpwautwQkEvM
ZUWNEFDNCoHN1xuViuQQC+qNTmRFDAgRUnzJwBzJQmzQ1NhVTDx38oXQylyN3fzNLnFL85oRFCUS
tzRiJ/FKGsEMvoRbF1GvvoQMA1wRqf8k0ig9EgwbETXtsAI7Ef2cxeiMzgeAA06gCZpwxu38zvDc
yvGMway8A1qAz1I91cn7IPJ5EIDpg8ssvTiEdKBWzZX8rQ9olv/AywDayAPkyx7tyM5K0FgtyRMd
yP/wQ7vmuNac0QkR0SDNElcWozc9ERLZZBmBpeCHEAFG0qSFUhiRUMfAuRvxYbzADLtAY61nERZ1
0idR0hFx2UtKkAcR2AXRvOeAA0Nd2gdw2gdABdZgDX5AAmms1PDsA7JtA7LtA65QDULQClId1VEt
1QNwKMpBJGP9Q1qtuC48rMEGDaJm0QD9DwwoawIBAUmQt5J71v/A0YyMEMDArAmk1hL/Lc15Ddfg
ncQJ+sjI7dycPBDSbbhsvdd8zVrftlet11kKEVp4ZVJ86LEd2xD5HWf5yqQ7Vtm7JZq7pVH9LRCf
VWTwWpu8RRB3SLCvBeEILuC9yVmR1eCXlVmFZRCHnVIUzuCWNVl/FeGcReC71dMB5rmk9VgkbnD3
bRCXIRBOgNqpfdpUcNqdYA0TAA82QAIkANsuUNu17QojMAuwkNtakOS8reRaMAC+lccOsaK/oNaK
a9YJTYx8Z8jNLdc87N3/8AxYRd3FbN0gikNJgHSBZ0UxON3RnN3TLN5ubs3rRaD+cAHM8wx8Z3hd
bhBgPkDsDc3u3RL2/VJyBmPAJGQU/5aIqblL0WZQWRYMafhgDJVlvNBvipmlYViQaqZ8XxZiRHph
jYVghj5RQ4phjr5xS0hSkc5iZcZlg1pgb0ZxYDhk4Cbpl94LRoZksA5jvNBuEmYQmV4QhU5nOBZm
LxZiN93h+hhxMpZQnPnopL55bGZjHxZjD8vr6+hXY9pmxY5myDYQR7iFlQ6lF5aGpy5bVfUPVzDj
N04F7v7uVMAA1TAB9P4ELuDj+B7ksk0CNkAAegALR94KTD7wWtABkxHjD8HQTSQA96V2n6aBzZAE
0ENrWh7Xcs6rmkahwOB0CSTmBXHcHa2s6gU9SfB1VoRPfAkM97XValvRYL22fRxIVv+EyIKk8RxP
QH+ew4Eu6KzljyaXWPamcMy36MgXsbKpfBomEPF2VzCwDJi1DIUZiLRpYsTQuTDA9LVJca85USL2
UEb/sAoXV6cZcMxecA4HcQ+5YwVBYM6OWWQ/cAUHcakn96X37UWm9RjXSffGbdrmbOB2iZ/UmhO1
WKwXm2Lf9SBXfMrQiP3K+A1FUF5Kb4O/9+DGWWqYbqUnbU6Kmep+GZDgBPDu7gzw7p0w7/RO7yOA
7ySw767g7/8O8LBQCQTP5B0A3FeQHg8BAdsIreqNjYUs18Bv5Vnl8QRR5map8DPcn8bs1gZBzVt+
8TkPyM5IuDkP3TtfEjDg6CXnbeL/h1fkF3we93uMzlrwhqW7xHupF1l0FWDxhm5pP/WXh1jhN34G
6WTlT1vgP/XWN2K5BxAwdv3714vXv2HIghFkSNAgwV0wGBI7xhAZsn8CCWrMOJBhRIa8RAo7ZmzX
SWUSefWCCKOYwJMRPbaMuavYv2DDeA1bCJJgsmX/VhK8GBMZL2XDZiad2fEiw2PEhLL85/OjxIYc
dx3rpZHjP2HMehGj+m8TCxaGTjhh0Nbt204T5MpdU3cECbwkCCziq8evHliVAAwmXHiAOzWNqpxo
2NgxQWdJ/E2mXNmyvySNIQi43NmfL4K+LP9qLLoy6YbSmnm+zNA0ZWCP/wG7HLth/2TWlm0T/MUa
Ne3Tshv3rgw69OjSyBk6W925meTKuwmqzl2ZIXHKxoVv597d+3fw4cWPJ1/e/Hn06cnDULZrWDKH
OkWKfOjwoNWhAoPtXEl2alWsCFrJKoSOieqxoQo6aKOTsOpFvvn+w4m/sXqpLySqQPrqIY4eOmYY
GIxhprH6rNrwII5SbEoYGBaqSqYH5xNJQplgkJEXYRoikKGUlGmJoYcS5IUYGZPZD4aEgjkyyY4S
BJDGAH9kKBiXhCGGmGW6Gkij/XSqkKErTjghgyoIoYKKt+AiYIK62gRFCCFG2AuJTPjh6049atFi
sD35HKyDEwxhoQpDyPMFO88EiP8GAtmA4Yw1AS5w5rjgGnptMtRug6Y5z36RwjXdZGMuVMekedSz
ZqJ55jZEKwWOsky3a1W7S/2J9Z9ab93ssl+eeXUy6SDbNDdPr7NMO/WSVXZZZpt19llozdOIxRF7
MYbEa+17UkCWBFKGGBeHGopFF/8xphcCgcoSQaouhMnBbBtK8NtwLYyX2x+HGfEnFD26cJdkXGqo
xAD1ZSiZfhlUuKFhKmJIIGsdS7DGch3bkSBjiMnWKqAk5AU+x4opCaN/RDYGI4GWAfkfZlTKMMpt
Cfr2n2WCUlgjevElKEw1yJQiEgbQZGCFFYZeIa41ZpkFTiFUcFoFfpCQeupMqi7/pZbCCuunAwrG
hAQt856RAphfyv4FGmCkmbQ7CICBxuxfopFi1dt8sdtuRuu+25e8H5MGmCTgTnvt5fb2he7HIDAc
cceeuSAauKG5oG/H2g68bLTzfsZwyoVTfG/CneG8MdH37pwgKd6O27jN92a8sb8vL3twzQwnPFrc
c9d9d957R4+jpIRhMUeChIchx2CWOYhcnPyDONtgzpWQGB/BOp5AFgWWuN0FO/JpeIZyTDBinM4F
Hywo/0HG5mCo70hb4t8HckGr1ieofR9VXBhIcB/e5Xz0TUwiw6ge+nQEs4IQoxj+sQpFJJSz4sXP
IBLsV1RcVLP0HZAhzDDYxwjy/5ItDYR80SuLGk5whkbEYAsK+APQ2kI0GBIATipoWiJUkAgcIiEQ
O+QhD5GAtaxt7QHXMMAV0MKCM/hOiUtkYhOd+EQoRlGKU3TiV5ZhjGA8KBnWOkgydKKxBRljJRnr
lk0SYi3/JMVCLdvie2KGse7JaxjEgI+7BjIMlQlDi1yUUDHOSEb1DaMXyBjGP9SILon4MUvGyFaH
UJQlXtxLQVIqGR6t1UiP6K8xy3hPLziZoz2KMX0cRIYnYRaRIskEQA2CZLacNKReJIMsY0mGF8VC
R1u+j5GeHMZNBNgYVA6JGPviYC15oZErWuiP/iGIGoyoihPIowlNUMA4OvFCGP/C4oY4xCE/SvHN
QABCnOMkJxAH049+sIMCBjCAETIQCxZsQg1UpGc97XlPfOZTn/uE4i7KFQybgGWNLiqGPz15P2Uo
oxjCuIk/S9YLhTKUIFwZUTEs5BGANqZhj4lJjhb6kYVYtBcL0WMvmEHSm3wQogtN6S5WOlGTZhQn
yuiFw6pCUI/S1KYM+ShOmhIMnYIUIi5yqGNKuq/iDRQsKZVpMXSa0inV5H/CC58wYGRTiW7wogQR
Sy9S2tWWuogrynBRVmUa1ZPEDyI1BehCgNoLhq40q/+owj8aoQZDCGIL06SmODpBBRgmohSLqFPV
DJsJcQYgsYBQrGJzQZh+7GD/nexspwmrwAoW8FOzm+VsZz37WdBOkRk3WeBOn/Wh0KYWPRdTbUNi
ALYqOEMe8thrEzTxB78OjU5T06HUAoGEAARXuMMFxGP7kYohUtYIRmjDCTbxtcy2VrrTpW51rXtd
3wUMBszEnTFWhl3wsna6LFDDJv6hhhg4QxCCoO1ebxuJOumQnOQMbgiGO9xcdCC57Fwuc79miAyI
CbwDJnCBDXxgBCdYwQsOD16DEQH20naaCvjFb8M538TaNwQb5nAITNGKaxCxncxtAysggVkGp1jF
K2Zxi138YhiXJ1AxiACEJTzNC3xih4wlbod9rAhgQIC/y21DG85QBbDFWMlL/2Zyk538ZCgrMckE
GcUJaGzjLWyBFhsAhjcSO1wfb9gU0dgALYRMZCNXoa5RZnOb3fxmOMfZxUc84nljwYkaz9YEJtjy
PRTB4zB7+B7doEWh0XyGUaxZDYuWc6Md/WhIR1rSUn5MkmMRiysLogR7poUI7sHjAHT4ExcotAlK
UAJnGBmeSWY0Q6Y8aVjHWtazprWk0XIFgmzCEJnWNJ9pkeNQbxjIZd5zCZ4RgWB87bz/qHOtnf1s
aEdb2gyu85qNeN5NjCIWNdb0pk3AZUWY4h7SMLOpj+0MTiC5mcyedrvd/W54x5ue0W1Mkut8Axbc
mRPr9faWu+ELWpi6BIJAd0osGLNsZoON3vJmeMMd/nCIM4sFV7gzt71d7Gc8o+DwZHfEPf5xkIdc
5CMneclNfnKUp1zlK2d5y13+cpjHXOYzp3nNbX5znF83IAA7

------=_NextPart_000_006E_01CB243B.9F44FCC0
Content-Type: image/jpeg
Content-Transfer-Encoding: base64
Content-Location: http://wilab.inha.ac.kr/genenetfinder/images/mainPage_03.jpg

/9j/4AAQSkZJRgABAgAAZABkAAD/7AARRHVja3kAAQAEAAAAPAAA/+4ADkFkb2JlAGTAAAAAAf/b
AIQABgQEBAUEBgUFBgkGBQYJCwgGBggLDAoKCwoKDBAMDAwMDAwQDA4PEA8ODBMTFBQTExwbGxsc
Hx8fHx8fHx8fHwEHBwcNDA0YEBAYGhURFRofHx8fHx8fHx8fHx8fHx8fHx8fHx8fHx8fHx8fHx8f
Hx8fHx8fHx8fHx8fHx8fHx8f/8AAEQgAjgA1AwERAAIRAQMRAf/EAEsAAQEAAAAAAAAAAAAAAAAA
AAAIAQEAAAAAAAAAAAAAAAAAAAAAEAEAAAAAAAAAAAAAAAAAAAAAEQEAAAAAAAAAAAAAAAAAAAAA
/9oADAMBAAIRAxEAPwCqQAAAAAAAAAAAAAAAAAAAAAAAAAAAAAAAAAAAAAAAAAAAAAAAAAAAAAAA
AAAAAAAAAAAAAAAAAAAAAAAAAAAAAAAAAAAAAAAAAAAAAAAAAAAAAAAAAAAAAAAAAAAAAAf/2Q==

------=_NextPart_000_006E_01CB243B.9F44FCC0
Content-Type: image/jpeg
Content-Transfer-Encoding: base64
Content-Location: http://wilab.inha.ac.kr/genenetfinder/images/mainPage_06.jpg

/9j/4AAQSkZJRgABAgAAZABkAAD/7AARRHVja3kAAQAEAAAAPAAA/+4ADkFkb2JlAGTAAAAAAf/b
AIQABgQEBAUEBgUFBgkGBQYJCwgGBggLDAoKCwoKDBAMDAwMDAwQDA4PEA8ODBMTFBQTExwbGxsc
Hx8fHx8fHx8fHwEHBwcNDA0YEBAYGhURFRofHx8fHx8fHx8fHx8fHx8fHx8fHx8fHx8fHx8fHx8f
Hx8fHx8fHx8fHx8fHx8fHx8f/8AAEQgABQOQAwERAAIRAQMRAf/EAF0AAQEBAAAAAAAAAAAAAAAA
AAABCAEBAQAAAAAAAAAAAAAAAAAAAAEQAAAGAgIDAQEBAAAAAAAAAAACUpLSAxIFARGR0QRRQeER
AQEAAAAAAAAAAAAAAAAAAAAh/9oADAMBAAIRAxEAPwDVHOf8548f6AnVn7x459gHVv6Xxz7AOrlF
8c+wE6vUXxz7FQ6vURvPsBOvoURvPsCnX0qI3mQQqdfUojeZBCnX1rraaQQqdfYutppBCmP2rraa
QQqY/cupppBCmP3LqYaQQpj966mGkEKmOwXUw0ghTHYLpYaQQpjsV0sNIIUx2K6WGkEKY7FdLDSC
FMdiulhpBEpjsV0tNIIVMdiulppBCmOxXS00ghTHYrpaaQQpjsV0tNIIUx2K6WmkEKY7FdLTSCFM
diulppBCmOxXS00ghTHYrpaaQQpjsV0tNIIUx2K6WmkEKY7FdLTSCFMdiulppBCmOxXS00ghTHYr
paaQQpjsV0tNIIUx2K6WmkEKY7FdLTSCFMdiulppBCmOxXS00ghTHYrpaaQQpjsV0tNIIUx2K6Wm
kEKY7FdLTSCFMdiulppBCmOxXS00ghTHYrpaaQQpjsV0tNIIUx2K6WmkEKY7FdLTSCFMdiulppBC
mOxXS00ghTHYrpaaQQpjsV0tNIIUx2K6WmkEKY7FdLTSCFMdiulppBCmOxXS00ghTHYrpaaQQpjs
V0tNIIUx2K6WmkEKY7FdLTSCFMdiulppBCmOxXS00ghTHYrpaaQQpjsV0tNIIUx2K6WmkEKY7FdL
TSCFMdiulppBCmOxXS00ghTHYrpaaQQpjsV0tNIIUx2K6WmkEKY7FdLTSCFMdiulppBCmOxXS00g
hTHYrpaaQQpjsV0tNIIUx2K6WmkEKY7FdLTSCFMdiulppBCmOxXS00ghTHYrpaaQQpjsV0tNIIUx
2K6WmkEKY7FdLTSCFMdiulppBCmOxXS00ghTHYrpaaQQpjsV0tNIIVcdiulhpBCmOxXSw0ghTHYr
pYaQRaY7FdLDSCFMdiulhpBCmOwXUw0ghVx+9dTDSCFMfvXUw0ghTH7l1NNIIVcftXW00ghTr7F1
tNIIU6+xdbTSCFXr611t5kEKdfUojeZBCr19KiN59hCnX0KI3n2AvV6i+OfYB1covjn2IL1b+l8c
+wU6s/ePHPsBerP3jx/oBxl/eePAD//Z

------=_NextPart_000_006E_01CB243B.9F44FCC0
Content-Type: image/gif
Content-Transfer-Encoding: base64
Content-Location: http://wilab.inha.ac.kr/genenetfinder/images/mainPage_07.gif

R0lGODlhkAMFAMQAAPz9/v7+//39/v7+/vX4+vr7/Pj6+/f5+/v8/fn7/PT3+vb4+vb5+vr8/ff6
+/n6/P3+/vT3+fz9/f///wAAAAAAAAAAAAAAAAAAAAAAAAAAAAAAAAAAAAAAAAAAAAAAACH5BAAA
AAAALAAAAACQAwUAAAX/4BSMZDCc6AmtbMsKcAzMtGTfuITsfI80wGBhSCwWEsik8sFkGp7QqMFB
rR6u2OyBwe0uvuAFYUwum82KtDodabvf8Lh8Tq/b7/i8fs/v+/+AgYKDhIWGh4iJiouMfmtrZ5GR
YWBdXVqYVVVSnE1MSqAJRqNBQT6nOak0NDExLq8rKSkltBO2t7i5uru4tL6/tLLCwyqwxsfILq3L
zM2rz9DR0KnU1dbX2Nna29zd3t/g4eLj5OXm5+jp6uvs7e7vONLy8wDN9s3J+fotxP0owAB98RpI
sKDBgwgTKlzIsKHDhxAjSpxIsaLFixgzatzIsaPHjyBDihxJsqTJkyhTIapcybKly5cwY8qcSbOm
zZs4c+rcybOnz59AgwodShRiCAA7

------=_NextPart_000_006E_01CB243B.9F44FCC0
Content-Type: image/jpeg
Content-Transfer-Encoding: base64
Content-Location: http://wilab.inha.ac.kr/genenetfinder/images/mainPage_10.jpg

/9j/4AAQSkZJRgABAgAAZABkAAD/7AARRHVja3kAAQAEAAAAPAAA/+4ADkFkb2JlAGTAAAAAAf/b
AIQABgQEBAUEBgUFBgkGBQYJCwgGBggLDAoKCwoKDBAMDAwMDAwQDA4PEA8ODBMTFBQTExwbGxsc
Hx8fHx8fHx8fHwEHBwcNDA0YEBAYGhURFRofHx8fHx8fHx8fHx8fHx8fHx8fHx8fHx8fHx8fHx8f
Hx8fHx8fHx8fHx8fHx8fHx8f/8AAEQgADgABAwERAAIRAQMRAf/EAEsAAQEAAAAAAAAAAAAAAAAA
AAAIAQEAAAAAAAAAAAAAAAAAAAAAEAEAAAAAAAAAAAAAAAAAAAAAEQEAAAAAAAAAAAAAAAAAAAAA
/9oADAMBAAIRAxEAPwCqQAf/2Q==

------=_NextPart_000_006E_01CB243B.9F44FCC0
Content-Type: image/gif
Content-Transfer-Encoding: base64
Content-Location: http://wilab.inha.ac.kr/genenetfinder/images/mainPage_11.gif

R0lGODlhkwMOAOYAAPz8/Pv7+//+//r6+v/9/v3//vv9/Pz+/f78/fn7+vr8+/j6+f/9//78//z8
/vf5+P7///r+//j8/fb49/n9/PH19vz7+f/8//v//vn5+fv7+fr6/Pr6+Pz8+vD08//+/MXT3P39
+/j4+PX5+Pf39/f7/Pj5+/H19Pf7+v7+//D1+Pf4+vv5+uvs7v79+/38+vD09cjW3/b3+fT498TW
2Pr+/ejs7/j8+8jV28TS2/L29ebv9Pr7/czZ4czZ4uPr7cbU3dPc4/H2/O/0+OXq7vD1+dLg6cfV
3vL299fi6PL2+dHf6NXi69Xd4O31+P39/f7+/sLU3v////n6/AAAAAAAAAAAAAAAAAAAAAAAAAAA
AAAAAAAAAAAAAAAAAAAAAAAAAAAAAAAAAAAAAAAAAAAAAAAAAAAAAAAAAAAAAAAAAAAAAAAAAAAA
AAAAAAAAAAAAAAAAAAAAAAAAAAAAAAAAAAAAAAAAAAAAAAAAAAAAAAAAAAAAAAAAAAAAAAAAACH5
BAAAAAAALAAAAACTAw4AAAf/gFKCg4SFhoeIiYqLjI2Oj5CRkpOUlZaXmJmZMBWdFR4ekCQiIhkD
AwEBAKsAqawAT7FPUlBQsbWFtq9PtbW8srK4tK2qvL2+wMnKTwcGCgnQCgbNzwnSB8DH2tvaAJrf
4OHijpyeoKKkpqiqrK6swLS2xrlPu8e/ycJQxLDby/+xqEGzNs1ZtGnZuCk8tupJgQIUZpwYR7Gi
xYsYM2rcyLGjR0glJIiUQIGCJVjGYu1KmBCXr1Yo78lrOG+YK4A4kxUwkODBgwXXDCzwuQChrHap
kipd6uqj06eWQo4sefLWzHcsg/WKV6+YMV9XrQradzOn2Z09fwYd+tOoylVM/+MqRfmQwoiJUPPq
3cu3r9+/gAdFGDwYAwZJuvpBGZsYpVV5j3vVgxn5Ks2U/FSWXcht54IJEx4oOOAZdNECL1OdWs26
NetZgWN7JFz4cKTENV9e/tpSMtyY9yZfTu0181fOvUqHHq38NHHX0FvLqjtCh+zr2LNr3879kIPv
4L8LGA/pgHkD6A1A6jogQ4bIKnsrk0dcLFfhjn/xsxXgVIDjyNXSDFsLJGDATgosANSByMAVQID3
dMddeOGNJ0B556W3XivtvXdcfFohk41VXf2Xm2X56eIKf/4BGOCARBmIoILSoHZVKhBKFksBENSA
wgwSBinkkEQKyYCFSCaJJP8DTDbJZANQRgnlBVRCAsFDWBZwW4PKpKhNVvXxMkiDWPXTlZn9oeIi
cugpUA00D5ln3kMKQbJYkeMcqeSe4znppJRSUnmBlVk+tOVMXfYmYkqYpXLLmCjGpyKaLebYS5tv
JhCnnHRyY+eOEGBwwwh4lmrqqahmRAACrLbKKgGwxirrrATw6aqrH3zgwgsW9GpBCCF00IEGGnDA
gTaD0AorIrsNd8x9LvnWSk2MQWYMAL7x1pCll8pJjQIPQSDulTbeCamlqWqy6q2vKuuurewikOuu
vv4a7LDFHvusIO4ym5+zWyETrW7/CVNtQti+pK1i3E4jpzPg8jhup+ZWyy3/jxhQgEK64ow3RBI9
gBDFyCSXbPLJKKes8sost+zyyzDHLPPMNNds880456zzzjz37PPPQAct9NBEF2300UgnrXTRIOTg
AxMqSHEhISkQEcQOSrAwxdZcd+3112CHLfbYZJdt9tlop6322my37fbbcMct99x012333Xjnrffe
fPft99+ABy643xIgYUMTP6RQiBM4FMGCBgMMLvnklFdu+eWYZ6755px37vnnoIdu+QZcC0FD1IQs
0cIUCUyxQeSixy777LTXbvvtuOeu++68d55AC0YUEoMMrJvweu/IJ6/88sw37/zz0EfPeQIyxFAI
CDwUv0Hr0nfv/ffghy/+Mvjklx936yAUcsQKrLvOvfnwxy///PTXb//9ciewAhCFRIH//wAMoAAH
SMAC1i4KgggEADs=

------=_NextPart_000_006E_01CB243B.9F44FCC0
Content-Type: image/gif
Content-Transfer-Encoding: base64
Content-Location: http://wilab.inha.ac.kr/genenetfinder/images/mainPage_21_1.gif

R0lGODlhZwMOAPcAAPX6//v4//r5/vj6+ff0+/n3/PT//8nLwPP48v7+/PP9//78//T59dDR1fr/
//r6/Pf8//r7//X8/+zp4ur4//36//H48fb7////+/P3+v349Pb37/fz8Pf19vr4/fv6+PL3+/b2
9Pf48vj5+/n5+fv5/P/9+mnL8ebl5fn6/AAAAAAAAAAAAAAAAAAAAAAAAAAAAAAAAAAAAAAAAAAA
AAAAAAAAAAAAAAAAAAAAAAAAAAAAAAAAAAAAAAAAAAAAAAAAAAAAAAAAAAAAAAAAAAAAAAAAAAAA
AAAAAAAAAAAAAAAAAAAAAAAAAAAAAAAAAAAAAAAAAAAAAAAAAAAAAAAAAAAAAAAAAAAAAAAAAAAA
AAAAAAAAAAAAAAAAAAAAAAAAAAAAAAAAAAAAAAAAAAAAAAAAAAAAAAAAAAAAAAAAAAAAAAAAAAAA
AAAAAAAAAAAAAAAAAAAAAAAAAAAAAAAAAAAAAAAAAAAAAAAAAAAAAAAAAAAAAAAAAAAAAAAAAAAA
AAAAAAAAAAAAAAAAAAAAAAAAAAAAAAAAAAAAAAAAAAAAAAAAAAAAAAAAAAAAAAAAAAAAAAAAAAAA
AAAAAAAAAAAAAAAAAAAAAAAAAAAAAAAAAAAAAAAAAAAAAAAAAAAAAAAAAAAAAAAAAAAAAAAAAAAA
AAAAAAAAAAAAAAAAAAAAAAAAAAAAAAAAAAAAAAAAAAAAAAAAAAAAAAAAAAAAAAAAAAAAAAAAAAAA
AAAAAAAAAAAAAAAAAAAAAAAAAAAAAAAAAAAAAAAAAAAAAAAAAAAAAAAAAAAAAAAAAAAAAAAAAAAA
AAAAAAAAAAAAAAAAAAAAAAAAAAAAAAAAAAAAAAAAAAAAAAAAAAAAAAAAAAAAAAAAAAAAAAAAAAAA
AAAAAAAAAAAAAAAAAAAAAAAAAAAAAAAAAAAAAAAAAAAAAAAAAAAAAAAAAAAAAAAAAAAAAAAAAAAA
AAAAAAAAAAAAAAAAAAAAAAAAAAAAAAAAAAAAAAAAAAAAAAAAAAAAACwAAAAAZwMOAAAI/wBTCBxI
sKDBgwgTKlzIsKHDhxAjSpxIsaLFixgzatzIsaPHjyBDihxJsqTJkyhTqlzJsqXLlzBjypxJs6bN
mzhz6tzJs6fPn0CDCh1KtKjRo0iTKl3KtKnTp1CjSp2a4oTVq1izat3KtavXr2DDih1LtqzZs2jT
ql2rlqrbt3DjyrXJtq7du3jz6t3Lt2/YuYADCx5MWKLfw4gTK17MeHHhx5AjS56KorLly5gza97M
ubPnz6BDix5NurTp06hTq17NurXr17Bjy55Nu7bt27hz697NW/Pk38CDCx9OvDjLDSIwhOhQwgMB
AAAuQIBwATqIDCNIfOBgQoNxicydQ1WXTt06du3cvX9XOKHCggEJCKyfn7OAgAgOJCgwQCFAAAEP
DMAAAhY0cEB778VH34IMNujggxBGKOGEFFZo4YUYZqjhhhx26OGHIIYo4ogklmhiTwEBADs=

------=_NextPart_000_006E_01CB243B.9F44FCC0
Content-Type: image/gif
Content-Transfer-Encoding: base64
Content-Location: http://wilab.inha.ac.kr/genenetfinder/images/mainPage_29.gif

R0lGODlhlAMNANUAAPr6/Pn7+vj5+8XT3Pr6+sjW3/b3+evs7v/+//f4+vD1+O/099fi6NXi68rV
29Ld4/H2/Pj8/cvY4ePr7dXd4MTW2O72+cfU3fv7+f7+//7//8bU3cPU3sfV3tLg6fP3+PH2+tHf
6Pn5+cTS2+js7+Xq7uXu8/r7/fv5+s3X4Pj6+fT1+cLU3vn6/P///wAAAAAAAAAAAAAAAAAAAAAA
AAAAAAAAAAAAAAAAAAAAAAAAAAAAAAAAAAAAAAAAAAAAACH5BAAAAAAALAAAAACUAw0AAAb/QJfQ
1Um0Ai0AssVsOp/QqHRKrVqv2Kx2y+16v+CweEwum8/otHrNbrvf8Lh8Hk9shsPB6ShQ0v+AgYKD
hIWGh4iJiouMjY6IA3hCBQZ8AASPmZqbnJ2en6ChoqOkjAYFki4hB0dJmKWwsbKztLW2t7i5iQce
qRYOICIYKrrFxsfIycrLzM1gANAtEBUKqRolDyYrKM7d3t/g4eLj5GICER8kFBMZqQguCwwpFxws
9vf4+fr7/P3+/wADChxIsKDBgwgTKlzIsKHDhxAjSpxIsaLFixgzatzIsePFASMkNKj2LpXJkyhT
qlzJsqXLlzBjypxJs6bNmzhz6tzJs6fPVZ9AgwodSrSo0aNIkypdyrSp06dQo0qdSrWq1atYs2rd
yrWr169gw4odS7as2bNo06pdy7at27dw48qdS7eu3bt48+rdy7ev37+AAwseTLiw4cNTgwAAOw==

------=_NextPart_000_006E_01CB243B.9F44FCC0
Content-Type: image/gif
Content-Transfer-Encoding: base64
Content-Location: http://wilab.inha.ac.kr/genenetfinder/imgs/BCLogo.gif

R0lGODlh3QBCAPcAAP3n1szp5KvK2eLu9dvq8whSl6Ojo4i43Pzctv3kx3p6eiFzEAFns5SUlPmn
RDeHw9Pl8vu5a0pJSVW3ptzu7e719feTHVOYzNrZ2V13WPiUHvD277vh2vb19fm4rZqamja7pc7b
6f3r6O9CIwCojvLy8v707fJoUXOr1faVh8rJySR9pJnTyfH3+r28vMXc7htmZuHh4VXGt0qTyeTk
5KrM5v3WqPinm6fh2fBIK4uLi/f6+7OysvT4/LjCtczMzJzE07vn4pvD4UeRrVWatPWGdIq3gara
0u/v79bV1eT18/749N3d3bq6uunx+AEBAcbFxW6ovrTS6fz8/NTw64+83e30+vj4+C4uLnaNcPR3
Y4SEhP76+f/8+czg8KXJ5Onp6dLR0a+vrziIpvmtUfr8/fyxWUOOxwirkf7y5BNyufzNlmnMvfvG
hmOiufqWIbrW6munvfeWJPr5+UnCria2nvvSy/mdMr/LvPubLdzb22ml08DAwACGcfFUOampqWOi
0P2jPCR8vi2BpOz49n6zxh14p/P7+uzs7KHBmvr4+InXyv3+/vvKwuvq6uXw+Pn7/fTz877Y7Jjc
0v3QmrHl3n2x2HnUwm6o1KCqnTaHrqDG4xSVluPi4v/+/RixmvrGvvzY0/y/eDeOpvFaQcvLy+fm
5jKEo/f8++Df37u6uveZKf/9/f/+/ojMwESwntTm7IytzcTbwNPkz427zHGqwEqAsqfIoP7+/uLt
3xGbhLXSsDGAIjOplWa+r16bUU+SQf7+/0CJMr3P4sTDw3fFuMbd5py51Bhdnpi/kCKijHuucbjV
32ylYfz9/kOPq8jIyO7s7FqLuWqVv97m73uixylppYiHh9nY2M/Pz9/q3K/P55S/3/j6+/7//zZ0
qqyrq5+gn4i0fwhAa+jt57e2tpGRkf///qOroaenpxCtlZeXl9308JCoi5zGvws8ATGwnf7u2jaW
pTuKq1SLSE2UtVCDel6ez9PT0/r7+ISLjwCdhBuPmgCUeyqAoP///yH5BAAAAAAALAAAAADdAEIA
AAj/AP8JHEiwoMGDCBMqXMiwocOHECNKnEixosWLGDNq3Mixo8eBkCBAKMgF1JKPKFOqXMkyoZMq
cAp2SRGqpc2bOHMydLJtR4sZNQxqyeFBp9GjSDsGc8LICrcB/6qgMFhkxIiiSbNq3arQWVRAVghI
+fdiBqOCVUfksMO1rVukzjZ5+UfgzANuNVq0eBCToBarI7RweUu4sModTgABEijlxYUHm1pIekSQ
ywnAI9ga3sz54oALXhg9qPLPyyZIXqAaFOEH843OsGM7DLbD0owX2x7UGCAJUsJGmEekkE28OMEX
Y/9d2POP24FWC1MEH268OuwWAyL/s/JACKRgC02Q/wr+2rr5wgNmHKgi6V8wOAQaegg+AtQ/VufO
698q9t6DC5SBx5BlwZFiQhcIsLLfglpBgMI2D8033T8ARNAFgxgmVYZDIoyHmR8A/NOGAxdmaKJh
abn2Txp5kFHiiTByBAEmUpwVkYSYFeHJP6JY4GKMQGbUQxUHnHHBF/E5BICHgGlhwj82WGCBGQe1
YuWVWEJHUJZBOqTlP1l+uZUXL/xTxiZnjNQQF3/l+KQNckgpikGtHGPLnXjiGQs1WtaJ5zFidkkn
Ba70+cqhrwSa1SNCQOBMMI9s2NANmOVwA3RwamCBBmvQGUsBoIYqagHHTIFLK5+CGksJJUwhaEGt
UP/gSz+vTNHBFKz0o2s/rCByRVtOSPGFFC04BBxgJ9TURRuaSmlBAgSZwAqqo1ZbADVITJFqAbEk
EUYkrw7UyhG66PpKJEkgkeuurLgAxlYQWCGQFT01JMJlat1wUjxmSNlsIE8KZMIaXVAb6jAISyPq
MRggwsrDrEBjjgtIgBlmlRfTyaW4WFp8pUAbexzmlxeP3Ioru75CgyNItAJxxB840nHHsJqsaESM
bDIsBATI21BaJ7DVBSV3ONvsnAO1MafBoLLygQEViCpAE6bYeecxUJTSQSvDTIOnNMdMK240Okhg
ttnriA0yBcUg+oorFRh6aDGsuIIoC61UYPehR0D/1woLiAbAwQSHwu2324cH3soryuyqy6FXLI5o
DNkAfmgAsh7qSwB9Zv7KBBwEcPfNDwXjFQR7PEAZQ6BYVcSTCZDhrwbNagCtQAhoYAOY2xYAsQCh
IlOCOalsG0sMNEwxjbXftApmKVg8If30T2CRLZgs7Kq9LgGYum4/vfSifT+uiK/9EVdMgbKus2rf
CxfdfM+rw9pzIL/2D+Nvyvrkl+s4BVfARQD8t6ti7MoVrHKVRBixA0mgYAaYKBNDlnCZ4XRhDXKo
He02RSLcrSIPaWBEGXpXLWQcQxU6iIHxkoCIalgLVLbowBWQED3qUU8CHZjDEca3vQpE4n485GEv
/yIRCf4F0RX0Y5cL5Ge/IPJKfqzQgxF56ApTzOEVTtSVK7wFLonsgAB7AMoAVLMQSr3GBGbY4Kb8
JaXdLYFZGojAPypBARKOShrDgEI4HGE8PlBjYawIATJCJQBTfIB6YYhiDbGQBEU0jn2sqID5+lEM
U8ivF0don64wOQH8xcCIrgiAJpXxQ/x9gIlh4IAme8EBDkABiioA5REeSSsaVEB7rqgbLvlAMYuU
gQBfaE94SDGceDiAjbXbFBlMYAMHaOoN0JIBFexYLQFgoAPGc8G2bJEEBUDBhaCqhikkMD0dqEIB
qsBGKbgABlUEQHut0AEPdrhJRzARHPILgBhuyf+ubPDvFdhYBz91RQEoNoCJf/hkyrARji1AEQr/
xIYq/skEDuxKGYhQgCkm6QoXNKFiEiEAAbzyjx34poxa+Icx17jGZnHwmGuUIzvUMU1RQawCtgiV
NYiYTePx4BpJ2GYqyCk9VXygAXzQQxgMYA4eWNRc2NgCH56qq/yxSwFQxCr+oME/V/xUEQRsIrsO
Wr+E/hMD5mjCQ7vKg3RQ9RV6eGtUwYBFLXoUpBGxzQXucQ9AkBEhSygCAJZwzA1q6rCzc2kg0vAP
NpBACb1jhT3SUYrIqjBUsdBmqKahAgMgYlvSwAZRn/CHP/AACdF4WAlMQVVlOIJ4VNVFB6B4Dfn/
taK2+IPoriawVCZC8ZRlVai5MGAAJqz1gOVQxVv18E5dyZYHHeDoXSfiBThUdxvccMJCQlGUCBjt
sOBNpgWg+Y8gkEAdhOgdwoYhgEGGihXZyGYIdFqBRuZUVXxQwPQk0IlUcIGoEkgHKwgYAHyUgH8T
yAYUzbHg4zo3AGCg6hNxqctdccCsKdNDEsDgYPKpAhrLvQIBfcEBUE73IlbowULsYILcbcqliH3x
Gt+wOyWAgAQgGOELRWULbEAhmyX4hk5jcd8CIKMCOtDDDa8x2ifooQQGdG4xNNkPDgB3rAbtsLm0
B9AOEDCIF2ZC9pz7imKUoMMd/cFykzDF8XX0/6MWecQBZvDXg3RhCbJjqQXkECc2OksOuzsEHUhA
Ajb8g5qiQkYIwgGNbCZBkNZStCqu0Yl12JB6HwiDKiTpRBYQQwGtwB9ZsZzbNmsvAOFIApX7oYtO
6urC2aDA+JRxBTS7QM0ZBkckqBy+A544IgN4ASbOYAk4FGshCPCzBe5ACZh+9w4IKKkMCE2CIDBt
VMiwRTWo4QIF4CObTehABabhXlBJIwTdDgcG5gCOGk4PC6qAggLCAYY5uIKW4DvCp0ddVX7zyt+s
0K2upnxRV6KzAnXthzICwL8LQ8Pe47NqVQVOvlsvlxhXuEKJXcECGiT8zXiFCASkgIlGpYYh3v9l
KRnSkABnGS0Q0CLEoAkNAlSA6WUvKwE2XKCDLYQDH3OAGDF08NEr+Gq9rAjDOhTwgR+UABeRKEE0
VEH1aNAAHApoADF8hYhICI4DFbi6AiY2W6E3QF1mR/vDiEFxV0ChAqFzBA8UsI5sXEERFIg7D6Ah
dB1A41ZwD13EsPEyYnxA7UNvQq0fhg0DmKLMHA9DOZjw8V9PpAXAVFNCTFBYKUXgJClvqQMYG4Ab
U3sSAlECPPoAAxiYQx/jGAcMGvCBdDQhCU+PRCkM0AADlCISuNA5NMoBDh3oYB1iCAMScPGPKYBB
BXwQAzjMoYMGpAMajjDVFVKhgiaIoQHVTwf/FMDgKhp8vwFioME/zN8A9Kuf/Q3AR1dVEQ4XFN8c
BlDB8q8QAyj8QQfmkA68FA7WlwQBhAjtkAUGAIBiYArsZw4ZQA+6x3u+FwlXkATpQHtzQEDFUGLa
QwENAGcX8UULAQBv8GIW8g+E5WeL9Q84oA7URgJ1QAhmMm370A/uoAfLUwDfoAepQANIEEDNhwSp
4IPXgwtGpwfZAA0/gAFg0AHMJxBTUAKdkAQ/wIRJQAORQFJDmAphoAI/kASd4Dz/0AE0oAd6QAMd
UIZnmIZraIZoiARd5QI8gAHY8ANhEANb+A9IaAr4gIcxgASIUIRj6BXasAB4oAIqkA0x0AFw/+gD
C5ALUxANMWCEU+AMVKgHTFBEWVQMxHANfFACEwEJVuAEXsANFzAVCpFsUrJMAhEPq4BYeQAtkxCD
hIZ6/3AJ1HYJpaEGDMAAgiARznAFMsSFBYELU0CM6ROFxzgHMmQqFnEyvvZRyTgHzCgQuDAHV2CN
CPEL4pCMOXSNwnALXuIKX8ZqbrcFDRAGvzIRTnABMwAUUrA6COFiq3A7/9ByRkMJc4QGtkgHuMAI
i0BtdOAMznAGv8gAaoAhLrN2RBdyESELvJAQyQAMEJFDXxc6JZAJCmBOjnCNELEDNWAFVSAF3NAX
9SgnBMGKUkIlVPAJtlgHAVAJpodjNGgJCf+pkBkygb33exXBC7IwELOQC0P5DxsAlLlAELKwAQMR
lP8wC1KIBz6ADgYQDlnwDhmwDi7QCUvZlAIBlQ2BXT1TA9qVELkjByEyECxJXtNmiyBQkzimBP+w
CTkJjBkyBURoiRRhBL/wlcuQC8kQif/wC8AwC0bAlLJwmE4pC8swC82wDE+5DNpgBAvQBCqwAFmA
D6mwC+KwAYvZmI/5D8KQDP8ADKR5EARQBatzcggBABrwI2r5YlRSCbZYm3H5D9vgizn5AOECEbnA
C0l5C8LAlLxgBP8gkUnZDLJwC83wD7tAjku5AMlAmsJJnOIwB4nACxnHnM4JnRsgnaRZkf//IJwM
YQUH8ABfsHl50AYFkQBxogHRNnOEhgZssAjTxgn8IA9xEAVEsAKG8J8AqglRMKAEWqAGeqAImqAK
uqAMeqBxUAh1VhG/YJy3sABMaQQT+Q+8sAtPuQC3wAtMuQCyMAsbgKEcugsW+g8YapQiOp4g+g8i
SqIm6pwLoA3fGZRgaRAEYAlncAYvYAn0WBCsQAa7QxBpUDSBsAPmRW1ogHoBUAckwA+j8AxDMA8r
cKVYeqVjMARc2qVe+qVgGqZiOqZkWqZhSgRJchES+Q+5MI4dSo7L0JcbMI6/wKGlKQu5cIizcAuy
4Kaz4KH/0Ax92aZ2Cgx4qqd8CgziMJjN/+mUB+EEe0AAQnAGmHBSB9EG0VYQZKABc9KWJPAJlTBH
MFgHROAPpnqqqJqqqrqqrNqqrvqqsMqqYwALGWEEt7ABs/ALuLoLE5mYuTCn5NiX48mUpbmoAqGr
s8CrxwkMv5qrAnGrAqGoAzGRvJoLXZkQzlAFMxAfVnBsBpEAaUkQa/AGCEAIMIlj7PAPA1loShAF
pxCr8Bqv8jqvrvoMaWoRewqVycqhfLoB1moESfmUsrALxJqrxPqUu8CvSykLIyqwBPuVujoQfLoM
yskQPYAC8eEF97AJZVkQnvAiAxEPd2ACOEBobIAKhzBtIBAEZlIPqloLQFALqwoEQBCrMP8rs0MA
BLQwszVLr6d6s/4wBoXwqvYKI7IgmAwRDJDyAlWwBy/ADQ/hCQgQDDKABjhQXnVQBzjgDf8gCWdg
CKoKBP/Qs6g6BgIxBmNQtmE7tv5QC/8AC2rrD7AAt/Satv5AC7Cwsy1At61atBkyC7JgmhAhBDXg
BTPAM1ZgqQxBCDIQAIRwCXSAA2fhGL8ItqkqtkDgBrAgAMbQArRgtv/ADP8gAHdLq3mLqpjbtm8r
t8wguqQ7t7VwuswAt0AwAC3ADGOAtwIwAESAt2/bu3krAP/QAgKAtzK7uajqtwvimZ4pDMD2BVWA
CQKBCaThEIdACFQwCUHgDT3wBQiZkCv/MAiXO7ZuS7xvC7oCUCxDwAzGUAtQMQSnmrpuCwvoWyxE
cLZ7e7/MQAtjy7/MILYtAARmawy0AASFgLn8OwC04Aah67Y7e6rKqx9EGa05+hBOAAcqViQQMAAq
1hCMQAhWAAd7IAhqoAYk/IuaIL6oS77ne7ZnS6u1gLe2+w8ya6ry28L/MKs0fLbCK7aa+7amm7r+
ILzDW8Bja7Z027nCW6oQfK/mgasCsQx2OhFWwKNWYAUoIAQR6hKSAAeSwDPYsQ2YoMIrHLM4DLo6
PL9pfKr8G8C0KgBoDMNne78tYAxD/A+F0Lswy7a5SwuFsLeYi8RucLfDa8fJ68TW4ZS7/1DBEpEb
UJFigHABmlcRcfCuZazGLpzDMEyre0vDqErE/2AMaPvCO5zD/mAM/7CzY4DK/8C7QszKnpu6pmuq
UPHApzoEW1wdDIsRzjBSAuG9M+IFBGAjE+Guqmq3yJy2aGuqyMzMx7zMzNzM0By0ZWu31Hyq02zN
aesGf9wCqmqvkLAD4jzO5FzO5nzO6JzO6rzO5twN3UDOxDwRzvACD+AF2PECZyBSxvgQTOyz/vzP
8Oq2Cqyqp+AGcXDQCJ3QCr3QDN3QDv3QEL3QBXrQbiAAXEsRPXABBzAQEHAB2OWtDuEEKGC5AF3S
Jn3MJ53SKv2q8xAFYksRYcHRDyBMD4vhFILAACS90jq90zzd0/LKwBhRBvew0Q/hBZZw05U7D0TQ
oEzd1E791FAd1VI91VQdBW7w0hdBAPcwFwvRAi9QJDlJbJPcm2Q9ETvQwQLRAwNAANUlBLaB1Grw
APfADRCguGV91xcBAW59AXbxAGcwAyiwCRAgKXhd2IZ92Iid2Iq92Izd2I4dEQEBADs=

------=_NextPart_000_006E_01CB243B.9F44FCC0
Content-Type: image/png
Content-Transfer-Encoding: base64
Content-Location: http://c5.gostats.cn/bin/count/a_1033021/t_7/i_47/z_0/show_hosts/counter.png

iVBORw0KGgoAAAANSUhEUgAAABIAAAANAgMAAADZINaKAAAACVBMVEX///8wOps0U5JXDtnBAAAA
AXRSTlMAQObYZgAAACRJREFUCB1jYIACplVABiMHQwM2kgEiy8DgAJTFIBkYQ6GGAADQOwTXKwgI
1AAAAABJRU5ErkJggg==

------=_NextPart_000_006E_01CB243B.9F44FCC0
Content-Type: image/gif
Content-Transfer-Encoding: base64
Content-Location: http://wilab.inha.ac.kr/genenetfinder/images/seperator.gif

R0lGODlhAQABAIAAAAAAAAAAACH5BAEAAAAALAAAAAABAAEAAAICRAEAOw==

------=_NextPart_000_006E_01CB243B.9F44FCC0
Content-Type: image/gif
Content-Transfer-Encoding: base64
Content-Location: http://wilab.inha.ac.kr/genenetfinder/images/mainPage_04.gif

R0lGODlhkAMkAPcAAGqw44DE9Xu/8HzA8Xq+73S363i87X3B8nW47G+y5l+l2Xe67nK16X7C83/D
9KnX+O7z91yUxY+73oHD9Y683l6Txez096vY+YjH9pjO9v///3Cy5IfH9WCm2YrI9I683YLE9JLM
9miq3ny864TE8oLC73a46IXF9X3A74PD8XS254nE72qt4Gyw4YzG8GGk2HS044/I8YC96obG9IbB
7ZrQ95XN9Wap3YHA7Wyv43686YfG8nO26mWo2Wms3YO/63y97nm763Gx4Y3K9ojH83i35YHD85HL
8nS46W2z5rvf+n+/74XE8Gmv4rTc+Wer3Ha15Xm56YnF8n+/7bDZ+JDL9n/B8Xa662+z5Hy65/b6
/Y7K93u+63O36He77HK05IzJ9XW56nG15nK25W6x5Xm97m6v34DC8u3z93Cz567a92On2Guu4HC0
5YTD78zc6YzI82Sn22Kl2Y/K9IDA8K7Z+eHq84HF9IbE84DE85fP+Hi452OayGSq3m2w5Gms4IrI
93q55d/q8H/E9WGo3Hi775bM84TG9oTB8JXO+YfF9Giu4bne+X6+7mqey3a46mas4HK254DC9G+1
6JTL9F6l2aHT9nq87mWo3I+933i67P7+/oLC8vj4+ou94na57YbG9n7E+IDD83ep0Xq66HCl0Ii2
2oDE9pPK8oHE9IHB8WGp24DD94vK9l2k1mux5Ozy+KrW+G+hzn+w1/n5/Xq87IOz2dTj716k2Hut
1bHN5GKm14DC9qXW+W6051+m2nq98X3A8vv7/map3n3D9uvz9ny+8IbI9oC754vJ847J9Wmr212j
2n7F84DD8Hm/8F6m2Iu53d7n8FuVw1uVxWuw4sbd8JbA4YHE9mCj2F+l24+922Cn3WKl14TF93O5
7Iu73KfK5Xi66q/W94G/8GCm11uk2Waq3oTH9GKl26nV+IDB9l6q3F6n3IHE+Gqu4nG06Gyy5Wuu
4mSq3Was32et4GKo24LE9mGn2mOp3F2k2F+l2Pj5++Dr8c3d6oHF9iH5BAAAAAAALAAAAACQAyQA
AAj/ADVo2HQr3DZP2zJRWMiQ4YeGECNmUhix4YeLCy9elCBBo8eHFUNyHEmypEmSIk+mPMmypcuX
MGPKnEmzps2bOEPqrEhzZUmfOXdCZCl0qEqeR4suJIrUpFKhTCNGVYqz6kygVmM2/bkVZdeXWDmG
lfB0adKKH0FSJanwIUaIHi2m/eApo0eKUDs6bJjpokJPdUW6DXdrk0BrnqTUUPegsePHkCNLnky5
suXLmDNr3sy5s+fPoEOLHh36gunTqFNfIC1ZtenRrmOvbi1bNevIsSfnvs27tm3et3cDH07cs3DI
vlNnVl2neR010KOroUK9DnUqThgxUsKdOyMn4J1c/3fe/HWsWJNjqQnPvj147dq7y5/fnRF069fz
U4k+zlIMT9YIdI0UlmwBAggTgPDPggwuOMEE90Qo4YMRMhjAhRhiOOGEEE544YISStjgiCT+8+CJ
J4ao4or3lPgPiy2WCCOMKKI444045qjjjjz26OOPQOro4pAy8ugijEcGKSKRIyLJZINOkhjlky+y
mOSKVDI5ZYM1npgliEqGmeOVYu5YYipdToBNkViyqWKaaroZIplzfrklgwceeMieh4DCwZ8YBAqI
Bx600ooHQ9hQQw0ZZMBoCFsMAQYYh3oQKAYczHDCHf9k+GGnE6SC6BZzzFFFFSGkqmoINtjQ6KuN
Lv8Ka6yLVnEpBpbeeikRgibSCyrXCARODXME8M8gdwxCY4f35MnsghfmKS0IedyRR7WcBpDihnB2
662NPMK5bJfjfmvuueimq+667K7LorhlvptmvPKSK6a69IbZbo1l7mtuuf/mmyO8Av+Ib73+pgvw
tz0SrCOcIBghsRF5nmCxxTNkDOiuHgACCK5bJMLoojUkUsUQkhLa8a2aIiihEQ+CcM+DJ8wwRKRb
nKrzqq7qMSusstKaiAdEHLOrrrcewwGvGVgCjkDR9HIHCazMTIKnxnbaYNafvrhtixh6TeHMTR7I
oIpfpq322my37fbbcMct99x012333XjnrffefPf/7fffgAdO5YcRetNsnn2C4ufGuGJABBxV2OCz
oxlAivKkKus6gacvBkDxHQGkMkMrW5RehekhoJpqIpP/3Kgek8t6hNEfI410rhh8HEs0ApliiYJY
By/88MQXb7ynp4QSwD15BJC8tROE0swgEzR/fACDNGMEK8orO0gop6QCAisTdDrIKfcEkIcRoih/
/fvwxy///PTXb//9+Oev//789+///wAMoAAHSMACGjB+0LrDHRC3J3TM4E9/AsTSttAq1ukhEVsA
Q8oI5TFeBcobwrtWANxxClHYrBUoSyHKchaCRCQCVrBr3etoFQIiHAKCOMwh4wLFgUD1whS9s4QR
/wLggCIa8YhITKISl8jEJjqxiJI4Qx4cQAxRpGAQg1iHKJoRAF4QgxhPPKIkRHEGUXCCiKngBCdO
wQpJ8MKIrHBAF/MwiDeG8Y54zKMe98jHPvrxj4AMpCAHSchCGvKQiEykIhfJyEY68pFGvNAEJCGx
aWFMYxxQBBGGoCpXhQAMKgslDzMFAklgSIkBsMIZZuCBZEzqlStUXatm6SrXOaoGNvBAzTygw15C
EFNLw4AifhjEBhjzmMhMpjKXycxmOvOZ0IymNKdJzWpa85rYzKY2t8nNbnrzm+AMpzjHSc5ymvOc
6EynOtfJzCRKIooTq+TUSECCE4CiZjsAg+pSNf8HF4SSUB7EgKaMcAYnNuAMJPgnoeCgjDmsilW0
jGgta2AIOCgCD4rgACgyxlGO7mAHmCTCDnjFgR0oggSWAKIGbFEDFBzgpTCNqUxnStOa2vSmOM2p
TnfK05769KdADapQh0rUohr1qEhNqlKXytSmOvWpUI2qVKdKVZ0GIxhWyKoqz8DVEqQgBUb46g48
MIeGVmEOcCCCFD46UpHi4QSKUAQIXHqABtzUCiTYgRSkQDS1esCsRziCqihBWMKmihKGSGyjwCAF
ep6gnpq6mGTfKtkTvFURj02BFWpgC4HYIgMDCK1oR0va0pr2tKhNrWpXy9rWuva1sI2tbGdL29r/
2va2uM2tbnfL29769rfADa5wh0vc4hr3tXXVqiqt4AyucqIEJHgcHJKRDDhIgQlMwMNHmbAD7NLT
CFZAAWoPIFoUGAEPe12rXuEAh1IF9r3wFaxgQ4AKQ2TgCCuYQAq4SwIQkIAJ9AywgOs54O9aYQAC
yEBnNTALQwggGAKIsIQnTOEKW/jCGM6whjfM4Q57+MMgDrGIR0ziEpv4xChOsYpXzOIWu/jFMI6x
jGdM4xrbuMOhRYGOd9wAHeMAER91AXs9gF3vYtcNSP5qeBH8jA2rIq/Z1S4RhByDKlv5yvGtrw3m
IIWvuuGrKUAyE8BM5jKbWRUoEECTMzALgTSY/wDAIICc50znOtv5znjOs573zOc++/nPgA60oAdN
6EIb+tCITrSiF83oRjv60ZCOtKQnTelKW/rSf5awMYyxYxQsAQfcRe9eEVECNyACETgogapVfQYU
yDnCrxbAnYGAghQgAsluQK8HXMBrF1z511Y+AiVQ4QJEZHXVyE52sp2RbE6E1xhyBoYADNFmDeQC
FQa4RBkMwO1ue/vb4A63uMdN7nKb+9zoTre6183udrv73fCOt7znTe962/ve+M63vvfN7377+98A
D7i4y0Dwghf8EpcAgsIJsARVuwG7qMaBKsgh8YrjgA5LAIIBCsHxQhAc3IXgNgHogINUPxwPK/9Y
wQ5W0OuWu9zKxf50yXeMgyngYMd0yLnOc65jm18cCJfYOMKBUQhU5EIguYiBARawAC8UwgtMj7rU
p071qlv96ljPuta3zvWue/3rYA+72MdO9rKb/exoT7va1872trv97XCPu9znTve6Z90L3S7DJYJQ
CyA0QuYlQPUUBk/4wf894wbwguK7rXioL0ATjg9CGQZfcjek/PIp3yvmU+5yF3CCDo04/BJGT/rS
G34KnR78ElAAhDI0PuRM90IMjq6BUbjgCghAQBg+EYbc+/73wA++8IdP/OIb//jIT77yl8/85jv/
+dCPvvSnT/3qW//62M++9rfP/e57//vgD7//+I0fhjBc4fxX0ATfQ68DGeBABiMYgcKBEP/6B0ET
V/iE7stf/tx/4v++dwVeAATtl2o0cIAIeIApRwObx3krQAMywAUSOIEUWIFcEH/zl4FAUAvicAX9
t3u4hwBX4AKjIBCjsAIFkIJIUAArmIIu+IIwGIMyOIM0WIM2eIM4mIM6uIM82IM++INAGIRCOIRE
WIRGeIRImIRKuIRM2IRO+IRQGIVSWIO6hwTll35BUH8j0AgjEARe+IVgeAWP0IIpiAArmHsuiADf
8A1IoAm1IANT8AM48AN0SIcJeIcKuIDwl4Va2Id+6IV/qAljSIYrSIYrUIK1RwM8sIhdwAOR/8AA
kBiJkjiJlFiJlniJmJiJmriJnNiJnviJoBiKojiKpFiKpniKqJiKqriKrNiKrviKsBiLsjiLtFiL
mMiIXYAESPAIVxAFURB/pGACvHh+JlCMYogEj8gAiwiJjbiIzriMXfAIQdB+MlCN1liNdViHNGCH
B/gDMkAKUWACmiAOxViOxeiL6IiO5+iLwWgCXdAFkOiMDNCIzcgDNICIpfADkwAP/NiP/viPABmQ
AjmQBFmQBnmQCJmQCrmQDNmQDvmQEBmREjmRFFmRFnmRGJmRGrmRHNmRHvmRIBmSDCkGkdAFKqAC
JuCLJ4kEKoAE76iLLhkJASkGYjAJNvmPX/+gAtOoAzzZkz15jdaYjd4YBWP4CCawB+ZoAieZlOa4
B06plC4pBv14kwE5CT9QCgJRCjKQBAmQBF7JlQkQlmI5lmRZlmZ5lmiZlmq5lmzZlm75lnAZl3I5
l3RZl3Z5l3iZl3q5l3zZl375l4AZmII5mIRZmIaJlr7glWlAkzl5kiqQkyRJk5EwmfCQBmGZBpiZ
AJiZBm3wlb4Qlm0gBilJCqQQCFlwmqh5mj7pk9WIDFEABSfZBWNwklBQm7ZZm46Zm7opBm2QBlyZ
Bon5m8D5lb4pA1ipAaWADPFABvHQnM75nNAZndI5ndRZndZ5ndiZndq5ndzZnd75neAZnuL/OZ7k
WZ7meZ7omZ7quZ7s2Z7u+Z7wGZ/yyZ1kgAX2mZMb0Ab6yZu82QZh6ZxJ0JwB+pzM2Zz12QZdUARF
4JQK6pSB8KCmiZqkoJo6kAVFAAVfkKEamqFj0KFi0KFj8KEgOqKP6Z9kUKAGeqIA6pzMiQzHKQtZ
AAA5AAA0WqM2eqM4mqM6uqM82qM++qNAGqRCOqREWqRGeqRImqRKuqRM2qRO+qRQGqVSOqVUWqVW
eqVYmqVEWg0tgAVtUJ8n6gd+gAVd2gJ+UA02+go4+go5MKOvkAD5CQUwYJsXCgULugcKmqeBsAcQ
WgQwsAGAGqiCOqiEOqhk4AczSqNtqqht/+qmaqqoAJAFsiAQjlAETSAP8nCpmLqpnNqpnvqpoBqq
ojqqpFqqpnqqqJqqqrqqrNqqrvqqsBqrsjqrtFqrtnqruJqrurqrvNqrvvqrpAoAnOoHZNCoxtqm
TZCsypqsmLqszJoDLRCoMAADXzCt1mqtdJqnRRAIRfAFgmqf4AquhUqoZJoDqqqpTVAEjkCpMLAI
9fCu8Bqv8jqv9Fqv9nqv+Jqv+rqv/Nqv/vqvABuwAjuwBFuwBnuwCJuwCruwDNuwDvuwEBuxEjux
FNuvi0AP9GCuf+Cvi+Cu8voO8sAGZlqoQlCy13qyMCAEZtACLNuyLvuyLcAGIvuybMACBv8LA+uq
AY4AA/QACRjrsxgbtEI7tERbtEZ7tEibtEq7tEzbtE77tFAbtVI7tVRbtVZ7tVibtVq7tVzbtV77
tWAbtmI7tmRbtkkLtPXQBIvQB1T7rovAAiwgs2bqB3O7ASV7t0JgtyabsvIAt3DbtzXrt4KLqYMr
Dx1bDz8LCUDbtEDrszgrEHwgBPMwDDcwD5U7D5ibuZq7uZzbuZ77uaAbuqI7uqRbuqZ7uqibuqq7
uqzbuq77urAbu7I7u7Rbu7Z7u7ibu7q7u7zbu6DbB/NwDiIgAvMAvKh7A8M7vH8gAn/gA4EbtzIr
s2YwvdOLtyrrA8q7vMyrvcnbvX/wvd3/KwJ9ML7ka7ylW7k3MAzzIAR8ALlmkA+YkA/wK7/0W7/2
e7/4m7/6u7/827/++78AHMACPMAEXMAGfMAInMAKvMAM3MAO/MAQHMESPMEUXMEWfMEYfME3sMEi
wMEi4AMgHMKC67fUO70s4AMbjLzD68Hhm7wp/MLxe7/zIMAxPAz5YAbtqwF84AOrYA8+/MNAHMRC
PMREXMRGfMQ/TAiEYA+EkA89QAj4gA9rwA6rQAhxsAY9jMRavMRM3ANMjA9ebA/4AMVaXMZmfMZo
nMZqvMZs3MZu/MZwHMdyPMd0XMd2fMd4nMd6vMd83MdDjA9BXMVnnL8b/ASGfMhPEMKK/wzCy/AE
XpwP89AD9DvD/pvHq+ADOcwHyxDFnNzJnvzJoBzKojzKpAzKHSDF+PAL+BAHq1zKrszJa7AGp9zJ
3NDJa8ANYvzKurzLvNzLvvzLwBzMwjzMxFzMxnzMyJzMyrzMzNzMzvzM0BzNvzzLwPzDUezD8IsJ
mNADPYDI3gzChuzFgGzNnWzE0bwMOVwBN6AAHdAB+6AA8BzP8jzP9FzP9nzP+JzPHcDO+5AOv7AL
LyAH7bAPcgDP7ZzPCK0A2vAC3fAC2rAP+/ACL1AJlaAAE90N+5zQGr3RHN3RHv3RIB3SIj3SJF3S
Jn3SKJ3SKr3SLN3SLv3SMB3TMo3PGf+tABB90zh90+3cznIgBzu903IQB0I91HHAzUZt1HEgB/tw
yh0Q1D/N0z791O2M0zv9zlVt1R4N0ft8AxUgELLQA5XwAtnwC64ADTl91mid1mq91mzd1m791nAd
13I913Rd13Z913id13q913zd137914Ad2II92IRd2IZ92Iid2Dgt0Yzd03KwC5Ady7HcA5PNzWuA
D+XA2Jq92Zqd2NDgCgqACy/gCj0wqRqgC3zADLigD65QCcygD7Ad27I927Rd27Z927id27q927zd
277928Ad3MI93MRd3MZ93Mid3Mq93Mzd3M793NAd3dI93dRd3dZN0fO805w81dYN3Kr/7Qq4kA3m
wAe6IBCboAuOEAHUMA0VUAER8N7wHd/yPd/0Xd/2fd/23d76rd/1vd/73d/+3d74PeD5HeAGfuAI
nuAKvuAM3uAO/uABTuD3feASXuHwTeEVjuHzreEW3uHxzeEeHuL0DeIiXuImfuIonuIDTuLvzeIR
4OIqHuMyPuM0XuM2vuIVsN4R4Ai6YBgDIQzScAtv4A9D7g9GfuRInuRKvuRM3uRO/uRQHuVSPuVU
XuVWfuVYnuVavuVc3uVe/uVgHuZiPuZkXuZmfuZonuZqvuZmXuRJ/gZwHudwzuZdPuRvcAvSIAw+
Lgx20A/9IAh2IAiC4OeEXuiGfuiI/57oir7ojN7ojv7okB7pkj7plF7pln7pmJ7pmr7pnN7pnv7p
oB7qoj7qpF7qpn7qqJ7qhG4HrN7qrC7ogq7qlB7rg94PdkALAqEFxYAGEIAGsAALEBDswj7sxF7s
w24ByJ7syr7sFmDsEMDsyO7szg7tzW7s1C7t1g7t2L7t3N7t3v7t4B7u4j7u3k7tvF7s5v7t167u
2k7u477u7h7v797u8p7tzF7v007vxA7v+N7vvc7v444GAN/v6e7v887s577v0J7wx07t+s7t5s7w
wS7wyv7vDn/v7I7x3+7rwF4MxaAFud4JWqAFncAPIs8PKJ/yKr/yLN/yLv/yMB/zMkM/8zRf8zZ/
8zif8zq/8zzf8z7/80Af9EI/9ERf9EZ/9Eif9Eq/9Ezf9E6P8iMf9VHfCSVPC7Tw9DivBSgv8lev
BQEBADs=

------=_NextPart_000_006E_01CB243B.9F44FCC0
Content-Type: image/jpeg
Content-Transfer-Encoding: base64
Content-Location: http://wilab.inha.ac.kr/genenetfinder/images/header_Tab.jpg

/9j/4AAQSkZJRgABAgEASABIAAD/4QPnRXhpZgAATU0AKgAAAAgABwESAAMAAAABAAEAAAEaAAUA
AAABAAAAYgEbAAUAAAABAAAAagEoAAMAAAABAAIAAAExAAIAAAAcAAAAcgEyAAIAAAAUAAAAjodp
AAQAAAABAAAApAAAANAACvyAAAAnEAAK/IAAACcQQWRvYmUgUGhvdG9zaG9wIENTMiBXaW5kb3dz
ADIwMTA6MDU6MDkgMjE6MjA6MTUAAAAAA6ABAAMAAAABAAEAAKACAAQAAAABAAAAUqADAAQAAAAB
AAAAHwAAAAAAAAAGAQMAAwAAAAEABgAAARoABQAAAAEAAAEeARsABQAAAAEAAAEmASgAAwAAAAEA
AgAAAgEABAAAAAEAAAEuAgIABAAAAAEAAAKxAAAAAAAAAEgAAAABAAAASAAAAAH/2P/gABBKRklG
AAECAABIAEgAAP/tAAxBZG9iZV9DTQAB/+4ADkFkb2JlAGSAAAAAAf/bAIQADAgICAkIDAkJDBEL
CgsRFQ8MDA8VGBMTFRMTGBEMDAwMDAwRDAwMDAwMDAwMDAwMDAwMDAwMDAwMDAwMDAwMDAENCwsN
Dg0QDg4QFA4ODhQUDg4ODhQRDAwMDAwREQwMDAwMDBEMDAwMDAwMDAwMDAwMDAwMDAwMDAwMDAwM
DAwM/8AAEQgAHwBSAwEiAAIRAQMRAf/dAAQABv/EAT8AAAEFAQEBAQEBAAAAAAAAAAMAAQIEBQYH
CAkKCwEAAQUBAQEBAQEAAAAAAAAAAQACAwQFBgcICQoLEAABBAEDAgQCBQcGCAUDDDMBAAIRAwQh
EjEFQVFhEyJxgTIGFJGhsUIjJBVSwWIzNHKC0UMHJZJT8OHxY3M1FqKygyZEk1RkRcKjdDYX0lXi
ZfKzhMPTdePzRieUpIW0lcTU5PSltcXV5fVWZnaGlqa2xtbm9jdHV2d3h5ent8fX5/cRAAICAQIE
BAMEBQYHBwYFNQEAAhEDITESBEFRYXEiEwUygZEUobFCI8FS0fAzJGLhcoKSQ1MVY3M08SUGFqKy
gwcmNcLSRJNUoxdkRVU2dGXi8rOEw9N14/NGlKSFtJXE1OT0pbXF1eX1VmZ2hpamtsbW5vYnN0dX
Z3eHl6e3x//aAAwDAQACEQMRAD8A9SBa0AAQBoAEtyFuS3J/Ct4ku5LchbktyXCriS7ktyFuS3Jc
KuJLuS3IW5Lclwq4ku5LchbktyXCriZ7Kv3G87uB9L97+skobkkqRb//0PTdiWxGhqUNTuJbwodi
WxGhqUNS4lcKHYlsRoalDUuJXCh2JbEaGpQ1LiVwodiWxGhqUNS4lcKHYkj+1JLiVwv/2f/tCLhQ
aG90b3Nob3AgMy4wADhCSU0EJQAAAAAAEAAAAAAAAAAAAAAAAAAAAAA4QklNA+0AAAAAABAASAAA
AAEAAgBIAAAAAQACOEJJTQQmAAAAAAAOAAAAAAAAAAAAAD+AAAA4QklNBA0AAAAAAAQAAAB4OEJJ
TQQZAAAAAAAEAAAAHjhCSU0D8wAAAAAACQAAAAAAAAAAAQA4QklNBAoAAAAAAAEAADhCSU0nEAAA
AAAACgABAAAAAAAAAAI4QklNA/UAAAAAAEgAL2ZmAAEAbGZmAAYAAAAAAAEAL2ZmAAEAoZmaAAYA
AAAAAAEAMgAAAAEAWgAAAAYAAAAAAAEANQAAAAEALQAAAAYAAAAAAAE4QklNA/gAAAAAAHAAAP//
//////////////////////////8D6AAAAAD/////////////////////////////A+gAAAAA////
/////////////////////////wPoAAAAAP////////////////////////////8D6AAAOEJJTQQA
AAAAAAACAAA4QklNBAIAAAAAAAIAADhCSU0EMAAAAAAAAQEAOEJJTQQtAAAAAAAGAAEAAAAIOEJJ
TQQIAAAAAAAQAAAAAQAAAkAAAAJAAAAAADhCSU0EHgAAAAAABAAAAAA4QklNBBoAAAAAAz8AAAAG
AAAAAAAAAAAAAAAfAAAAUgAAAAVnKmgHmJgALQA0AAAAAQAAAAAAAAAAAAAAAAAAAAAAAAABAAAA
AAAAAAAAAABSAAAAHwAAAAAAAAAAAAAAAAAAAAABAAAAAAAAAAAAAAAAAAAAAAAAABAAAAABAAAA
AAAAbnVsbAAAAAIAAAAGYm91bmRzT2JqYwAAAAEAAAAAAABSY3QxAAAABAAAAABUb3AgbG9uZwAA
AAAAAAAATGVmdGxvbmcAAAAAAAAAAEJ0b21sb25nAAAAHwAAAABSZ2h0bG9uZwAAAFIAAAAGc2xp
Y2VzVmxMcwAAAAFPYmpjAAAAAQAAAAAABXNsaWNlAAAAEgAAAAdzbGljZUlEbG9uZwAAAAAAAAAH
Z3JvdXBJRGxvbmcAAAAAAAAABm9yaWdpbmVudW0AAAAMRVNsaWNlT3JpZ2luAAAADWF1dG9HZW5l
cmF0ZWQAAAAAVHlwZWVudW0AAAAKRVNsaWNlVHlwZQAAAABJbWcgAAAABmJvdW5kc09iamMAAAAB
AAAAAAAAUmN0MQAAAAQAAAAAVG9wIGxvbmcAAAAAAAAAAExlZnRsb25nAAAAAAAAAABCdG9tbG9u
ZwAAAB8AAAAAUmdodGxvbmcAAABSAAAAA3VybFRFWFQAAAABAAAAAAAAbnVsbFRFWFQAAAABAAAA
AAAATXNnZVRFWFQAAAABAAAAAAAGYWx0VGFnVEVYVAAAAAEAAAAAAA5jZWxsVGV4dElzSFRNTGJv
b2wBAAAACGNlbGxUZXh0VEVYVAAAAAEAAAAAAAlob3J6QWxpZ25lbnVtAAAAD0VTbGljZUhvcnpB
bGlnbgAAAAdkZWZhdWx0AAAACXZlcnRBbGlnbmVudW0AAAAPRVNsaWNlVmVydEFsaWduAAAAB2Rl
ZmF1bHQAAAALYmdDb2xvclR5cGVlbnVtAAAAEUVTbGljZUJHQ29sb3JUeXBlAAAAAE5vbmUAAAAJ
dG9wT3V0c2V0bG9uZwAAAAAAAAAKbGVmdE91dHNldGxvbmcAAAAAAAAADGJvdHRvbU91dHNldGxv
bmcAAAAAAAAAC3JpZ2h0T3V0c2V0bG9uZwAAAAAAOEJJTQQoAAAAAAAMAAAAAT/wAAAAAAAAOEJJ
TQQUAAAAAAAEAAAACDhCSU0EDAAAAAACzQAAAAEAAABSAAAAHwAAAPgAAB4IAAACsQAYAAH/2P/g
ABBKRklGAAECAABIAEgAAP/tAAxBZG9iZV9DTQAB/+4ADkFkb2JlAGSAAAAAAf/bAIQADAgICAkI
DAkJDBELCgsRFQ8MDA8VGBMTFRMTGBEMDAwMDAwRDAwMDAwMDAwMDAwMDAwMDAwMDAwMDAwMDAwM
DAENCwsNDg0QDg4QFA4ODhQUDg4ODhQRDAwMDAwREQwMDAwMDBEMDAwMDAwMDAwMDAwMDAwMDAwM
DAwMDAwMDAwM/8AAEQgAHwBSAwEiAAIRAQMRAf/dAAQABv/EAT8AAAEFAQEBAQEBAAAAAAAAAAMA
AQIEBQYHCAkKCwEAAQUBAQEBAQEAAAAAAAAAAQACAwQFBgcICQoLEAABBAEDAgQCBQcGCAUDDDMB
AAIRAwQhEjEFQVFhEyJxgTIGFJGhsUIjJBVSwWIzNHKC0UMHJZJT8OHxY3M1FqKygyZEk1RkRcKj
dDYX0lXiZfKzhMPTdePzRieUpIW0lcTU5PSltcXV5fVWZnaGlqa2xtbm9jdHV2d3h5ent8fX5/cR
AAICAQIEBAMEBQYHBwYFNQEAAhEDITESBEFRYXEiEwUygZEUobFCI8FS0fAzJGLhcoKSQ1MVY3M0
8SUGFqKygwcmNcLSRJNUoxdkRVU2dGXi8rOEw9N14/NGlKSFtJXE1OT0pbXF1eX1VmZ2hpamtsbW
5vYnN0dXZ3eHl6e3x//aAAwDAQACEQMRAD8A9SBa0AAQBoAEtyFuS3J/Ct4ku5LchbktyXCriS7k
tyFuS3JcKuJLuS3IW5Lclwq4ku5LchbktyXCriZ7Kv3G87uB9L97+skobkkqRb//0PTdiWxGhqUN
TuJbwodiWxGhqUNS4lcKHYlsRoalDUuJXCh2JbEaGpQ1LiVwodiWxGhqUNS4lcKHYkj+1JLiVwv/
2QA4QklNBCEAAAAAAFUAAAABAQAAAA8AQQBkAG8AYgBlACAAUABoAG8AdABvAHMAaABvAHAAAAAT
AEEAZABvAGIAZQAgAFAAaABvAHQAbwBzAGgAbwBwACAAQwBTADIAAAABADhCSU0EBgAAAAAABwAE
AAAAAQEA/+E6r2h0dHA6Ly9ucy5hZG9iZS5jb20veGFwLzEuMC8APD94cGFja2V0IGJlZ2luPSLv
u78iIGlkPSJXNU0wTXBDZWhpSHpyZVN6TlRjemtjOWQiPz4KPHg6eG1wbWV0YSB4bWxuczp4PSJh
ZG9iZTpuczptZXRhLyIgeDp4bXB0az0iMy4xLjEtMTExIj4KICAgPHJkZjpSREYgeG1sbnM6cmRm
PSJodHRwOi8vd3d3LnczLm9yZy8xOTk5LzAyLzIyLXJkZi1zeW50YXgtbnMjIj4KICAgICAgPHJk
ZjpEZXNjcmlwdGlvbiByZGY6YWJvdXQ9IiIKICAgICAgICAgICAgeG1sbnM6ZGM9Imh0dHA6Ly9w
dXJsLm9yZy9kYy9lbGVtZW50cy8xLjEvIj4KICAgICAgICAgPGRjOmZvcm1hdD5pbWFnZS9qcGVn
PC9kYzpmb3JtYXQ+CiAgICAgIDwvcmRmOkRlc2NyaXB0aW9uPgogICAgICA8cmRmOkRlc2NyaXB0
aW9uIHJkZjphYm91dD0iIgogICAgICAgICAgICB4bWxuczp4YXA9Imh0dHA6Ly9ucy5hZG9iZS5j
b20veGFwLzEuMC8iPgogICAgICAgICA8eGFwOkNyZWF0b3JUb29sPkFkb2JlIFBob3Rvc2hvcCBD
UzIgV2luZG93czwveGFwOkNyZWF0b3JUb29sPgogICAgICAgICA8eGFwOkNyZWF0ZURhdGU+MjAx
MC0wNS0wOVQyMToyMDoxNSswOTowMDwveGFwOkNyZWF0ZURhdGU+CiAgICAgICAgIDx4YXA6TW9k
aWZ5RGF0ZT4yMDEwLTA1LTA5VDIxOjIwOjE1KzA5OjAwPC94YXA6TW9kaWZ5RGF0ZT4KICAgICAg
ICAgPHhhcDpNZXRhZGF0YURhdGU+MjAxMC0wNS0wOVQyMToyMDoxNSswOTowMDwveGFwOk1ldGFk
YXRhRGF0ZT4KICAgICAgPC9yZGY6RGVzY3JpcHRpb24+CiAgICAgIDxyZGY6RGVzY3JpcHRpb24g
cmRmOmFib3V0PSIiCiAgICAgICAgICAgIHhtbG5zOnhhcE1NPSJodHRwOi8vbnMuYWRvYmUuY29t
L3hhcC8xLjAvbW0vIgogICAgICAgICAgICB4bWxuczpzdFJlZj0iaHR0cDovL25zLmFkb2JlLmNv
bS94YXAvMS4wL3NUeXBlL1Jlc291cmNlUmVmIyI+CiAgICAgICAgIDx4YXBNTTpEb2N1bWVudElE
PnV1aWQ6OUVGREM5QTk2NDVCREYxMTlBQ0JCQTUyQjI4NTk2MDk8L3hhcE1NOkRvY3VtZW50SUQ+
CiAgICAgICAgIDx4YXBNTTpJbnN0YW5jZUlEPnV1aWQ6OUZGREM5QTk2NDVCREYxMTlBQ0JCQTUy
QjI4NTk2MDk8L3hhcE1NOkluc3RhbmNlSUQ+CiAgICAgICAgIDx4YXBNTTpEZXJpdmVkRnJvbSBy
ZGY6cGFyc2VUeXBlPSJSZXNvdXJjZSI+CiAgICAgICAgICAgIDxzdFJlZjppbnN0YW5jZUlEPnV1
aWQ6OUJGREM5QTk2NDVCREYxMTlBQ0JCQTUyQjI4NTk2MDk8L3N0UmVmOmluc3RhbmNlSUQ+CiAg
ICAgICAgICAgIDxzdFJlZjpkb2N1bWVudElEPnV1aWQ6OUJGREM5QTk2NDVCREYxMTlBQ0JCQTUy
QjI4NTk2MDk8L3N0UmVmOmRvY3VtZW50SUQ+CiAgICAgICAgIDwveGFwTU06RGVyaXZlZEZyb20+
CiAgICAgIDwvcmRmOkRlc2NyaXB0aW9uPgogICAgICA8cmRmOkRlc2NyaXB0aW9uIHJkZjphYm91
dD0iIgogICAgICAgICAgICB4bWxuczp0aWZmPSJodHRwOi8vbnMuYWRvYmUuY29tL3RpZmYvMS4w
LyI+CiAgICAgICAgIDx0aWZmOk9yaWVudGF0aW9uPjE8L3RpZmY6T3JpZW50YXRpb24+CiAgICAg
ICAgIDx0aWZmOlhSZXNvbHV0aW9uPjcyMDAwMC8xMDAwMDwvdGlmZjpYUmVzb2x1dGlvbj4KICAg
ICAgICAgPHRpZmY6WVJlc29sdXRpb24+NzIwMDAwLzEwMDAwPC90aWZmOllSZXNvbHV0aW9uPgog
ICAgICAgICA8dGlmZjpSZXNvbHV0aW9uVW5pdD4yPC90aWZmOlJlc29sdXRpb25Vbml0PgogICAg
ICAgICA8dGlmZjpOYXRpdmVEaWdlc3Q+MjU2LDI1NywyNTgsMjU5LDI2MiwyNzQsMjc3LDI4NCw1
MzAsNTMxLDI4MiwyODMsMjk2LDMwMSwzMTgsMzE5LDUyOSw1MzIsMzA2LDI3MCwyNzEsMjcyLDMw
NSwzMTUsMzM0MzI7MEU5NDVGMUI4MTAzRDYzNTE3RjREQzIzMzlFRkQyQ0Y8L3RpZmY6TmF0aXZl
RGlnZXN0PgogICAgICA8L3JkZjpEZXNjcmlwdGlvbj4KICAgICAgPHJkZjpEZXNjcmlwdGlvbiBy
ZGY6YWJvdXQ9IiIKICAgICAgICAgICAgeG1sbnM6ZXhpZj0iaHR0cDovL25zLmFkb2JlLmNvbS9l
eGlmLzEuMC8iPgogICAgICAgICA8ZXhpZjpQaXhlbFhEaW1lbnNpb24+ODI8L2V4aWY6UGl4ZWxY
RGltZW5zaW9uPgogICAgICAgICA8ZXhpZjpQaXhlbFlEaW1lbnNpb24+MzE8L2V4aWY6UGl4ZWxZ
RGltZW5zaW9uPgogICAgICAgICA8ZXhpZjpDb2xvclNwYWNlPjE8L2V4aWY6Q29sb3JTcGFjZT4K
ICAgICAgICAgPGV4aWY6TmF0aXZlRGlnZXN0PjM2ODY0LDQwOTYwLDQwOTYxLDM3MTIxLDM3MTIy
LDQwOTYyLDQwOTYzLDM3NTEwLDQwOTY0LDM2ODY3LDM2ODY4LDMzNDM0LDMzNDM3LDM0ODUwLDM0
ODUyLDM0ODU1LDM0ODU2LDM3Mzc3LDM3Mzc4LDM3Mzc5LDM3MzgwLDM3MzgxLDM3MzgyLDM3Mzgz
LDM3Mzg0LDM3Mzg1LDM3Mzg2LDM3Mzk2LDQxNDgzLDQxNDg0LDQxNDg2LDQxNDg3LDQxNDg4LDQx
NDkyLDQxNDkzLDQxNDk1LDQxNzI4LDQxNzI5LDQxNzMwLDQxOTg1LDQxOTg2LDQxOTg3LDQxOTg4
LDQxOTg5LDQxOTkwLDQxOTkxLDQxOTkyLDQxOTkzLDQxOTk0LDQxOTk1LDQxOTk2LDQyMDE2LDAs
Miw0LDUsNiw3LDgsOSwxMCwxMSwxMiwxMywxNCwxNSwxNiwxNywxOCwyMCwyMiwyMywyNCwyNSwy
NiwyNywyOCwzMDtGQ0I4NUIxQzMwREJFNDEzNTZEMTAwQTVFNjNCMjkyODwvZXhpZjpOYXRpdmVE
aWdlc3Q+CiAgICAgIDwvcmRmOkRlc2NyaXB0aW9uPgogICAgICA8cmRmOkRlc2NyaXB0aW9uIHJk
ZjphYm91dD0iIgogICAgICAgICAgICB4bWxuczpwaG90b3Nob3A9Imh0dHA6Ly9ucy5hZG9iZS5j
b20vcGhvdG9zaG9wLzEuMC8iPgogICAgICAgICA8cGhvdG9zaG9wOkhpc3RvcnkvPgogICAgICAg
ICA8cGhvdG9zaG9wOkNvbG9yTW9kZT4zPC9waG90b3Nob3A6Q29sb3JNb2RlPgogICAgICAgICA8
cGhvdG9zaG9wOklDQ1Byb2ZpbGU+c1JHQiBJRUM2MTk2Ni0yLjE8L3Bob3Rvc2hvcDpJQ0NQcm9m
aWxlPgogICAgICA8L3JkZjpEZXNjcmlwdGlvbj4KICAgPC9yZGY6UkRGPgo8L3g6eG1wbWV0YT4K
ICAgICAgICAgICAgICAgICAgICAgICAgICAgICAgICAgICAgICAgICAgICAgICAgICAgICAgICAg
ICAgICAgICAgICAgICAgICAgICAgICAgICAgICAgICAgICAgICAgICAgIAogICAgICAgICAgICAg
ICAgICAgICAgICAgICAgICAgICAgICAgICAgICAgICAgICAgICAgICAgICAgICAgICAgICAgICAg
ICAgICAgICAgICAgICAgICAgICAgICAgICAgICAgCiAgICAgICAgICAgICAgICAgICAgICAgICAg
ICAgICAgICAgICAgICAgICAgICAgICAgICAgICAgICAgICAgICAgICAgICAgICAgICAgICAgICAg
ICAgICAgICAgICAgICAgICAKICAgICAgICAgICAgICAgICAgICAgICAgICAgICAgICAgICAgICAg
ICAgICAgICAgICAgICAgICAgICAgICAgICAgICAgICAgICAgICAgICAgICAgICAgICAgICAgICAg
ICAgIAogICAgICAgICAgICAgICAgICAgICAgICAgICAgICAgICAgICAgICAgICAgICAgICAgICAg
ICAgICAgICAgICAgICAgICAgICAgICAgICAgICAgICAgICAgICAgICAgICAgICAgCiAgICAgICAg
ICAgICAgICAgICAgICAgICAgICAgICAgICAgICAgICAgICAgICAgICAgICAgICAgICAgICAgICAg
ICAgICAgICAgICAgICAgICAgICAgICAgICAgICAgICAgICAKICAgICAgICAgICAgICAgICAgICAg
ICAgICAgICAgICAgICAgICAgICAgICAgICAgICAgICAgICAgICAgICAgICAgICAgICAgICAgICAg
ICAgICAgICAgICAgICAgICAgICAgIAogICAgICAgICAgICAgICAgICAgICAgICAgICAgICAgICAg
ICAgICAgICAgICAgICAgICAgICAgICAgICAgICAgICAgICAgICAgICAgICAgICAgICAgICAgICAg
ICAgICAgICAgCiAgICAgICAgICAgICAgICAgICAgICAgICAgICAgICAgICAgICAgICAgICAgICAg
ICAgICAgICAgICAgICAgICAgICAgICAgICAgICAgICAgICAgICAgICAgICAgICAgICAgICAKICAg
ICAgICAgICAgICAgICAgICAgICAgICAgICAgICAgICAgICAgICAgICAgICAgICAgICAgICAgICAg
ICAgICAgICAgICAgICAgICAgICAgICAgICAgICAgICAgICAgICAgIAogICAgICAgICAgICAgICAg
ICAgICAgICAgICAgICAgICAgICAgICAgICAgICAgICAgICAgICAgICAgICAgICAgICAgICAgICAg
ICAgICAgICAgICAgICAgICAgICAgICAgICAgCiAgICAgICAgICAgICAgICAgICAgICAgICAgICAg
ICAgICAgICAgICAgICAgICAgICAgICAgICAgICAgICAgICAgICAgICAgICAgICAgICAgICAgICAg
ICAgICAgICAgICAgICAKICAgICAgICAgICAgICAgICAgICAgICAgICAgICAgICAgICAgICAgICAg
ICAgICAgICAgICAgICAgICAgICAgICAgICAgICAgICAgICAgICAgICAgICAgICAgICAgICAgICAg
IAogICAgICAgICAgICAgICAgICAgICAgICAgICAgICAgICAgICAgICAgICAgICAgICAgICAgICAg
ICAgICAgICAgICAgICAgICAgICAgICAgICAgICAgICAgICAgICAgICAgICAgCiAgICAgICAgICAg
ICAgICAgICAgICAgICAgICAgICAgICAgICAgICAgICAgICAgICAgICAgICAgICAgICAgICAgICAg
ICAgICAgICAgICAgICAgICAgICAgICAgICAgICAgICAKICAgICAgICAgICAgICAgICAgICAgICAg
ICAgICAgICAgICAgICAgICAgICAgICAgICAgICAgICAgICAgICAgICAgICAgICAgICAgICAgICAg
ICAgICAgICAgICAgICAgICAgIAogICAgICAgICAgICAgICAgICAgICAgICAgICAgICAgICAgICAg
ICAgICAgICAgICAgICAgICAgICAgICAgICAgICAgICAgICAgICAgICAgICAgICAgICAgICAgICAg
ICAgICAgCiAgICAgICAgICAgICAgICAgICAgICAgICAgICAgICAgICAgICAgICAgICAgICAgICAg
ICAgICAgICAgICAgICAgICAgICAgICAgICAgICAgICAgICAgICAgICAgICAgICAgICAKICAgICAg
ICAgICAgICAgICAgICAgICAgICAgICAgICAgICAgICAgICAgICAgICAgICAgICAgICAgICAgICAg
ICAgICAgICAgICAgICAgICAgICAgICAgICAgICAgICAgICAgIAogICAgICAgICAgICAgICAgICAg
ICAgICAgICAgICAgICAgICAgICAgICAgICAgICAgICAgICAgICAgICAgICAgICAgICAgICAgICAg
ICAgICAgICAgICAgICAgICAgICAgICAgCiAgICAgICAgICAgICAgICAgICAgICAgICAgICAgICAg
ICAgICAgICAgICAgICAgICAgICAgICAgICAgICAgICAgICAgICAgICAgICAgICAgICAgICAgICAg
ICAgICAgICAgICAKICAgICAgICAgICAgICAgICAgICAgICAgICAgICAgICAgICAgICAgICAgICAg
ICAgICAgICAgICAgICAgICAgICAgICAgICAgICAgICAgICAgICAgICAgICAgICAgICAgICAgIAog
ICAgICAgICAgICAgICAgICAgICAgICAgICAgICAgICAgICAgICAgICAgICAgICAgICAgICAgICAg
ICAgICAgICAgICAgICAgICAgICAgICAgICAgICAgICAgICAgICAgICAgCiAgICAgICAgICAgICAg
ICAgICAgICAgICAgICAgICAgICAgICAgICAgICAgICAgICAgICAgICAgICAgICAgICAgICAgICAg
ICAgICAgICAgICAgICAgICAgICAgICAgICAgICAKICAgICAgICAgICAgICAgICAgICAgICAgICAg
ICAgICAgICAgICAgICAgICAgICAgICAgICAgICAgICAgICAgICAgICAgICAgICAgICAgICAgICAg
ICAgICAgICAgICAgICAgIAogICAgICAgICAgICAgICAgICAgICAgICAgICAgICAgICAgICAgICAg
ICAgICAgICAgICAgICAgICAgICAgICAgICAgICAgICAgICAgICAgICAgICAgICAgICAgICAgICAg
ICAgCiAgICAgICAgICAgICAgICAgICAgICAgICAgICAgICAgICAgICAgICAgICAgICAgICAgICAg
ICAgICAgICAgICAgICAgICAgICAgICAgICAgICAgICAgICAgICAgICAgICAgICAKICAgICAgICAg
ICAgICAgICAgICAgICAgICAgICAgICAgICAgICAgICAgICAgICAgICAgICAgICAgICAgICAgICAg
ICAgICAgICAgICAgICAgICAgICAgICAgICAgICAgICAgIAogICAgICAgICAgICAgICAgICAgICAg
ICAgICAgICAgICAgICAgICAgICAgICAgICAgICAgICAgICAgICAgICAgICAgICAgICAgICAgICAg
ICAgICAgICAgICAgICAgICAgICAgCiAgICAgICAgICAgICAgICAgICAgICAgICAgICAgICAgICAg
ICAgICAgICAgICAgICAgICAgICAgICAgICAgICAgICAgICAgICAgICAgICAgICAgICAgICAgICAg
ICAgICAgICAKICAgICAgICAgICAgICAgICAgICAgICAgICAgICAgICAgICAgICAgICAgICAgICAg
ICAgICAgICAgICAgICAgICAgICAgICAgICAgICAgICAgICAgICAgICAgICAgICAgICAgIAogICAg
ICAgICAgICAgICAgICAgICAgICAgICAgICAgICAgICAgICAgICAgICAgICAgICAgICAgICAgICAg
ICAgICAgICAgICAgICAgICAgICAgICAgICAgICAgICAgICAgICAgCiAgICAgICAgICAgICAgICAg
ICAgICAgICAgICAgICAgICAgICAgICAgICAgICAgICAgICAgICAgICAgICAgICAgICAgICAgICAg
ICAgICAgICAgICAgICAgICAgICAgICAgICAKICAgICAgICAgICAgICAgICAgICAgICAgICAgICAg
ICAgICAgICAgICAgICAgICAgICAgICAgICAgICAgICAgICAgICAgICAgICAgICAgICAgICAgICAg
ICAgICAgICAgICAgIAogICAgICAgICAgICAgICAgICAgICAgICAgICAgICAgICAgICAgICAgICAg
ICAgICAgICAgICAgICAgICAgICAgICAgICAgICAgICAgICAgICAgICAgICAgICAgICAgICAgICAg
CiAgICAgICAgICAgICAgICAgICAgICAgICAgICAgICAgICAgICAgICAgICAgICAgICAgICAgICAg
ICAgICAgICAgICAgICAgICAgICAgICAgICAgICAgICAgICAgICAgICAgICAKICAgICAgICAgICAg
ICAgICAgICAgICAgICAgICAgICAgICAgICAgICAgICAgICAgICAgICAgICAgICAgICAgICAgICAg
ICAgICAgICAgICAgICAgICAgICAgICAgICAgICAgIAogICAgICAgICAgICAgICAgICAgICAgICAg
ICAgICAgICAgICAgICAgICAgICAgICAgICAgICAgICAgICAgICAgICAgICAgICAgICAgICAgICAg
ICAgICAgICAgICAgICAgICAgCiAgICAgICAgICAgICAgICAgICAgICAgICAgICAgICAgICAgICAg
ICAgICAgICAgICAgICAgICAgICAgICAgICAgICAgICAgICAgICAgICAgICAgICAgICAgICAgICAg
ICAgICAKICAgICAgICAgICAgICAgICAgICAgICAgICAgICAgICAgICAgICAgICAgICAgICAgICAg
ICAgICAgICAgICAgICAgICAgICAgICAgICAgICAgICAgICAgICAgICAgICAgICAgIAogICAgICAg
ICAgICAgICAgICAgICAgICAgICAgICAgICAgICAgICAgICAgICAgICAgICAgICAgICAgICAgICAg
ICAgICAgICAgICAgICAgICAgICAgICAgICAgICAgICAgICAgCiAgICAgICAgICAgICAgICAgICAg
ICAgICAgICAgICAgICAgICAgICAgICAgICAgICAgICAgICAgICAgICAgICAgICAgICAgICAgICAg
ICAgICAgICAgICAgICAgICAgICAgICAKICAgICAgICAgICAgICAgICAgICAgICAgICAgICAgICAg
ICAgICAgICAgICAgICAgICAgICAgICAgICAgICAgICAgICAgICAgICAgICAgICAgICAgICAgICAg
ICAgICAgICAgIAogICAgICAgICAgICAgICAgICAgICAgICAgICAgICAgICAgICAgICAgICAgICAg
ICAgICAgICAgICAgICAgICAgICAgICAgICAgICAgICAgICAgICAgICAgICAgICAgICAgICAgCiAg
ICAgICAgICAgICAgICAgICAgICAgICAgICAgICAgICAgICAgICAgICAgICAgICAgICAgICAgICAg
ICAgICAgICAgICAgICAgICAgICAgICAgICAgICAgICAgICAgICAgICAKICAgICAgICAgICAgICAg
ICAgICAgICAgICAgICAgICAgICAgICAgICAgICAgICAgICAgICAgICAgICAgICAgICAgICAgICAg
ICAgICAgICAgICAgICAgICAgICAgICAgICAgIAogICAgICAgICAgICAgICAgICAgICAgICAgICAg
ICAgICAgICAgICAgICAgICAgICAgICAgICAgICAgICAgICAgICAgICAgICAgICAgICAgICAgICAg
ICAgICAgICAgICAgICAgCiAgICAgICAgICAgICAgICAgICAgICAgICAgICAgICAgICAgICAgICAg
ICAgICAgICAgICAgICAgICAgICAgICAgICAgICAgICAgICAgICAgICAgICAgICAgICAgICAgICAg
ICAKICAgICAgICAgICAgICAgICAgICAgICAgICAgICAgICAgICAgICAgICAgICAgICAgICAgICAg
ICAgICAgICAgICAgICAgICAgICAgICAgICAgICAgICAgICAgICAgICAgICAgIAogICAgICAgICAg
ICAgICAgICAgICAgICAgICAgICAgICAgICAgICAgICAgICAgICAgICAgICAgICAgICAgICAgICAg
ICAgICAgICAgICAgICAgICAgICAgICAgICAgICAgICAgCiAgICAgICAgICAgICAgICAgICAgICAg
ICAgICAgICAgICAgICAgICAgICAgICAgICAgICAgICAgICAgICAgICAgICAgICAgICAgICAgICAg
ICAgICAgICAgICAgICAgICAgICAKICAgICAgICAgICAgICAgICAgICAgICAgICAgICAgICAgICAg
ICAgICAgICAgICAgICAgICAgICAgICAgICAgICAgICAgICAgICAgICAgICAgICAgICAgICAgICAg
ICAgICAgIAogICAgICAgICAgICAgICAgICAgICAgICAgICAgICAgICAgICAgICAgICAgICAgICAg
ICAgICAgICAgICAgICAgICAgICAgICAgICAgICAgICAgICAgICAgICAgICAgICAgICAgCiAgICAg
ICAgICAgICAgICAgICAgICAgICAgICAgICAgICAgICAgICAgICAgICAgICAgICAgICAgICAgICAg
ICAgICAgICAgICAgICAgICAgICAgICAgICAgICAgICAgICAgICAKICAgICAgICAgICAgICAgICAg
ICAgICAgICAgICAgICAgICAgICAgICAgICAgICAgICAgICAgICAgICAgICAgICAgICAgICAgICAg
ICAgICAgICAgICAgICAgICAgICAgICAgIAogICAgICAgICAgICAgICAgICAgICAgICAgICAgICAg
ICAgICAgICAgICAgICAgICAgICAgICAgICAgICAgICAgICAgICAgICAgICAgICAgICAgICAgICAg
ICAgICAgICAgICAgCiAgICAgICAgICAgICAgICAgICAgICAgICAgICAgICAgICAgICAgICAgICAg
ICAgICAgICAgICAgICAgICAgICAgICAgICAgICAgICAgICAgICAgICAgICAgICAgICAgICAgICAK
ICAgICAgICAgICAgICAgICAgICAgICAgICAgICAgICAgICAgICAgICAgICAgICAgICAgICAgICAg
ICAgICAgICAgICAgICAgICAgICAgICAgICAgICAgICAgICAgICAgICAgIAogICAgICAgICAgICAg
ICAgICAgICAgICAgICAgICAgICAgICAgICAgICAgICAgICAgICAgICAgICAgICAgICAgICAgICAg
ICAgICAgICAgICAgICAgICAgICAgICAgICAgICAgCiAgICAgICAgICAgICAgICAgICAgICAgICAg
ICAgICAgICAgICAgICAgICAgICAgICAgICAgICAgICAgICAgICAgICAgICAgICAgICAgICAgICAg
ICAgICAgICAgICAgICAgICAKICAgICAgICAgICAgICAgICAgICAgICAgICAgICAgICAgICAgICAg
ICAgICAgICAgICAgICAgICAgICAgICAgICAgICAgICAgICAgICAgICAgICAgICAgICAgICAgICAg
ICAgIAogICAgICAgICAgICAgICAgICAgICAgICAgICAgICAgICAgICAgICAgICAgICAgICAgICAg
ICAgICAgICAgICAgICAgICAgICAgICAgICAgICAgICAgICAgICAgICAgICAgICAgCiAgICAgICAg
ICAgICAgICAgICAgICAgICAgICAgICAgICAgICAgICAgICAgICAgICAgICAgICAgICAgICAgICAg
ICAgICAgICAgICAgICAgICAgICAgICAgICAgICAgICAgICAKICAgICAgICAgICAgICAgICAgICAg
ICAgICAgICAgICAgICAgICAgICAgICAgICAgICAgICAgICAgICAgICAgICAgICAgICAgICAgICAg
ICAgICAgICAgICAgICAgICAgICAgIAogICAgICAgICAgICAgICAgICAgICAgICAgICAgICAgICAg
ICAgICAgICAgICAgICAgICAgICAgICAgICAgICAgICAgICAgICAgICAgICAgICAgICAgICAgICAg
ICAgICAgICAgCiAgICAgICAgICAgICAgICAgICAgICAgICAgICAgICAgICAgICAgICAgICAgICAg
ICAgICAgICAgICAgICAgICAgICAgICAgICAgICAgICAgICAgICAgICAgICAgICAgICAgICAKICAg
ICAgICAgICAgICAgICAgICAgICAgICAgICAgICAgICAgICAgICAgICAgICAgICAgICAgICAgICAg
ICAgICAgICAgICAgICAgICAgICAgICAgICAgICAgICAgICAgICAgIAogICAgICAgICAgICAgICAg
ICAgICAgICAgICAgICAgICAgICAgICAgICAgICAgICAgICAgICAgICAgICAgICAgICAgICAgICAg
ICAgICAgICAgICAgICAgICAgICAgICAgICAgCiAgICAgICAgICAgICAgICAgICAgICAgICAgICAg
ICAgICAgICAgICAgICAgICAgICAgICAgICAgICAgICAgICAgICAgICAgICAgICAgICAgICAgICAg
ICAgICAgICAgICAgICAKICAgICAgICAgICAgICAgICAgICAgICAgICAgICAgICAgICAgICAgICAg
ICAgICAgICAgICAgICAgICAgICAgICAgICAgICAgICAgICAgICAgICAgICAgICAgICAgICAgICAg
IAogICAgICAgICAgICAgICAgICAgICAgICAgICAgICAgICAgICAgICAgICAgICAgICAgICAgICAg
ICAgICAgICAgICAgICAgICAgICAgICAgICAgICAgICAgICAgICAgICAgICAgCiAgICAgICAgICAg
ICAgICAgICAgICAgICAgICAgICAgICAgICAgICAgICAgICAgICAgICAgICAgICAgICAgICAgICAg
ICAgICAgICAgICAgICAgICAgICAgICAgICAgICAgICAKICAgICAgICAgICAgICAgICAgICAgICAg
ICAgICAgICAgICAgICAgICAgICAgICAgICAgICAgICAgICAgICAgICAgICAgICAgICAgICAgICAg
ICAgICAgICAgICAgICAgICAgIAogICAgICAgICAgICAgICAgICAgICAgICAgICAgICAgICAgICAg
ICAgICAgICAgICAgICAgICAgICAgICAgICAgICAgICAgICAgICAgICAgICAgICAgICAgICAgICAg
ICAgICAgCiAgICAgICAgICAgICAgICAgICAgICAgICAgICAgICAgICAgICAgICAgICAgICAgICAg
ICAgICAgICAgICAgICAgICAgICAgICAgICAgICAgICAgICAgICAgICAgICAgICAgICAKICAgICAg
ICAgICAgICAgICAgICAgICAgICAgICAgICAgICAgICAgICAgICAgICAgICAgICAgICAgICAgICAg
ICAgICAgICAgICAgICAgICAgICAgICAgICAgICAgICAgICAgIAogICAgICAgICAgICAgICAgICAg
ICAgICAgICAgICAgICAgICAgICAgICAgICAgICAgICAgICAgICAgICAgICAgICAgICAgICAgICAg
ICAgICAgICAgICAgICAgICAgICAgICAgCiAgICAgICAgICAgICAgICAgICAgICAgICAgICAgICAg
ICAgICAgICAgICAgICAgICAgICAgICAgICAgICAgICAgICAgICAgICAgICAgICAgICAgICAgICAg
ICAgICAgICAgICAKICAgICAgICAgICAgICAgICAgICAgICAgICAgICAgICAgICAgICAgICAgICAg
ICAgICAgICAgICAgICAgICAgICAgICAgICAgICAgICAgICAgICAgICAgICAgICAgICAgICAgIAog
ICAgICAgICAgICAgICAgICAgICAgICAgICAgICAgICAgICAgICAgICAgICAgICAgICAgICAgICAg
ICAgICAgICAgICAgICAgICAgICAgICAgICAgICAgICAgICAgICAgICAgCiAgICAgICAgICAgICAg
ICAgICAgICAgICAgICAgICAgICAgICAgICAgICAgICAgICAgICAgICAgICAgICAgICAgICAgICAg
ICAgICAgICAgICAgICAgICAgICAgICAgICAgICAKICAgICAgICAgICAgICAgICAgICAgICAgICAg
ICAgICAgICAgICAgICAgICAgICAgICAgICAgICAgICAgICAgICAgICAgICAgICAgICAgICAgICAg
ICAgICAgICAgICAgICAgIAogICAgICAgICAgICAgICAgICAgICAgICAgICAgICAgICAgICAgICAg
ICAgICAgICAgICAgICAgICAgICAgICAgICAgICAgICAgICAgICAgICAgICAgICAgICAgICAgICAg
ICAgCiAgICAgICAgICAgICAgICAgICAgICAgICAgICAgICAgICAgICAgICAgICAgICAgICAgICAg
ICAgICAgICAgICAgICAgICAgICAgICAgICAgICAgICAgICAgICAgICAgICAgICAKICAgICAgICAg
ICAgICAgICAgICAgICAgICAgICAgICAgICAgICAgICAgICAgICAgICAgICAgICAgICAgICAgICAg
ICAgICAgICAgICAgICAgICAgICAgICAgICAgICAgICAgIAogICAgICAgICAgICAgICAgICAgICAg
ICAgICAgICAgICAgICAgICAgICAgICAgICAgICAgICAgICAgICAgICAgICAgICAgICAgICAgICAg
ICAgICAgICAgICAgICAgICAgICAgCiAgICAgICAgICAgICAgICAgICAgICAgICAgICAgICAgICAg
ICAgICAgICAgICAgICAgICAgICAgICAgICAgICAgICAgICAgICAgICAgICAgICAgICAgICAgICAg
ICAgICAgICAKICAgICAgICAgICAgICAgICAgICAgICAgICAgICAgICAgICAgICAgICAgICAgICAg
ICAgICAgICAgICAgICAgICAgICAgICAgICAgICAgICAgICAgICAgICAgICAgICAgICAgIAogICAg
ICAgICAgICAgICAgICAgICAgICAgICAgICAgICAgICAgICAgICAgICAgICAgICAgICAgICAgICAg
ICAgICAgICAgICAgICAgICAgICAgICAgICAgICAgICAgICAgICAgCiAgICAgICAgICAgICAgICAg
ICAgICAgICAgICAgICAgICAgICAgICAgICAgICAgICAgICAgICAgICAgICAgICAgICAgICAgICAg
ICAgICAgICAgICAgICAgICAgICAgICAgICAKICAgICAgICAgICAgICAgICAgICAgICAgICAgICAg
ICAgICAgICAgICAgICAgICAgICAgICAgICAgICAgICAgICAgICAgICAgICAgICAgICAgICAgICAg
ICAgICAgICAgICAgIAogICAgICAgICAgICAgICAgICAgICAgICAgICAgICAgICAgICAgICAgICAg
ICAgICAgICAgICAgICAgICAgICAgICAgICAgICAgICAgICAgICAgICAgICAgICAgICAgICAgICAg
CiAgICAgICAgICAgICAgICAgICAgICAgICAgICAgICAgICAgICAgICAgICAgICAgICAgICAgICAg
ICAgICAgICAgICAgICAgICAgICAgICAgICAgICAgICAgICAgICAgICAgICAKICAgICAgICAgICAg
ICAgICAgICAgICAgICAgICAgICAgICAgICAgICAgICAgICAgICAgICAgICAgICAgICAgICAgICAg
ICAgICAgICAgICAgICAgICAgICAgICAgICAgICAgIAogICAgICAgICAgICAgICAgICAgICAgICAg
ICAgICAgICAgICAgICAgICAgICAgICAgICAgICAgICAgICAgICAgICAgICAgICAgICAgICAgICAg
ICAgICAgICAgICAgICAgICAgCiAgICAgICAgICAgICAgICAgICAgICAgICAgICAgICAgICAgICAg
ICAgICAgICAgICAgICAgICAgICAgICAgICAgICAgICAgICAgICAgICAgICAgICAgICAgICAgICAg
ICAgICAKICAgICAgICAgICAgICAgICAgICAgICAgICAgICAgICAgICAgICAgICAgICAgICAgICAg
ICAgICAgICAgICAgICAgICAgICAgICAgICAgICAgICAgICAgICAgICAgICAgICAgIAogICAgICAg
ICAgICAgICAgICAgICAgICAgICAgICAgICAgICAgICAgICAgICAgICAgICAgICAgICAgICAgICAg
ICAgICAgICAgICAgICAgICAgICAgICAgICAgICAgICAgICAgCiAgICAgICAgICAgICAgICAgICAg
ICAgICAgICAgICAgICAgICAgICAgICAgICAgICAgICAgICAgICAgICAgICAgICAgICAgICAgICAg
ICAgICAgICAgICAgICAgICAgICAgICAKICAgICAgICAgICAgICAgICAgICAgICAgICAgICAgICAg
ICAgICAgICAgICAgICAgICAgICAgICAgICAgICAgICAgICAgICAgICAgICAgICAgICAgICAgICAg
ICAgICAgICAgIAogICAgICAgICAgICAgICAgICAgICAgICAgICAgICAgICAgICAgICAgICAgICAg
ICAgICAgICAgICAgICAgICAgICAgICAgICAgICAgICAgICAgICAgICAgICAgICAgICAgICAgCiAg
ICAgICAgICAgICAgICAgICAgICAgICAgICAgICAgICAgICAgICAgICAgICAgICAgICAgICAgICAg
ICAgICAgICAgICAgICAgICAgICAgICAgICAgICAgICAgICAgICAgICAKICAgICAgICAgICAgICAg
ICAgICAgICAgICAgICAgICAgICAgICAgICAgICAgICAgICAgICAgICAgICAgICAgICAgICAgICAg
ICAgICAgICAgICAgICAgICAgICAgICAgICAgIAogICAgICAgICAgICAgICAgICAgICAgICAgICAg
ICAgICAgICAgICAgICAgICAgICAgICAgICAgICAgICAgICAgICAgICAgICAgICAgICAgICAgICAg
ICAgICAgICAgICAgICAgCiAgICAgICAgICAgICAgICAgICAgICAgICAgICAgICAgICAgICAgICAg
ICAgICAgICAgICAgICAgICAgICAgICAgICAgICAgICAgICAgICAgICAgICAgICAgICAgICAgICAg
ICAKICAgICAgICAgICAgICAgICAgICAgICAgICAgICAgICAgICAgICAgICAgICAgICAgICAgICAg
ICAgICAgICAgICAgICAgICAgICAgICAgICAgICAgICAgICAgICAgICAgICAgIAogICAgICAgICAg
ICAgICAgICAgICAgICAgICAgICAgICAgICAgICAgICAgICAgICAgICAgICAgICAgICAgICAgICAg
ICAgICAgICAgICAgICAgICAgICAgICAgICAgICAgICAgCiAgICAgICAgICAgICAgICAgICAgICAg
ICAgICAgICAgICAgICAgICAgICAgICAgICAgICAgICAgICAgICAgICAgICAgICAgICAgICAgICAg
ICAgICAgICAgICAgICAgICAgICAKICAgICAgICAgICAgICAgICAgICAgICAgICAgICAgICAgICAg
ICAgICAgICAgICAgICAgICAgICAgICAgICAgICAgICAgICAgICAgICAgICAgICAgICAgICAgICAg
ICAgICAgIAogICAgICAgICAgICAgICAgICAgICAgICAgICAgICAgICAgICAgICAgICAgICAgICAg
ICAgICAgICAgICAgICAgICAgICAgICAgICAgICAgICAgICAgICAgICAgICAgICAgICAgCiAgICAg
ICAgICAgICAgICAgICAgICAgICAgICAgICAgICAgICAgICAgICAgICAgICAgICAgICAgICAgICAg
ICAgICAgICAgICAgICAgICAgICAgICAgICAgICAgICAgICAgICAKICAgICAgICAgICAgICAgICAg
ICAgICAgICAgICAgICAgICAgICAgICAgICAgICAgICAgICAgICAgICAgICAgICAgICAgICAgICAg
ICAgICAgICAgICAgICAgICAgICAgICAgIAogICAgICAgICAgICAgICAgICAgICAgICAgICAgICAg
ICAgICAgICAgICAgICAgICAgICAgICAgICAgICAgICAgICAgICAgICAgICAgICAgICAgICAgICAg
ICAgICAgICAgICAgCiAgICAgICAgICAgICAgICAgICAgICAgICAgICAgICAgICAgICAgICAgICAg
ICAgICAgICAgICAgICAgICAgICAgICAgICAgICAgICAgICAgICAgICAgICAgICAgICAgICAgICAK
ICAgICAgICAgICAgICAgICAgICAgICAgICAgICAgICAgICAgICAgICAgICAgICAgICAgICAgICAg
ICAgICAgICAgICAgICAgICAgICAgICAgICAgICAgICAgICAgICAgICAgIAogICAgICAgICAgICAg
ICAgICAgICAgICAgICAgICAgICAgICAgICAgICAgICAgICAgICAgICAgICAgICAgICAgICAgICAg
ICAgICAgICAgICAgICAgICAgICAgICAgICAgICAgCiAgICAgICAgICAgICAgICAgICAgICAgICAg
ICAgICAgICAgICAgICAgICAgICAgICAgICAgICAgICAgICAgICAgICAgICAgICAgICAgICAgICAg
ICAgICAgICAgICAgICAgICAKICAgICAgICAgICAgICAgICAgICAgICAgICAgICAgICAgICAgICAg
ICAgICAgICAgICAgICAgICAgICAgICAgICAgICAgICAgICAgICAgICAgICAgICAgICAgICAgICAg
ICAgIAogICAgICAgICAgICAgICAgICAgICAgICAgICAgICAgICAgICAgICAgICAgICAgICAgICAg
ICAgICAgICAgICAgICAgICAgICAgICAgICAgICAgICAgICAgICAgICAgICAgICAgCiAgICAgICAg
ICAgICAgICAgICAgICAgICAgICAKPD94cGFja2V0IGVuZD0idyI/Pv/iDFhJQ0NfUFJPRklMRQAB
AQAADEhMaW5vAhAAAG1udHJSR0IgWFlaIAfOAAIACQAGADEAAGFjc3BNU0ZUAAAAAElFQyBzUkdC
AAAAAAAAAAAAAAAAAAD21gABAAAAANMtSFAgIAAAAAAAAAAAAAAAAAAAAAAAAAAAAAAAAAAAAAAA
AAAAAAAAAAAAAAAAAAAAAAAAEWNwcnQAAAFQAAAAM2Rlc2MAAAGEAAAAbHd0cHQAAAHwAAAAFGJr
cHQAAAIEAAAAFHJYWVoAAAIYAAAAFGdYWVoAAAIsAAAAFGJYWVoAAAJAAAAAFGRtbmQAAAJUAAAA
cGRtZGQAAALEAAAAiHZ1ZWQAAANMAAAAhnZpZXcAAAPUAAAAJGx1bWkAAAP4AAAAFG1lYXMAAAQM
AAAAJHRlY2gAAAQwAAAADHJUUkMAAAQ8AAAIDGdUUkMAAAQ8AAAIDGJUUkMAAAQ8AAAIDHRleHQA
AAAAQ29weXJpZ2h0IChjKSAxOTk4IEhld2xldHQtUGFja2FyZCBDb21wYW55AABkZXNjAAAAAAAA
ABJzUkdCIElFQzYxOTY2LTIuMQAAAAAAAAAAAAAAEnNSR0IgSUVDNjE5NjYtMi4xAAAAAAAAAAAA
AAAAAAAAAAAAAAAAAAAAAAAAAAAAAAAAAAAAAAAAAAAAAAAAAAAAAABYWVogAAAAAAAA81EAAQAA
AAEWzFhZWiAAAAAAAAAAAAAAAAAAAAAAWFlaIAAAAAAAAG+iAAA49QAAA5BYWVogAAAAAAAAYpkA
ALeFAAAY2lhZWiAAAAAAAAAkoAAAD4QAALbPZGVzYwAAAAAAAAAWSUVDIGh0dHA6Ly93d3cuaWVj
LmNoAAAAAAAAAAAAAAAWSUVDIGh0dHA6Ly93d3cuaWVjLmNoAAAAAAAAAAAAAAAAAAAAAAAAAAAA
AAAAAAAAAAAAAAAAAAAAAAAAAAAAAAAAAGRlc2MAAAAAAAAALklFQyA2MTk2Ni0yLjEgRGVmYXVs
dCBSR0IgY29sb3VyIHNwYWNlIC0gc1JHQgAAAAAAAAAAAAAALklFQyA2MTk2Ni0yLjEgRGVmYXVs
dCBSR0IgY29sb3VyIHNwYWNlIC0gc1JHQgAAAAAAAAAAAAAAAAAAAAAAAAAAAABkZXNjAAAAAAAA
ACxSZWZlcmVuY2UgVmlld2luZyBDb25kaXRpb24gaW4gSUVDNjE5NjYtMi4xAAAAAAAAAAAAAAAs
UmVmZXJlbmNlIFZpZXdpbmcgQ29uZGl0aW9uIGluIElFQzYxOTY2LTIuMQAAAAAAAAAAAAAAAAAA
AAAAAAAAAAAAAAAAdmlldwAAAAAAE6T+ABRfLgAQzxQAA+3MAAQTCwADXJ4AAAABWFlaIAAAAAAA
TAlWAFAAAABXH+dtZWFzAAAAAAAAAAEAAAAAAAAAAAAAAAAAAAAAAAACjwAAAAJzaWcgAAAAAENS
VCBjdXJ2AAAAAAAABAAAAAAFAAoADwAUABkAHgAjACgALQAyADcAOwBAAEUASgBPAFQAWQBeAGMA
aABtAHIAdwB8AIEAhgCLAJAAlQCaAJ8ApACpAK4AsgC3ALwAwQDGAMsA0ADVANsA4ADlAOsA8AD2
APsBAQEHAQ0BEwEZAR8BJQErATIBOAE+AUUBTAFSAVkBYAFnAW4BdQF8AYMBiwGSAZoBoQGpAbEB
uQHBAckB0QHZAeEB6QHyAfoCAwIMAhQCHQImAi8COAJBAksCVAJdAmcCcQJ6AoQCjgKYAqICrAK2
AsECywLVAuAC6wL1AwADCwMWAyEDLQM4A0MDTwNaA2YDcgN+A4oDlgOiA64DugPHA9MD4APsA/kE
BgQTBCAELQQ7BEgEVQRjBHEEfgSMBJoEqAS2BMQE0wThBPAE/gUNBRwFKwU6BUkFWAVnBXcFhgWW
BaYFtQXFBdUF5QX2BgYGFgYnBjcGSAZZBmoGewaMBp0GrwbABtEG4wb1BwcHGQcrBz0HTwdhB3QH
hgeZB6wHvwfSB+UH+AgLCB8IMghGCFoIbgiCCJYIqgi+CNII5wj7CRAJJQk6CU8JZAl5CY8JpAm6
Cc8J5Qn7ChEKJwo9ClQKagqBCpgKrgrFCtwK8wsLCyILOQtRC2kLgAuYC7ALyAvhC/kMEgwqDEMM
XAx1DI4MpwzADNkM8w0NDSYNQA1aDXQNjg2pDcMN3g34DhMOLg5JDmQOfw6bDrYO0g7uDwkPJQ9B
D14Peg+WD7MPzw/sEAkQJhBDEGEQfhCbELkQ1xD1ERMRMRFPEW0RjBGqEckR6BIHEiYSRRJkEoQS
oxLDEuMTAxMjE0MTYxODE6QTxRPlFAYUJxRJFGoUixStFM4U8BUSFTQVVhV4FZsVvRXgFgMWJhZJ
FmwWjxayFtYW+hcdF0EXZReJF64X0hf3GBsYQBhlGIoYrxjVGPoZIBlFGWsZkRm3Gd0aBBoqGlEa
dxqeGsUa7BsUGzsbYxuKG7Ib2hwCHCocUhx7HKMczBz1HR4dRx1wHZkdwx3sHhYeQB5qHpQevh7p
HxMfPh9pH5Qfvx/qIBUgQSBsIJggxCDwIRwhSCF1IaEhziH7IiciVSKCIq8i3SMKIzgjZiOUI8Ij
8CQfJE0kfCSrJNolCSU4JWgllyXHJfcmJyZXJocmtyboJxgnSSd6J6sn3CgNKD8ocSiiKNQpBik4
KWspnSnQKgIqNSpoKpsqzysCKzYraSudK9EsBSw5LG4soizXLQwtQS12Last4S4WLkwugi63Lu4v
JC9aL5Evxy/+MDUwbDCkMNsxEjFKMYIxujHyMioyYzKbMtQzDTNGM38zuDPxNCs0ZTSeNNg1EzVN
NYc1wjX9Njc2cjauNuk3JDdgN5w31zgUOFA4jDjIOQU5Qjl/Obw5+To2OnQ6sjrvOy07azuqO+g8
JzxlPKQ84z0iPWE9oT3gPiA+YD6gPuA/IT9hP6I/4kAjQGRApkDnQSlBakGsQe5CMEJyQrVC90M6
Q31DwEQDREdEikTORRJFVUWaRd5GIkZnRqtG8Ec1R3tHwEgFSEtIkUjXSR1JY0mpSfBKN0p9SsRL
DEtTS5pL4kwqTHJMuk0CTUpNk03cTiVObk63TwBPSU+TT91QJ1BxULtRBlFQUZtR5lIxUnxSx1MT
U19TqlP2VEJUj1TbVShVdVXCVg9WXFapVvdXRFeSV+BYL1h9WMtZGllpWbhaB1pWWqZa9VtFW5Vb
5Vw1XIZc1l0nXXhdyV4aXmxevV8PX2Ffs2AFYFdgqmD8YU9homH1YklinGLwY0Njl2PrZEBklGTp
ZT1lkmXnZj1mkmboZz1nk2fpaD9olmjsaUNpmmnxakhqn2r3a09rp2v/bFdsr20IbWBtuW4Sbmtu
xG8eb3hv0XArcIZw4HE6cZVx8HJLcqZzAXNdc7h0FHRwdMx1KHWFdeF2Pnabdvh3VnezeBF4bnjM
eSp5iXnnekZ6pXsEe2N7wnwhfIF84X1BfaF+AX5ifsJ/I3+Ef+WAR4CogQqBa4HNgjCCkoL0g1eD
uoQdhICE44VHhauGDoZyhteHO4efiASIaYjOiTOJmYn+imSKyoswi5aL/IxjjMqNMY2Yjf+OZo7O
jzaPnpAGkG6Q1pE/kaiSEZJ6kuOTTZO2lCCUipT0lV+VyZY0lp+XCpd1l+CYTJi4mSSZkJn8mmia
1ZtCm6+cHJyJnPedZJ3SnkCerp8dn4uf+qBpoNihR6G2oiailqMGo3aj5qRWpMelOKWpphqmi6b9
p26n4KhSqMSpN6mpqhyqj6sCq3Wr6axcrNCtRK24ri2uoa8Wr4uwALB1sOqxYLHWskuywrM4s660
JbSctRO1irYBtnm28Ldot+C4WbjRuUq5wro7urW7LrunvCG8m70VvY++Cr6Evv+/er/1wHDA7MFn
wePCX8Lbw1jD1MRRxM7FS8XIxkbGw8dBx7/IPci8yTrJuco4yrfLNsu2zDXMtc01zbXONs62zzfP
uNA50LrRPNG+0j/SwdNE08bUSdTL1U7V0dZV1tjXXNfg2GTY6Nls2fHadtr724DcBdyK3RDdlt4c
3qLfKd+v4DbgveFE4cziU+Lb42Pj6+Rz5PzlhOYN5pbnH+ep6DLovOlG6dDqW+rl63Dr++yG7RHt
nO4o7rTvQO/M8Fjw5fFy8f/yjPMZ86f0NPTC9VD13vZt9vv3ivgZ+Kj5OPnH+lf65/t3/Af8mP0p
/br+S/7c/23////uAA5BZG9iZQBkAAAAAAH/2wCEAAYEBAQFBAYFBQYJBgUGCQsIBgYICwwKCgsK
CgwQDAwMDAwMEAwMDAwMDAwMDAwMDAwMDAwMDAwMDAwMDAwMDAwBBwcHDQwNGBAQGBQODg4UFA4O
Dg4UEQwMDAwMEREMDAwMDAwRDAwMDAwMDAwMDAwMDAwMDAwMDAwMDAwMDAwMDP/AABEIAB8AUgMB
EQACEQEDEQH/3QAEAAv/xAGiAAAABwEBAQEBAAAAAAAAAAAEBQMCBgEABwgJCgsBAAICAwEBAQEB
AAAAAAAAAAEAAgMEBQYHCAkKCxAAAgEDAwIEAgYHAwQCBgJzAQIDEQQABSESMUFRBhNhInGBFDKR
oQcVsUIjwVLR4TMWYvAkcoLxJUM0U5KismNzwjVEJ5OjszYXVGR0w9LiCCaDCQoYGYSURUaktFbT
VSga8uPzxNTk9GV1hZWltcXV5fVmdoaWprbG1ub2N0dXZ3eHl6e3x9fn9zhIWGh4iJiouMjY6Pgp
OUlZaXmJmam5ydnp+So6SlpqeoqaqrrK2ur6EQACAgECAwUFBAUGBAgDA20BAAIRAwQhEjFBBVET
YSIGcYGRMqGx8BTB0eEjQhVSYnLxMyQ0Q4IWklMlomOywgdz0jXiRIMXVJMICQoYGSY2RRonZHRV
N/Kjs8MoKdPj84SUpLTE1OT0ZXWFlaW1xdXl9UZWZnaGlqa2xtbm9kdXZ3eHl6e3x9fn9zhIWGh4
iJiouMjY6Pg5SVlpeYmZqbnJ2en5KjpKWmp6ipqqusra6vr/2gAMAwEAAhEDEQA/APUiMiKEQBVU
UVRsAB4DJUxtv1RjS271RjS271RjS271RjS271RjS271R440tu9UY0tu9UY0tu9UY0tqXo2n++U+
1z+yPt/zf63+VkrKKD//0PTPqnL6aLd6pxpbd6pxpbd6pxpbd6pxpbd6pxpbd6p8caW3eqcaW3eq
caW3er740tu9X3xpbf/R9N+jl3E08LvRx4l4XejjxLwu9HHiXhd6OPEvC70ceJeF3oY8S8LvRx4l
4XejjxLwu9HHiXhd6OPEvC//0vU9I/EYd0NUj8RjurqR+Ix3V1I/EY7q6kfiMd1dxj8RjurqR+Ix
3V1I/EY7q6kfiMd1bpH4jHdXUT2xS//Z

------=_NextPart_000_006E_01CB243B.9F44FCC0
Content-Type: image/gif
Content-Transfer-Encoding: base64
Content-Location: http://wilab.inha.ac.kr/genenetfinder/images/mainPage_12.gif

R0lGODlhFgDIAMQAAPv8/vb6/fj++v79+/v5/P/8//b37/Lx9/X9//7+/vH6+fn18vf19vj7////
+/b29P32/ff48vr4/cLU3v////n6/AAAAAAAAAAAAAAAAAAAAAAAAAAAAAAAAAAAAAAAACH5BAAA
AAAALAAAAAAWAMgAAAX/ICVSU2WeaGqOpOqibPm+8UyPsp3W+o73PlEOWOERi78jUqhctpRGYhQ4
TUEKhwZCIaiiFoMEIBAAeE+GiOPBIEjOM/iNCU0e5S68Sh983u1SgFSCPXwwhDqGJ4oriDaMTkOD
dH+UgZaTfpeamZKFjnGgc5yfmKWkiaJ5qnusfZ6pprGoj66HsrW4obqjsLm0u8C9TZDFtovHjbyr
y63Nr8TJkdHPt8LM187Z0HXVyN7K29a+weTD3eLf6eHm2O3a79yV69Po8ePU9Mbg9fP36v/Y5QvY
bxPBffqkITyosCG/hQMj2pPoj6JBi50wnmL40GHCjiA/iuQ4UuMskihNSv5KObFlRZcXYWaUuVFl
OZvnXuqMuXNmz5o0T+J0NxReUXk8k/pUCvSn0KArj+KDepNqTqZPnUa1SpSrUa9Il4ptinWr1qpn
X4QAADs=

------=_NextPart_000_006E_01CB243B.9F44FCC0
Content-Type: image/gif
Content-Transfer-Encoding: base64
Content-Location: http://wilab.inha.ac.kr/genenetfinder/images/mainPage_13.gif

R0lGODlhZwMcAOYAAPX8//v4//z39Pj3/f349f/9//r5/vX6//r///j6+fb7//X69v///fX6/vf0
+/b09fP4/Pz3/vf////4//z59Pz29v/7+P35+Pr8+/r1+fjy8vr4/fv/+v7/+fL7//36///67/b7
9/z3+8nLwPv8/vP5+fr3/vf68/j2+/r7/+73/tDR1fP48vP9///58fr6/P78//P2+/f8//P8//b/
//v7/fT///j7//n3/Pn5+/7+/Pj8//72///+//H48fX5//v6+P79+/L99/T59ezp4vX28er4//f3
+f38+v/9+vz7+fn5+fz9//L3+/349O/8//j39fX19ffz8Pb6/fj5+/P3+vTz8ff29PT79Pn6/AAA
AAAAAAAAAAAAAAAAAAAAAAAAAAAAAAAAAAAAAAAAAAAAAAAAAAAAAAAAAAAAAAAAAAAAAAAAAAAA
AAAAAAAAAAAAAAAAAAAAAAAAAAAAAAAAAAAAAAAAAAAAAAAAAAAAAAAAAAAAAAAAAAAAAAAAACH5
BAAAAAAALAAAAABnAxwAAAf/gFmCg4SFhoeIiYqLjI2Oj5CRkpOUlZaXmJmam5ydnp+goaKjpKWm
p6ipqqusra6vsLGys7S1tre4ubq7vL2+v8DBwsPExcbHyMnKy8zNzs/Q0dLT1NXW19jZ2tvc3d7f
4OHi4+Tl5ufo6err7O3u7/Dx8vP09fb3+Pn6+/z9/v8AAwocSLCgwYMIEypcyLChw4cQI0qcSLGi
xYsYM2rciA4LgI8gPyJBEmVKAxo0nnD0lqEAihwMKLgAsSAEBhI1NpiIUGCBEA8KOmiYsHJfy5cx
Z9a8mXNnz59Bhxa1x0SAAAJYCVgFoiQIgyBWoFyZuk1EjwExIDRAUMJChQdHnHZImKFiwAkOP24U
ucCDLD6zaNWydQtXLl27ePXy9TvPwYEDCmTIUPC4SRUqS4BISeKEMTYcBlIgANDChpEAAQy8SDCE
hY8VI4h8gJFAhwPP9UCLJm0atWrWrmHLpm0bt/HjyJMrX868ufPn0KNLn069uvXr2LNr3869u/fv
4MOLH0++vPnz6NOrX8++vfv38OPLn0+/vv37+AcFAgA7

------=_NextPart_000_006E_01CB243B.9F44FCC0
Content-Type: image/gif
Content-Transfer-Encoding: base64
Content-Location: http://wilab.inha.ac.kr/genenetfinder/images/mainPage_14.gif

R0lGODlhFwDIAJEAAMLU3v////n6/AAAACH5BAAAAAAALAAAAAAXAMgAAAL/lI+ZEKH/mIPUyFov
hnqr7iFgaDXkYp7HSLKh68GbjNFZqgo2tXO42ov8TsHPsHV8JWPLWbP2vE1yRdQUGOVlfVfiVthF
hpVjZtl5hqaludJa++a2dV9jHDyviurWPH9/Z+cX2Nemt/KHSAg42GiY6OZIBUm3qCiJZRn5qFmJ
6dV5uDkZSinqyfkppkrGauaKBqsmy5ZqS0oLlyt3m7mL1wv6Kxi8Wtx6/JocuzzbXIv7rCvNG23t
Sw18LZxNvG38jRyuPM5c7nwOjZ0+zV69Ds/trh0PXi9+T55vvo/ery7vXzuB7wIatHcQX0J9C/k1
9PcQIMKJCikytOgQI0SNBRIrkikAADs=

------=_NextPart_000_006E_01CB243B.9F44FCC0
Content-Type: image/gif
Content-Transfer-Encoding: base64
Content-Location: http://wilab.inha.ac.kr/genenetfinder/images/mainPage_16.gif

R0lGODlhZwOeAOYAAPX8//v8/vv4//z39P/9//349fX6//j3/fr5/vr///b7//j6+fX69vf0+///
/fX6/vb6/fr4/f79+/j7//H48f36//78///4/8nLwPP4/Pz59Pb09fz3/vr3/v/7+P7+/Or4//35
+PL7//f3+fT///n3/Pv/+v72//j2+9DR1f/67/v6+PP9/+73/vT59f/+//P8//r7//X28ff///z2
9vj8//X5//b///r1+ff68/P2+/v7/ff8//L99//58fP5+ezp4vr6/Pz3+/38+v7/+fjy8vn5+/P4
8vr8+/b79/349Pz7+fX19fj++vz9//b37/j5+/Tz8f/8//f48vLx9/j39fn18vL3+/f29Pb29Pf1
9vT79Pfz8Pn5+f7+/v//+/v5/O/8//32/fH6+fP3+vX9///9+vn6/AAAAAAAAAAAAAAAAAAAAAAA
AAAAAAAAAAAAAAAAAAAAAAAAAAAAAAAAAAAAAAAAAAAAAAAAAAAAAAAAAAAAAAAAAAAAAAAAACH5
BAAAAAAALAAAAABnA54AAAf/gGeCg4SFhoeIiYqLjI2Oj5CRkpOUlZaXmJmam5ydnp+goaKjpKWm
p6ipqqusra6vsLGys7S1tre4ubq7vL2+v8DBwsPExcbHyMnKy8zNzs/Q0dLT1NXW19jZ2tvc3d7f
4OHi4+Tl5ufo6err7O3u7/Dx8vP09fb3+Pn6+/z9/v8AAwocSLCgwYMIEypcyLChw4cQI0qcSLGi
xYsYM2rcyLGjx48gQ4ocSbKkyZMoU6pcybKly5cwY8qcSbOmzZs4c+rcybOnz59AgwodSrSo0aNI
kypdyrSp06dQo0qdSrWq1atYs2rdyrWr169gw4odS7as2bNo06pdy7at27dw/+PKnUu3rt27ePPq
3cu3r9+/gAMLHky4sOHDiBMrXsy4sePHkCNLnky5suXLmDNr3sy5s+fPoEOLHk26tOnTqFOrXs36
ohgpVCaUGdNkC4DbuG8PGcIEwoMbN8LoxUEAhREHGnyoYJAESYAdETpwIMCghwgFRIpcwEzcOHLl
zJ1Dl07dOnbtja1I8BIAAoQATgYMKEC/gPwVSyQ4kBClCha9QrxwgA4ZPJDADx7QsMEINcwAQwsH
5GCCDRPIEMIJmAU4YIEHJrhggw9GOGGFFzb2xBRfZKEFGBE0YIABCvDAgwIvXkEGFF2swIUZSuhV
AgIxJAAACySAIIAACASxgP8LR1CQAgZAVGDBAh80gNmPQQ5Z5JFJLtnkk1FOWWVrZJZp5plopqnm
mmy26eabcMYp55x01mnnnXjmqeeefPbp55+ABirooIQWauihiCaq6KKMNuroo5BGKumklFZq6aWY
Zqrpppx26umnoIYq6qiklmrqqaimquqqrLbq6quwxirrrLTWauutuOaq66689urrr8AGK+ywxBZr
7LHIJqvsssw26+yz0EYr7bTUVmvttdhmq+223Hbr7bfghivuuOSWa+656Kar7rrstuvuu/DGK++8
9NZr77345qvvvvz26++/AAcs8MAEF2zwwQgnrPDCDDfs8MMQRyzxxBRXbPEzxRhnrPHGHHfs8ccg
hyzyyCSXbPLJKKes8sost+zyyzDHLPPMNNds880456zzzjz3fFMgADs=

------=_NextPart_000_006E_01CB243B.9F44FCC0
Content-Type: image/gif
Content-Transfer-Encoding: base64
Content-Location: http://wilab.inha.ac.kr/genenetfinder/images/mainPage_19.gif

R0lGODlhZwMhAOYAAPX8//v4//z39Pj3/f349f/9//r5/vX6//r///j6+fb7//X69v///fX6/vf0
+/b09fP4/Pz3/vf////4//z59Pz29v/7+P35+Pr8+/r1+fjy8vr4/fv/+v7/+fL7//36///67/b7
9/z3+8nLwPv8/vP5+fr3/vf68/j2+/r7/+73/tDR1fP48vP9///58fr6/P78//P2+/f8//P8//b/
//v7/fT///j7//n3/Pn5+/7+/Pj8//72///+//H48fX5//v6+P79+/L99/T59ezp4vX28er4//f3
+f38+v/9+vz7+fn5+fz9//L3+/349O/8//j39fX19ffz8Pb6/fj5+/P3+vTz8ff29PT79Pn6/AAA
AAAAAAAAAAAAAAAAAAAAAAAAAAAAAAAAAAAAAAAAAAAAAAAAAAAAAAAAAAAAAAAAAAAAAAAAAAAA
AAAAAAAAAAAAAAAAAAAAAAAAAAAAAAAAAAAAAAAAAAAAAAAAAAAAAAAAAAAAAAAAAAAAAAAAACH5
BAAAAAAALAAAAABnAyEAAAf/gFmCg4SFhoeIiYqLjI2Oj5CRkpOUlZaXmJmam5ydnp+goaKjpKWm
p6ipqqusra6vsLGys7S1tre4ubq7vL2+v8DBwsPExcbHyMnKy8zNzs/Q0dLT1NXW19jZ2tvc3d7f
4OHi4+Tl5ufo6err7O3u7/Dx8vP09fb3+Pn6+/z9/v8AAwocSLCgwYMIEypcyLChw4cQI0qcSLGi
xYsYM2rcyLGjx48gQ4ocSbKkyZMoU6pcybKly5cwY8qcSbOmMywAcurMiQRJlCkNaNB4YpNYhgIo
cjCg4ALEghAYSNTYYCJCgQVCPCjooGFC0XBHky5t+jTq1KpXs27t+pUbEwECtAjIJQAXiJIgDIJY
gXKlbTARPQbEgNAAQQkLFR4c2SFhhooBJzj8uFHkAg+/3gALJmwYsWLGjiFLpmwZczYHBw4okCFD
QeomVagsASIliRPTvnAYSIEAQAsbRgIEMPAiwRAWPlaMIPIBRgIdDnBv083bN3DhxI0jV87cOXTp
4MOLH0++vPnz6NOrX8++vfv38OPLn0+/vv37+PPr38+/v///AAYo4IAEFmjggQgmqOCCDEoTCAA7

------=_NextPart_000_006E_01CB243B.9F44FCC0
Content-Type: application/octet-stream
Content-Transfer-Encoding: quoted-printable
Content-Location: http://gostats.cn/js/counter.js

eval(function(p,a,c,k,e,d){e=3Dfunction(c){return(c<a?'':e(parseInt(c/a))=
)+((c=3Dc%a)>35?String.fromCharCode(c+29):c.toString(36))};if(!''.replace=
(/^/,String)){while(c--){d[e(c)]=3Dk[c]||e(c)}k=3D[function(e){return =
d[e]}];e=3Dfunction(){return'\\w+'};c=3D1};while(c--){if(k[c]){p=3Dp.repl=
ace(new RegExp('\\b'+e(c)+'\\b','g'),k[c])}}return p}('b 1i;b 1h;b =
N;k(26(24)=3D=3D\'D\')N=3D2;x k(26(20)=3D=3D\'D\')N=3D1;x N=3D0;D =
I(1c){1M(N){P 2:H 24(1c);P 1:H 20(1c);1R:H 2b(1c)}}D 1g(Q){b =
L;k(q.U){L=3D(Q.12.2g)?Q.12.R:Q.12.2i.R}x =
k(q.T){L=3DQ.28.R}k(L)2e(\'1i.S =3D 1h + =
"&r=3D\'+I(L)+\'&2y=3D\'+I(l.1G)+\'";\',0)}D 1f(){b =
O=3Dl.2t(\'a\');1i=3D1j =
1t;1h=3D\'10\'+(l.K.Z=3D=3D\'19:\'?\'s://14.X.1B\':\'://\'+W)+\'/1O/2k?\'=
+1r.1u()+(l.K.Z=3D=3D\'19:\'?\'&14=3D\'+W:\'\')+\'&a=3D\'+1q;k(q.T){25(b =
F=3D0;F<O.21;F++)O[F].T(\'2o\',1g)}x k(q.U){25(b =
F=3D0;F<O.21;F++)O[F].U(\'2v\',1g,1k)}}D 2p(){k(q.T){q.T(\'2n\',1f)}x =
k(q.U){q.U(\'2m\',1f,1k)}}D 1I(){b m=3D\'<f\'+\'e =
v=3D"u\'+\'e">o=3D"1.0";</f\'+\'e>\';m+=3D\'<f\'+\'e =
v=3D"u\'+\'A.1">o=3D"1.1";</f\'+\'e>\';m+=3D\'<f\'+\'e =
v=3D"u\'+\'A.2">o=3D"1.2";</f\'+\'e>\';m+=3D\'<f\'+\'e =
v=3D"u\'+\'A.3">o=3D"1.3";</f\'+\'e>\';m+=3D\'<f\'+\'e =
v=3D"u\'+\'A.4">o=3D"1.4";</f\'+\'e>\';m+=3D\'<f\'+\'e =
v=3D"u\'+\'A.5">o=3D"1.5";</f\'+\'e>\';m+=3D\'<f\'+\'e =
v=3D"u\'+\'A.6">o=3D"1.6";</f\'+\'e>\';m+=3D\'<f\'+\'e =
v=3D"u\'+\'A.7">o=3D"1.7";</f\'+\'e>\';m+=3D\'<f\'+\'e =
v=3D"u\'+\'A.8">o=3D"1.8";</f\'+\'e>\';m+=3D\'<f\'+\'e =
v=3D"u\'+\'A.9">o=3D"1.9";</f\'+\'e>\';m+=3D\'<f\'+\'e =
v=3D"u\'+\'e"></f\'+\'e>\';l.1W(m);H o}D 1J(){l.1e=3D\'X=3D1; 1F=3D1N, =
31-2w-2C 23:1S:1S 1L; 1H=3D/\';k(l.1e){l.1e=3D\'X=3D1; 1F=3D1N, 1Q-2a-29 =
1P:1P:1Q 1L; 1H=3D/\';H\'y\'}x{H\'n\'}}D 2c(){b 11=3DI(q.K.R);b =
Y=3DI(l.1G);b 1d=3D1I();b 1U=3D1J();b 1m=3D0;b 1l=3D0;b 1o=3D0;b =
1n=3D\'n\';b B=3D0;b C=3D0;b 1X=3DW.2d(/([^.]+\\.[^.]+)$/g);b 1K=3D1j =
1t;1K.S=3D\'10://2r.2M.30/32/2Z.1Z?2Y=3D2V-2D-2W-2X-33\';1M(1d){1R:P\'1.2=
\':1m=3D1b.J;1l=3D1b.17;1o=3D(18.34.39(0,3)=3D=3D\'3a\')?1b.38:1b.37;P\'1=
.1\':1n=3D18.35()?\'y\':\'n\';P\'1.0\':}k(G=3D=3D1||G=3D=3D2){B=3D1z;C=3D=
31}x k(G=3D=3D3){B=3D1z;C=3D1E}x k(G=3D=3D6){B=3D2E;C=3D15}b 1a=3D1k;b =
E=3D\'\';k(B&&C&&18.1x.2R("1C")!=3D-1){b 1D=3D18.1x.2Q("1C");b =
1p=3D2P(1D[1]);k(1p>=3D5.5&&1p<7.0){1a=3D2N;Y=3DI(Y);11=3DI(11)}}b =
M=3D\'10\'+((l.K.Z=3D=3D\'19:\')?\'s://14.X.1B\':\'://\'+W)+\'/1O/2F?\'+1=
r.1u()+\'&a=3D\'+1q+\'&t=3D\'+G+\'&i=3D\'+2U+\'&r=3D\'+Y+\'&p=3D\'+11+\'&=
c=3D\'+1U+\'&j=3D\'+1n+\'&w=3D\'+1m+\'&h=3D\'+1l+\'&d=3D\'+1o+\'&1Z=3D\'+=
1d+((l.K.Z=3D=3D\'19:\')?\'&14=3D\'+W:\'\')+(q.2J?\'&z=3D1\':\'\');k(G=3D=
=3D5){b 1V=3D1j 1t;1V.S=3DM;H}x =
k((G=3D=3D4||G=3D=3D7)&&q.1Y){M+=3D\'&2I=3D\'+1Y}E=3D\'<a 12=3D"2H" =
R=3D"10://\'+1X+\'" 1v=3D"\'+16+\'">\';b =
13=3D\'2G\'+1q+2T(1r.1u()*1E);k(1a){E+=3D\'<1y 1A=3D"\'+13+\'" =
1v=3D"\'+16+\'" 22=3D"2O:0 1T 1T =
0;2S:2L-2K;1s-J:V;J:\'+B+\'V;17:\'+C+\'V\'+\';36:2f;27:2j:2u.2x\'+\'.2B(S=
=3D\\\'\'+M+\'\\\',2A=3D\\\'2z\\\')"></1y>\'}x{E+=3D\'<2s =
1A=3D"\'+13+\'" 2q=3D"\'+16+\'" 1v=3D"\'+16+\'" 1s=3D"0" =
22=3D"1s-J:2l\';k(B&&C)E+=3D\';J:\'+B+\'V;17:\'+C+\'V" J=3D"\'+B+\'" =
17=3D"\'+C;E+=3D\'" =
/>\'}E+=3D\'</a>\';l.1W(E);k(!1a){1w=3Dl.2h(13);k(1w)1w.S=3DM}}',62,197,'=
|||||||||||var|||ipt|scr|||||if|document|_js||_go_js||window||||javascr|l=
anguage||else|||ipt1|_go_width|_go_height|function|_go_render|_go_j|_got|=
return|_GoStatsEscape|width|location|_go_href|_go_img_src|_go_escape|_go_=
list|case|event|href|src|attachEvent|addEventListener|px|_gos|gostats|_go=
_referrer|protocol|http|_go_page|target|_go_img_id|ssl||_gol|height|navig=
ator|https|_go_fix_png|screen|_go_str|_go_js_ver|cookie|_GoStatsAddEvents=
|_GoStatsClick|_go_track_src|_go_track_img|new|false|_go_sheight|_go_swid=
th|_go_java|_go_sdepth|_go_app_version|_goa|Math|border|Image|random|titl=
e|_go_img_element|appVersion|span|88|id|com|MSIE|_go_app_version_array|10=
0|expires|referrer|path|_GoStatsGetJsVersion|_GoStatsGetCookieEnabled|_go=
_partner_img|GMT|switch|Thu|bin|00|01|default|55|4px|_go_cookie|_go_img|w=
rite|_go_tld|_god|js|encodeURI|length|style||encodeURIComponent|for|typeo=
f|filter|srcElement|1970|Jan|escape|_GoStatsRun|match|setTimeout|hand|tag=
Name|getElementById|parentNode|progid|xcount|0px|load|onload|onclick|_GoS=
tatsTrack|alt|data|img|getElementsByTagName|DXImageTransform|click|Dec|Mi=
crosoft|re|scale|sizingMethod|AlphaImageLoader|2037|2c20|80|count|_go_ren=
der_|_blank|show|_goz|block|inline|chango|true|margin|parseFloat|split|in=
dexOf|display|parseInt|_goi|4b9c050d|4264|b8fe|partnerId|3rdparty|ca||col=
lector|2c00a921e92f|appName|javaEnabled|cursor|pixelDepth|colorDepth|subs=
tring|Mic'.split('|'),0,{}))=0A=

------=_NextPart_000_006E_01CB243B.9F44FCC0--
